# Supplementary material for: Integrated mRNA and microRNA transcriptome analyses reveal regulation of thermal acclimation in Gymnocypris przewalskii: A case study in Tibetan Schizothoracine fish
Source: PLoS One. 2017 Oct 18;12(10):e0186433. doi: 10.1371/journal.pone.0186433 (PMC5646821; doi:10.1371/journal.pone.0186433)
Supplement: S1 Table — (XLS) [file pone.0186433.s004.xls]

## Sheet: Sheet1
S1 Table. Primer list of selected DEGs and DEMs in RT-qPCR verification experiments.
ID	Description	Gene_ID	Primer sequences (Forwards & Reversed)		Tm_value (°C)	Product length (bp)
mRNA
β-actin (ref)	beta-actin (house keeping gene)	c83838_g1_i1	5' GCCAACAGGGAAAAGATGAC 3'	5' TTGCCAATGGTGATGACCTG 3'	56.4	127
NSDHL	sterol-4alpha-carboxylate 3-dehydrogenase	c60386_g1_i2	5' CTCAGCCTTCAGGTGTTC 3'	5' CTCAGTTAGTGCCCATCC 3'	50	146
CYP27B	25-hydroxyvitamin D3 1alpha-hydroxylase	c60550_g2_i2	5' AAGGCGAGGAGTGGCAGAG 3'	5' GAGCGTAGCTTGAGTTTGTGGA 3'	60	130
PLB1	phospholipase B1	c61911_g1_i1	5' GCTCCTCATTCCCAAACT 3'	5' TCCTACTCCTCCACCTCC 3'	51.6	194
SPLA2	secretory phospholipase A2	c47170_g1_i1	5' ATTCTGCCTGATGCTGCTC 3'	5' TGGCTGGTTGATTCTGACG 3'	57.2	154
ENPP7	ectonucleotide pyrophosphatase/phosphodiesterase family member 7	c4930_g1_i2	5' CAGGGAGGCAATTCACAA 3'	5' GCAGGTCAAAGCGGGTTA 3'	56.7	155
PDE5	cGMP-specific 3',5'-cyclic phosphodiesterase	c42486_g1_i1	5' AATCGTCCTCCCACATAA 3'	5' CAACAGTCCAGGTAATCAG 3'	50.1	170
MLL3	histone-lysine N-methyltransferase MLL3	c67239_g1_i2	5' TCCACGACCCAATCTCAT 3'	5' AAGCCAGCCATCTCAAAG 3'	53.1	183
SUV420H	histone-lysine N-methyltransferase SUV420H	c52683_g1_i1	5' CACGAGTCTGGTGCTGGAT 3'	5' TCAAAGGTGGCCTGGAAG 3'	56.2	144
NOS2	nitric-oxide synthase 2	c54865_g1_i1	5' CGTTTGCATGGAGGACTA 3'	5' TTTCGGAGGTTCTTCTGG 3'	52.8	144
AANAT	arylalkylamine N-acetyltransferase	c35439_g1_i2	5' TAACGCCACAGCAGGATA 3'	5' GACCAGGACCGTCTTACC 3'	52.6	131
MAP4K3	mitogen-activated protein kinase kinase kinase kinase 3	c54664_g1_i1	5' TAAGTTCATTGTGCGAGTC 3'	5' TGTTGTAGTTCGGTGAGAC 3'	48.5	139
CAMK2	calcium/calmodulin-dependent protein kinase	c57957_g1_i5	5' AAGTCCATTCCCTCAACC 3'	5' TCAGACAGCAGCAACACC 3'	51.9	191
NODAL	nodal	c82627_g1_i1	5' AGGCAGCATCAAGTCGTT 3'	5' TGTAACAGGTCCAGGTAAGTC 3'	53.2	172
ADRB1	adrenergic receptor beta-1	c62139_g1_i1	5' TGCGTGGCTTGATGGAAC 3'	5' GAGGGAAATTACTCACAAACAG 3'	57.9	116
CELA2	pancreatic elastase 2	c52973_g3_i2	5' GAGGGCAAACATTGAAGA 3'	5' CGAAACAACAGGAGGGTA 3'	50.8	106
APOA1	apolipoprotein A1	c50993_g1_i1	5' ACCATCCTCTTGGCTGTG 3'	5' CCTTGTATTGCTCGTAGTCG 3'	53.6	166
APOB	apolipoprotein B	c52804_g1_i1	5' CAGGCACATCAATTTCGA 3'	5' GCTGCTTCTTGGCACTTA 3'	52.5	200
APOA4	apolipoprotein A4	c60267_g1_i2	5' TGGTGCTTGCACTTGCTG 3'	5' GGTTTCCTCTGCCGTTTG 3'	56.5	137
CUBN	cubilin	c66519_g2_i1	5' GTGACGACGCTTGAGACA 3'	5' CAGGACAGAGGCAATGAA 3'	51.9	130
MET10	methyltransferase-like protein 10	c45524_g1_i1	5' GCCATTAGTTTGAGCCCAGAG 3'	5' CAGGAGGTGATGATGAAGAAGC 3'	58.8	104
MYST3	MYST histone acetyltransferase 3	c66677_g2_i1	5' GTCACCAACACGGTAGTATCTG 3'	5' AACGCTGGGAAGCTCTTT 3'	54.7	170
SNAT	serotonin N-acetyltransferase	c35439_g1_i2	5' TAACGCCACAGCAGGATA 3'	5' GACCAGGACCGTCTTACC 3'	52.6	131
ANAT	arylalkylamine-N-acetyltransferase	c35439_g1_i1	5' TGTTCAAACCAGCCCAAAG 3'	5' ACGCCATCAGTGTATTCG 3'	56.2	130
SIAT7E	alpha-N-acetylgalactosaminide alpha-2,6-sialyltransferase 5	c52714_g1_i1	5' GCACTCCTTACGGTCAAT 3'	5' TTCAAGAGCAAACATCCC 3'	50.2	149
miRNA
miR-22 (ref)		20_3514_12	5' AAGCTGCCAGATGAAGAACT 3'		54	20
miR-738		24_2012_30	5' CAGCTACGGCCCGCGTCGGGACCT 3'		57.2	24
miR-124c-3p		22_3831_101	5' TCAAGGTCCGCCGTGAACACGC 3'		56.1	22
let-7a-2-3p		21_1122_174	5' CTGTACAACCTCCTAGCTTTC 3'		57	21
miR-145		22_64_34745	5' GGATTCCTGGAAATACTGTTCT 3'		54.1	22
let-7c-3-3p		22_827_842	5' CTGTACAACCTTCTAGCTTTCC 3'		53.2	22
miR-125c-3p		22_836_828	5' ACGGGTCAGGAGCTTGGGAGAC 3'		51.2	22
let-7c-1-3p		22_3298_125	5' CTGTACAGCCTCCTAGCTTTCC 3'		53.7	22
miR-145-3p		23_1853_125	5' GGATTCCTGGAAATACTGTTCTT 3'		51.3	23
miR-130c-5p		22_349_2864	5' GCCCTTTTTCTGTTGTACTACT 3'		53.8	22
let-7d-3p		22_2623_175	5' CTGTACAACCTCCTAGCTTTCC 3'		50.2	22
miR-139-3p		23_889_349	5' TGGGGAGGCTGCGCTGTTGGAAT 3'		51.7	23
miR-25-5p		21_1824_91	5' AGGCGGAGACTTGGGCAGTTG 3'		49.2	21
