# Supplementary material for: Integrated mRNA and microRNA transcriptome analyses reveal regulation of thermal acclimation in Gymnocypris przewalskii: A case study in Tibetan Schizothoracine fish
Source: PLoS One. 2017 Oct 18;12(10):e0186433. doi: 10.1371/journal.pone.0186433 (PMC5646821; doi:10.1371/journal.pone.0186433)
Supplement: S2 Table — (XLS) [file pone.0186433.s005.xls]

## Sheet: Sheet1
S2 Table. Overview of sequencing, assembly and analysis of Tibetan naked carp transcriptome.
Dataset name	All	Control (16 °C)		Heat Strees (24 °C)
		CT_1	CT_2	HS_1	HS_2
Total bases (bp)	15605516060	3530651748	3154863674	3402932400	5517068238
No. of reads
Raw reads	77255030	17478474	15618137	16846200	27312219
Clean reads	92377019	23151270	21326391	23217084	24682274
Q20a of clean reads	0.9776	0.9787	0.9794	0.9785	0.9736
Q30b of clean reads	0.9457	0.9463	0.9477	0.9468	0.9418
No. of contigs
Total length (bp)	125444774
Sequences No.	302510
Max length (bp)	19837
Ave length (bp)	414.68
GC%	0.4659
No. of transcripts
Total length (bp)	119458739
Sequences No.	139166
Max length (bp)	91895
Ave length (bp)	858
GC%	0.4848
No. of unigenes
Total length (bp)	60966961
Sequences No.	30672
Max length (bp)	24383
Ave length (bp)	1988
N50c	3076
>N50 reads No.	6428
GC%	0.5059
a Q20: percentage is the proportion of nucleotides with a quality value > 20 in reads.
b Q30: percentage is the proportion of nucleotides with a quality value > 30 in reads.
c N50: unigene length-weighted median.
