# Supplementary material for: Integrated mRNA and microRNA transcriptome analyses reveal regulation of thermal acclimation in Gymnocypris przewalskii: A case study in Tibetan Schizothoracine fish
Source: PLoS One. 2017 Oct 18;12(10):e0186433. doi: 10.1371/journal.pone.0186433 (PMC5646821; doi:10.1371/journal.pone.0186433)
Supplement: S3 Table — (XLS) [file pone.0186433.s006.xls]

## Sheet: Sheet1
S3 Table. Annotation of all Tibetan naked carp unigenes.
Unigene ID	Length (nt)	Annotation
		GO	KO	NOG	NOG Class	Swissprot	Description
c19_g1_i1	240	GO:0005840;GO:0005622;GO:0006412;GO:0003735;	-	veNOG09696	J	sp|P68200|RS27A_ICTPU Ubiquitin-40S ribosomal protein S27a OS=Ictalurus punctatus GN=rps27a PE=2 SV=2	gi|30349215|gb|AAP22047.1|40S ribosomal protein [Oreochromis mossambicus]
c33_g1_i1	347	GO:0007186;GO:0016021;GO:0004930;	-	veNOG17374;veNOG27130	R	-	gi|189516012|ref|XP_001920980.1|PREDICTED: endothelin B receptor [Danio rerio]
c48_g1_i1	488	GO:0046872;GO:0008152;GO:0005524;GO:0045944;GO:0000166;GO:0030374;GO:0017111;	-	veNOG00370	AJ	sp|Q9BYK8|HELZ2_HUMAN Helicase with zinc finger domain 2 OS=Homo sapiens GN=HELZ2 PE=1 SV=6	gi|465973114|gb|EMP33280.1|hypothetical protein UY3_09610 [Chelonia mydas]
c67_g1_i1	747	GO:0007186;GO:0045028;GO:0035589;GO:0030321;GO:0007165;GO:0004930;GO:0016021;GO:0004871;	K04271	veNOG13107	T	sp|O35811|P2RY4_RAT P2Y purinoceptor 4 OS=Rattus norvegicus GN=P2ry4 PE=2 SV=1	gi|348515367|ref|XP_003445211.1|PREDICTED: P2Y purinoceptor 4-like [Oreochromis niloticus]
c67_g2_i1	492	GO:0045030;GO:0007186;GO:0045028;GO:0035589;GO:0030321;GO:0007165;GO:0004930;GO:0016021;GO:0004871;	-	veNOG13107	T	sp|P51582|P2RY4_HUMAN P2Y purinoceptor 4 OS=Homo sapiens GN=P2RY4 PE=1 SV=1	gi|432877892|ref|XP_004073247.1|PREDICTED: P2Y purinoceptor 4-like [Oryzias latipes]
c68_g1_i1	655	-	-	-	-	-	gi|326681096|ref|XP_001922630.3|PREDICTED: hypothetical protein LOC100148475 [Danio rerio]
c75_g1_i2	362	GO:0007186;GO:0016020;GO:0007165;GO:0016021;GO:0004871;GO:0005886;GO:0004930;	-	KOG1056;veNOG06385;veNOG16547	TP	sp|P41180|CASR_HUMAN Extracellular calcium-sensing receptor OS=Homo sapiens GN=CASR PE=1 SV=2	gi|113682167|ref|NP_001038510.1|pheromone receptor-like [Danio rerio]
c84_g1_i1	738	-	-	-	-	-	gi|432843726|ref|XP_004065636.1|PREDICTED: uncharacterized protein LOC101165865 [Oryzias latipes]
c99_g1_i1	800	GO:0004784;GO:0006801;GO:0019430;GO:0046872;GO:0055114;GO:0016491;	-	virNOG18378	P	sp|P27082|SODC_NICPL Superoxide dismutase [Cu-Zn] OS=Nicotiana plumbaginifolia GN=SODCC PE=2 SV=2	gi|295136547|gb|ADF80414.1|Cu-Zn superoxide dismutase [Ostrea edulis]
c125_g1_i1	318	GO:0005840;GO:0030529;GO:0005622;GO:0006412;GO:0003735;	-	veNOG09248	J	sp|P21531|RL3_RAT 60S ribosomal protein L3 OS=Rattus norvegicus GN=Rpl3 PE=1 SV=3	gi|323650150|gb|ADX97161.1|60S ribosomal protein l3 [Perca flavescens]
c127_g1_i2	518	-	-	KOG2806	G	-	gi|324120910|ref|NP_001191302.1|uncharacterized protein LOC100003708 precursor [Danio rerio]
c142_g1_i1	292	GO:0015074;GO:0003677;GO:0046872;GO:0008270;GO:0003676;	-	KOG0017;NOG06833;NOG147290;opiNOG00185	SR	sp|P04146|COPIA_DROME Copia protein OS=Drosophila melanogaster GN=GIP PE=1 SV=3	gi|270017161|gb|EFA13607.1|hypothetical protein TcasGA2_TC011505 [Tribolium castaneum]
c171_g1_i1	418	GO:0016020;GO:0007399;GO:0007155;GO:0005887;GO:0005509;GO:0007156;GO:0005576;GO:0016021;GO:0005886;	-	KOG3594;veNOG00220	S	sp|Q5DRF5|PCDA1_PANTR Protocadherin alpha-1 OS=Pan troglodytes GN=PCDHA1 PE=3 SV=1	gi|348546071|ref|XP_003460502.1|PREDICTED: protocadherin gamma-A4-like, partial [Oreochromis niloticus] >gnl|BL_ORD_ID|2006329 PREDICTED: protocadherin gamma-A4-like, partial [Oreochromis niloticus]
c176_g1_i1	488	GO:0003677;GO:0003676;	-	veNOG20559;veNOG27618	S	-	gi|1552185|dbj|BAA12331.1|unnamed protein product [Oryzias latipes]
c204_g1_i1	223	GO:0016020;GO:0005923;GO:0016021;GO:0030054;GO:0005198;GO:0005886;	-	veNOG00177;veNOG18165	SR	sp|Q6BBL6|CLD4_BOVIN Claudin-4 OS=Bos taurus GN=CLDN4 PE=2 SV=1	gi|47221769|emb|CAG08823.1|unnamed protein product [Tetraodon nigroviridis]
c205_g1_i1	499	GO:0005840;GO:0046872;GO:0030529;GO:0005622;GO:0006412;GO:0003735;	-	veNOG09230	S	sp|Q9D3W5|LRC71_MOUSE Leucine-rich repeat-containing protein 71 OS=Mus musculus GN=Lrrc71 PE=2 SV=1	gi|113678207|ref|NP_001038339.1|leucine-rich repeat-containing protein 71 [Danio rerio] >gnl|BL_ORD_ID|352911 PREDICTED: leucine-rich repeat-containing protein C10orf92 homolog [Danio rerio] >gnl|BL_ORD_ID|352911 Si:ch211-81a5.5 [Danio rerio]
c253_g1_i1	268	GO:0046872;GO:0005622;GO:0008270;GO:0008150;	-	veNOG01728	O	sp|Q92021|NF7B_XENLA Nuclear factor 7, brain OS=Xenopus laevis PE=1 SV=1	gi|292620174|ref|XP_690007.3|PREDICTED: tripartite motif-containing protein 35 [Danio rerio]
c262_g1_i1	411	GO:0004198;GO:0046872;GO:0006508;GO:0005509;GO:0005622;	-	opiNOG18908;veNOG29536	SR	-	gi|328710571|ref|XP_003244301.1|PREDICTED: hypothetical protein LOC100569507 [Acyrthosiphon pisum]
c276_g1_i1	335	GO:0007165;	-	veNOG02735	S	sp|Q6ZMT9|DTHD1_HUMAN Death domain-containing protein 1 OS=Homo sapiens GN=DTHD1 PE=2 SV=3	gi|499024104|ref|XP_004562811.1|PREDICTED: death domain-containing protein 1-like [Maylandia zebra]
c310_g1_i1	584	GO:0016627;GO:0016020;GO:0003865;GO:0005737;GO:0055114;GO:0008202;GO:0016021;GO:0006629;	K12344	veNOG06149	I	sp|Q28892|S5A2_MACFA 3-oxo-5-alpha-steroid 4-dehydrogenase 2 OS=Macaca fascicularis GN=SRD5A2 PE=1 SV=1	gi|62955355|ref|NP_001017693.1|steroid-5-alpha-reductase, alpha polypeptide 2b [Danio rerio] >gnl|BL_ORD_ID|341461 Zgc:112455 [Danio rerio] >gnl|BL_ORD_ID|341461 Zgc:112455 protein [Danio rerio]
c327_g1_i1	607	GO:0003676;	-	opiNOG11965;veNOG17431	S	sp|Q2TBI2|THAP4_BOVIN THAP domain-containing protein 4 OS=Bos taurus GN=THAP4 PE=2 SV=2	gi|499044939|ref|XP_004573063.1|PREDICTED: uncharacterized protein LOC101463720 [Maylandia zebra]
c332_g1_i1	241	-	K02130	veNOG24786	C	sp|P56135|ATPK_MOUSE ATP synthase subunit f, mitochondrial OS=Mus musculus GN=Atp5j2 PE=1 SV=3	gi|432871032|ref|XP_004071837.1|PREDICTED: ATP synthase subunit f, mitochondrial-like [Oryzias latipes]
c366_g1_i1	1281	GO:0030246;	K06560	veNOG05118	T	sp|P22897|MRC1_HUMAN Macrophage mannose receptor 1 OS=Homo sapiens GN=MRC1 PE=1 SV=1	gi|317420031|emb|CBN82067.1|Macrophage mannose receptor 1 [Dicentrarchus labrax]
c392_g1_i1	1818	GO:0046872;GO:0008152;GO:0008270;GO:0016788;GO:0003676;	K18405	veNOG08998	K	sp|Q99MV7|RNF17_MOUSE RING finger protein 17 OS=Mus musculus GN=Rnf17 PE=1 SV=2	gi|125826147|ref|XP_697454.2|PREDICTED: RING finger protein 17 [Danio rerio]
c394_g1_i1	496	-	-	veNOG10387	S	sp|Q92545|TM131_HUMAN Transmembrane protein 131 OS=Homo sapiens GN=TMEM131 PE=1 SV=3	gi|410920928|ref|XP_003973935.1|PREDICTED: transmembrane protein 131-like [Takifugu rubripes]
c397_g1_i1	1280	-	-	veNOG09510	R	sp|Q86VH4|LRRT4_HUMAN Leucine-rich repeat transmembrane neuronal protein 4 OS=Homo sapiens GN=LRRTM4 PE=2 SV=2	gi|292618132|ref|XP_692159.4|PREDICTED: leucine-rich repeat transmembrane neuronal protein 4 [Danio rerio]
c414_g1_i1	692	GO:0016020;GO:0005575;GO:0007399;GO:0030054;GO:0032281;GO:0031225;GO:0003674;GO:0045202;GO:0005886;	-	veNOG11161	W	sp|Q6DGP8|NRN1_DANRE Neuritin OS=Danio rerio GN=nrn1 PE=2 SV=1	gi|54400516|ref|NP_001006007.1|uncharacterized protein LOC449839 precursor [Danio rerio] >gnl|BL_ORD_ID|501900 Zgc:103762 [Danio rerio] >gnl|BL_ORD_ID|501900 Zgc:103762 protein [Danio rerio]
c419_g1_i1	540	GO:0006879;GO:0046872;GO:0006826;GO:0008199;	K00522	veNOG07200	P	sp|P49947|FRIM_SALSA Ferritin, middle subunit OS=Salmo salar PE=2 SV=1	gi|432871318|ref|XP_004071907.1|PREDICTED: ferritin, middle subunit-like [Oryzias latipes]
c420_g1_i1	2010	GO:0003723;GO:0005524;GO:0000049;GO:0006437;GO:0005737;GO:0016874;GO:0006418;GO:0000166;GO:0006412;GO:0004812;GO:0004831;	K01866	veNOG06022	J	sp|Q6TGS6|SYYC_DANRE Tyrosine--tRNA ligase, cytoplasmic OS=Danio rerio GN=yars PE=2 SV=2	gi|109895056|sp|Q6TGS6.2|SYYC_DANRERecName: Full=Tyrosine--tRNA ligase, cytoplasmic; AltName: Full=Tyrosyl-tRNA synthetase; Short=TyrRS >gnl|BL_ORD_ID|210585 Tyrosyl-tRNA synthetase [Danio rerio] >gnl|BL_ORD_ID|210585 tyrosyl-tRNA synthetase [Danio rerio] >gnl|BL_ORD_ID|210585 Yars protein [Danio rerio] >gnl|BL_ORD_ID|210585 Yars protein [Danio rerio]
c422_g1_i1	375	GO:0003674;GO:0016021;GO:0008150;	-	veNOG05291;veNOG11057	S	sp|Q9D8T4|F18B1_MOUSE Protein FAM18B1 OS=Mus musculus GN=Fam18b1 PE=1 SV=1	gi|62955427|ref|NP_001017729.1|uncharacterized protein LOC550424 [Danio rerio] >gnl|BL_ORD_ID|342448 Zgc:112148 [Danio rerio]
c424_g1_i1	203	GO:0005575;GO:0003674;GO:0008150;	-	opiNOG21445;veNOG01972	S	sp|Q6GQV1|F196B_MOUSE Protein FAM196B OS=Mus musculus GN=Fam196b PE=2 SV=1	gi|47219387|emb|CAG01550.1|unnamed protein product [Tetraodon nigroviridis]
c424_g2_i1	219	-	-	veNOG01972	S	sp|Q6GQV1|F196B_MOUSE Protein FAM196B OS=Mus musculus GN=Fam196b PE=2 SV=1	gi|291387798|ref|XP_002710416.1|PREDICTED: hypothetical protein [Oryctolagus cuniculus]
c432_g1_i2	1288	GO:0016310;GO:0006090;GO:0003824;GO:0050242;GO:0016772;	-	virNOG08479	C	sp|Q42910|PPDK_MESCR Pyruvate, phosphate dikinase, chloroplastic OS=Mesembryanthemum crystallinum GN=PPD PE=2 SV=1	gi|196019319|ref|XP_002118962.1|hypothetical protein TRIADDRAFT_35000 [Trichoplax adhaerens] >gnl|BL_ORD_ID|712068 hypothetical protein TRIADDRAFT_35000 [Trichoplax adhaerens]
c444_g1_i1	582	GO:0003723;GO:0000166;GO:0003676;	-	opiNOG01902	A	sp|P21187|PABP_DROME Polyadenylate-binding protein OS=Drosophila melanogaster GN=pAbp PE=1 SV=3	gi|91095037|ref|XP_975975.1|PREDICTED: similar to poly A binding protein isoform 4 [Tribolium castaneum] >gnl|BL_ORD_ID|265107 hypothetical protein TcasGA2_TC005185 [Tribolium castaneum]
c448_g1_i1	834	GO:0008217;GO:0016020;GO:0001602;GO:0040014;GO:0004930;GO:0004983;GO:0001601;GO:0019233;GO:0016021;GO:0004871;GO:0007218;GO:0005886;GO:0007186;GO:0006006;GO:0007165;GO:0003151;GO:0007626;GO:0007631;	K04204	veNOG02877	T	sp|P34992|NPY1R_XENLA Neuropeptide Y receptor type 1 OS=Xenopus laevis GN=npy1r PE=2 SV=1	gi|156139171|ref|NP_001095861.1|neuropeptide Y receptor type 1 [Danio rerio] >gnl|BL_ORD_ID|427869 Npy1r protein [Danio rerio]
c476_g1_i1	741	GO:0003677;GO:0046983;GO:0003676;	-	KOG1121;opiNOG03276;opiNOG22335	L	-	gi|340379785|ref|XP_003388406.1|PREDICTED: zinc finger BED domain-containing protein 1-like [Amphimedon queenslandica]
c510_g1_i1	777	-	-	veNOG02530	R	sp|Q86XS5|ANGL5_HUMAN Angiopoietin-related protein 5 OS=Homo sapiens GN=ANGPTL5 PE=2 SV=3	gi|37359684|emb|CAE47765.1|novel protein similar to angiopoietins [Danio rerio]
c513_g1_i1	650	GO:0005840;GO:0030529;GO:0005622;GO:0006412;GO:0003735;	-	virNOG02376	J	sp|P42791|RL182_ARATH 60S ribosomal protein L18-2 OS=Arabidopsis thaliana GN=RPL18B PE=1 SV=2	gi|158187766|gb|ABW23172.1|ribosomal protein rpl18 [Arenicola marina]
c513_g2_i1	316	GO:0005840;GO:0003723;GO:0022625;GO:0006414;GO:0005737;GO:0019058;GO:0044267;GO:0005730;GO:0005829;GO:0003735;GO:0016070;GO:0005634;GO:0006415;GO:0005622;GO:0000184;GO:0016032;GO:0006413;GO:0006614;GO:0010467;GO:0030529;GO:0019083;GO:0006412;GO:0016071;	-	virNOG02376	J	sp|Q940B0|RL183_ARATH 60S ribosomal protein L18-3 OS=Arabidopsis thaliana GN=RPL18C PE=2 SV=1	gi|426243101|ref|XP_004015402.1|PREDICTED: 60S ribosomal protein L18 [Ovis aries]
c525_g1_i1	1297	-	-	virNOG20739;virNOG39110	S	sp|Q8TGM5|ART3_YEAST Putative uncharacterized protein ART3 OS=Saccharomyces cerevisiae (strain ATCC 204508 / S288c) GN=ART3 PE=5 SV=1	gi|443711904|gb|ELU05451.1|hypothetical protein CAPTEDRAFT_61389, partial [Capitella teleta]
c527_g1_i1	497	-	-	KOG4475	T	-	gi|326666404|ref|XP_001345254.4|PREDICTED: titin [Danio rerio]
c543_g2_i1	450	GO:0016323;GO:0030425;GO:0007399;GO:0046541;GO:0030054;GO:0050796;GO:0044281;GO:0004930;GO:0005515;GO:0008283;GO:0005887;GO:0006112;GO:0008144;GO:0016021;GO:0032279;GO:0043679;GO:0004871;GO:0005886;GO:0045211;GO:0007186;GO:0016907;GO:0007213;GO:0004435;GO:0007165;GO:0004872;GO:0003056;GO:0006939;GO:0045987;GO:0042166;GO:0006464;	-	KOG4220;veNOG03027	T	sp|P41984|ACM3_BOVIN Muscarinic acetylcholine receptor M3 OS=Bos taurus GN=CHRM3 PE=2 SV=1	gi|326667929|ref|XP_001334664.3|PREDICTED: muscarinic acetylcholine receptor M3 [Danio rerio]
c554_g1_i1	416	GO:0045261;GO:0006810;GO:0005524;GO:0006811;GO:0006754;GO:0015986;GO:0033178;GO:0015991;GO:0016820;GO:0000166;GO:0017111;GO:0015992;GO:0046933;	-	COG0055;opiNOG04512;veNOG11615	C	sp|Q0QEP2|ATPB_MESAU ATP synthase subunit beta, mitochondrial (Fragment) OS=Mesocricetus auratus GN=ATP5B PE=1 SV=1	gi|16517084|gb|AAL24504.1|AF419161_1F1 ATP synthase beta subunit [Gillichthys mirabilis]
c561_g1_i1	586	GO:0005840;GO:0003723;GO:0030529;GO:0005622;GO:0006412;GO:0003735;GO:0015935;	K02969	veNOG21467	J	sp|P60868|RS20_RAT 40S ribosomal protein S20 OS=Rattus norvegicus GN=Rps20 PE=3 SV=1	gi|47086001|ref|NP_998369.1|40S ribosomal protein S20 [Danio rerio] >gnl|BL_ORD_ID|319487 Ribosomal protein S20 [Danio rerio] >gnl|BL_ORD_ID|319487 Ribosomal protein S20 [Danio rerio]
c568_g1_i1	934	GO:0042289;GO:0006886;GO:0016020;GO:0019882;GO:0048839;GO:0006955;GO:0048884;	K06505	veNOG10243	T	sp|P10247|HG2A_RAT H-2 class II histocompatibility antigen gamma chain OS=Rattus norvegicus GN=Cd74 PE=2 SV=2	gi|111379933|gb|ABH09445.1|MHC class II antigen-associated invariant chain [Dicentrarchus labrax]
c580_g1_i1	309	-	-	-	-	-	gi|499039799|ref|XP_004570532.1|PREDICTED: uncharacterized protein LOC101470886 isoform X3 [Maylandia zebra]
c590_g1_i1	1137	GO:0005634;	K11452	veNOG06215	B	sp|O55187|CBX4_MOUSE E3 SUMO-protein ligase CBX4 OS=Mus musculus GN=Cbx4 PE=1 SV=2	gi|326665868|ref|XP_003198136.1|PREDICTED: e3 SUMO-protein ligase CBX4-like [Danio rerio] >gnl|BL_ORD_ID|1002137 Cbx4 protein [Danio rerio]
c595_g1_i1	510	GO:0005125;GO:0035162;GO:0005576;GO:0006955;	-	veNOG23204	R	-	gi|223646097|ref|NP_001138714.1|colony stimulating factor 3 (granulocyte) [Danio rerio] >gnl|BL_ORD_ID|1048995 granulocyte colony stimulating factor [Danio rerio]
c600_g1_i1	549	-	-	opiNOG43860;opiNOG48294;veNOG23451	S	sp|Q8WYQ4|CV015_HUMAN Uncharacterized protein C22orf15 OS=Homo sapiens GN=C22orf15 PE=2 SV=1	gi|432875821|ref|XP_004072924.1|PREDICTED: uncharacterized protein C22orf15-like [Oryzias latipes]
c615_g1_i1	770	GO:0008152;GO:0005992;GO:0003824;	-	virNOG04017	G	sp|Q9ZV48|TPS11_ARATH Probable alpha,alpha-trehalose-phosphate synthase [UDP-forming] 11 OS=Arabidopsis thaliana GN=TPS11 PE=2 SV=1	gi|307174674|gb|EFN65057.1|Alpha,alpha-trehalose-phosphate synthase [UDP-forming] A [Camponotus floridanus]
c627_g1_i1	878	GO:0035556;	-	veNOG10745	ZD	sp|Q8MJ04|RP1_CANFA Oxygen-regulated protein 1 OS=Canis familiaris GN=RP1 PE=2 SV=1	gi|348503717|ref|XP_003439410.1|PREDICTED: oxygen-regulated protein 1-like [Oreochromis niloticus]
c643_g1_i1	447	GO:0016310;GO:0016301;	K04685	veNOG21599	R	sp|O77617|CD2A1_MONDO Cyclin-dependent kinase inhibitor 2A OS=Monodelphis domestica GN=CDKN2A PE=2 SV=1	gi|292609757|ref|XP_002660514.1|PREDICTED: cyclin-dependent kinase inhibitor 2A-like [Danio rerio]
c673_g1_i1	701	GO:0031012;GO:0000122;GO:0005615;GO:0030198;GO:0030512;GO:0005614;	-	veNOG10432	R	sp|Q6WRI0|IGS10_HUMAN Immunoglobulin superfamily member 10 OS=Homo sapiens GN=IGSF10 PE=1 SV=1	gi|449277973|gb|EMC85973.1|Insulin-like growth factor-binding protein complex acid labile chain [Columba livia]
c680_g1_i1	709	GO:0005788;GO:0005783;GO:0019511;GO:0005506;GO:0055114;GO:0005737;GO:0031418;GO:0016705;GO:0005515;GO:0016706;GO:0004656;GO:0005581;GO:0016491;GO:0009055;GO:0016702;GO:0043231;GO:0005634;GO:0018401;GO:0016222;GO:0051213;GO:0046872;	-	opiNOG47755;veNOG01511	E	sp|Q60716|P4HA2_MOUSE Prolyl 4-hydroxylase subunit alpha-2 OS=Mus musculus GN=P4ha2 PE=2 SV=1	gi|119582749|gb|EAW62345.1|procollagen-proline, 2-oxoglutarate 4-dioxygenase (proline 4-hydroxylase), alpha polypeptide II, isoform CRA_d [Homo sapiens]
c715_g1_i1	286	GO:0005634;GO:0005730;GO:0005737;	-	veNOG11135	R	sp|Q66H07|FANK1_RAT Fibronectin type 3 and ankyrin repeat domains 1 protein OS=Rattus norvegicus GN=Fank1 PE=2 SV=1	gi|112419186|gb|AAI22356.1|LOC100005699 protein [Danio rerio]
c749_g1_i1	639	-	-	opiNOG33681;veNOG10681;veNOG35123	S	sp|Q5NC83|CG072_MOUSE Uncharacterized protein C7orf72 homolog OS=Mus musculus PE=2 SV=2	gi|498999792|ref|XP_004554567.1|PREDICTED: uncharacterized protein C7orf72-like isoform X1 [Maylandia zebra]
c749_g2_i1	324	-	-	opiNOG33681;veNOG10681;veNOG35123	S	sp|Q5NC83|CG072_MOUSE Uncharacterized protein C7orf72 homolog OS=Mus musculus PE=2 SV=2	gi|498999804|ref|XP_004554570.1|PREDICTED: uncharacterized protein C7orf72-like isoform X4 [Maylandia zebra] >gnl|BL_ORD_ID|1048647 PREDICTED: uncharacterized protein C7orf72-like isoform X5 [Maylandia zebra]
c760_g1_i1	248	GO:0006412;GO:0003746;GO:0006414;	-	opiNOG00679	J	sp|P12261|EF1G_ARTSA Elongation factor 1-gamma OS=Artemia salina PE=1 SV=3	gi|112983898|ref|NP_001036852.1|elongation factor 1 gamma [Bombyx mori] >gnl|BL_ORD_ID|118106 elongation factor 1 gamma [Bombyx mori]
c775_g1_i1	636	GO:0006810;GO:0008289;GO:0005215;	K08756	veNOG19996	I	sp|Q09139|FABP7_BOVIN Fatty acid-binding protein, brain OS=Bos taurus GN=FABP7 PE=1 SV=2	gi|261363562|gb|ACX71856.1|brain lipid binding protein [Trachinotus blochii]
c794_g1_i1	481	GO:0007186;GO:0008152;GO:0016787;GO:0016021;GO:0004930;	-	veNOG17945	R	sp|P51582|P2RY4_HUMAN P2Y purinoceptor 4 OS=Homo sapiens GN=P2RY4 PE=1 SV=1	gi|326679267|ref|XP_693153.4|PREDICTED: p2Y purinoceptor 1-like [Danio rerio]
c803_g1_i1	683	GO:0046872;GO:0005509;	-	veNOG00046;veNOG19015	T	sp|Q66H96|CABP7_RAT Calcium-binding protein 7 OS=Rattus norvegicus GN=Cabp7 PE=1 SV=1	gi|68360604|ref|XP_683885.1|PREDICTED: calcium-binding protein 7 [Danio rerio]
c834_g1_i1	586	GO:0016323;GO:0016020;GO:0016324;GO:0032026;GO:0031988;GO:0051260;GO:0055062;GO:0032355;GO:0033189;GO:0015321;GO:0042431;GO:0042493;GO:0048471;GO:0035864;GO:0005768;GO:0006817;GO:0046686;GO:0045121;GO:0046689;GO:0097066;GO:0045838;GO:1901652;GO:0097187;GO:0044341;GO:0031226;GO:0072350;GO:0001822;GO:0031526;GO:2000120;GO:0071374;GO:0015293;GO:0001503;GO:0009100;GO:1901684;GO:1901128;GO:0060416;GO:…	-	COG1283;veNOG05913	P	sp|Q06496|NPT2A_RAT Sodium-dependent phosphate transport protein 2A OS=Rattus norvegicus GN=Slc34a1 PE=1 SV=1	gi|292625673|ref|XP_693960.4|PREDICTED: sodium-dependent phosphate transport protein 2A-like [Danio rerio]
c881_g1_i1	225	GO:0006810;GO:0016020;GO:0055085;GO:0016021;GO:0005328;GO:0006836;GO:0015293;	-	COG0733;veNOG18015;veNOG18326	P	-	gi|498976693|ref|XP_004548932.1|PREDICTED: sodium- and chloride-dependent GABA transporter 2-like [Maylandia zebra]
c881_g1_i3	225	GO:0006810;GO:0016020;GO:0016021;GO:0005328;GO:0006836;GO:0015293;	-	COG0733;veNOG18015	P	sp|P48065|S6A12_HUMAN Sodium- and chloride-dependent betaine transporter OS=Homo sapiens GN=SLC6A12 PE=2 SV=2	gi|432948634|ref|XP_004084104.1|PREDICTED: sodium- and chloride-dependent GABA transporter 2-like, partial [Oryzias latipes]
c896_g1_i1	248	GO:0003677;GO:0006355;GO:0001940;GO:0001103;GO:0005737;GO:0006352;GO:0009880;GO:0030097;GO:0005634;GO:0070491;GO:0006351;GO:0044212;GO:0006366;GO:0005672;GO:0001939;GO:0007275;GO:0009790;GO:0005719;GO:0008134;GO:0006383;GO:0045120;	-	COG2101;veNOG04390	K	sp|Q1JPY4|TBPL2_DANRE TATA box-binding protein-like protein 2 OS=Danio rerio GN=tbpl2 PE=1 SV=1	gi|123909816|sp|Q1JPY4.1|TBPL2_DANRERecName: Full=TATA box-binding protein-like protein 2; Short=TBP-like protein 2; AltName: Full=TATA box-binding protein-related factor 3; Short=TBP-related factor 3 >gnl|BL_ORD_ID|268446 TATA box binding protein like 2 [Danio rerio] >gnl|BL_ORD_ID|268446 Tbpl2 protein [Danio rerio]
c933_g1_i1	523	GO:0008152;GO:0005524;GO:0000166;GO:0017111;	-	KOG0739;virNOG00354	O	sp|P52917|VPS4_YEAST Vacuolar protein sorting-associated protein 4 OS=Saccharomyces cerevisiae (strain ATCC 204508 / S288c) GN=VPS4 PE=1 SV=1	gi|156368983|ref|XP_001627970.1|predicted protein [Nematostella vectensis] >gnl|BL_ORD_ID|560569 predicted protein [Nematostella vectensis]
c933_g1_i2	361	GO:0008152;GO:0005524;GO:0000166;GO:0017111;	-	KOG0739;virNOG00354	O	sp|Q54PT2|VPS4_DICDI Vacuolar protein sorting-associated protein 4 OS=Dictyostelium discoideum GN=vps4 PE=3 SV=1	gi|354479639|ref|XP_003502017.1|PREDICTED: vacuolar protein sorting-associated protein 4B-like [Cricetulus griseus]
c937_g2_i1	330	GO:0008289;GO:0006869;GO:0005576;	-	opiNOG67907	R	sp|Q8IIG7|YPF05_PLAF7 Uncharacterized protein PF11_0207 OS=Plasmodium falciparum (isolate 3D7) GN=PF11_0207 PE=4 SV=2	gi|507228|gb|AAA64736.1|apolipophorin-III, partial [Derobrachus geminatus]
c966_g1_i1	570	-	K08739	veNOG12332	L	sp|Q9UHC1|MLH3_HUMAN DNA mismatch repair protein Mlh3 OS=Homo sapiens GN=MLH3 PE=1 SV=3	gi|292627044|ref|XP_696739.3|PREDICTED: DNA mismatch repair protein Mlh3 [Danio rerio]
c968_g1_i1	293	-	-	veNOG12477	T	sp|Q6ZVW7|I17EL_HUMAN Putative interleukin-17 receptor E-like OS=Homo sapiens GN=IL17REL PE=2 SV=2	gi|292628377|ref|XP_002666936.1|PREDICTED: putative interleukin-17 receptor E-like [Danio rerio]
c979_g1_i1	395	GO:0046872;GO:0005524;GO:0000166;GO:0006730;GO:0004478;GO:0016740;GO:0006556;	-	opiNOG04938	H	sp|P40320|METK_DROME S-adenosylmethionine synthase OS=Drosophila melanogaster GN=Sam-S PE=2 SV=2	gi|91091770|ref|XP_966678.1|PREDICTED: similar to S-adenosylmethionine synthetase isoform 1 [Tribolium castaneum]
c999_g1_i1	265	-	-	veNOG00766	R	sp|Q3TI53|SCHI1_MOUSE Schwannomin-interacting protein 1 OS=Mus musculus GN=Schip1 PE=1 SV=1	gi|47228245|emb|CAG07640.1|unnamed protein product [Tetraodon nigroviridis]
c1018_g1_i1	269	-	-	-	-	-	gi|148277546|ref|NP_001091732.1|BoLa class II histocompatibility antigen, DQB*0101 beta chain-like [Danio rerio] >gnl|BL_ORD_ID|446972 unnamed protein product [Danio rerio]
c1089_g1_i1	443	GO:0005575;GO:0003674;	-	veNOG01207	B	sp|E2QXH7|HORM2_CANFA HORMA domain-containing protein 2 OS=Canis familiaris GN=HORMAD2 PE=3 SV=1	gi|89886291|ref|NP_001034898.1|zebrafish testis-expressed 38 [Danio rerio] >gnl|BL_ORD_ID|517232 Zebrafish testis-expressed 38 [Danio rerio]
c1098_g2_i1	470	-	-	-	-	-	gi|348535632|ref|XP_003455303.1|PREDICTED: thrombospondin type-1 domain-containing protein 7A-like [Oreochromis niloticus]
c1099_g1_i1	572	GO:0003779;	-	veNOG03045;veNOG33820	R	sp|Q3UYR4|ESPNL_MOUSE Espin-like protein OS=Mus musculus GN=Espnl PE=2 SV=1	gi|47220425|emb|CAG03205.1|unnamed protein product [Tetraodon nigroviridis]
c1135_g1_i1	1156	-	-	veNOG11268	S	sp|Q92508|PIEZ1_HUMAN Piezo-type mechanosensitive ion channel component 1 OS=Homo sapiens GN=PIEZO1 PE=1 SV=4	gi|348514748|ref|XP_003444902.1|PREDICTED: protein PIEZO2-like [Oreochromis niloticus]
c1143_g1_i1	453	GO:0032580;GO:0047485;GO:0006904;GO:0006890;GO:0005801;GO:0009636;GO:0016192;GO:0031101;GO:0005515;GO:0017119;GO:0019905;GO:0005789;GO:0015031;	-	veNOG00437	U	sp|Q8WVM8|SCFD1_HUMAN Sec1 family domain-containing protein 1 OS=Homo sapiens GN=SCFD1 PE=1 SV=4	gi|190337751|gb|AAI63870.1|Suppressor of ypt1 [Danio rerio] >gnl|BL_ORD_ID|710700 Suppressor of ypt1 [Danio rerio]
c1143_g1_i2	375	GO:0006904;GO:0031101;GO:0016192;	-	COG5158;veNOG00437	U	sp|Q8BRF7|SCFD1_MOUSE Sec1 family domain-containing protein 1 OS=Mus musculus GN=Scfd1 PE=2 SV=1	gi|465956074|gb|EMP26737.1|Sec1 family domain-containing protein 1 [Chelonia mydas]
c1158_g1_i1	520	-	-	veNOG26894	S	-	gi|422010833|ref|NP_001258702.1|uncharacterized protein LOC100334410 [Danio rerio]
c1219_g1_i1	505	-	-	veNOG06906	C	sp|P05982|NQO1_RAT NAD(P)H dehydrogenase [quinone] 1 OS=Rattus norvegicus GN=Nqo1 PE=1 SV=4	gi|432933221|ref|XP_004081843.1|PREDICTED: NAD(P)H dehydrogenase [quinone] 1-like isoform 2 [Oryzias latipes]
c1226_g1_i1	482	GO:0005575;GO:0003674;GO:0008150;	-	opiNOG16738;veNOG13939	D	sp|Q8K1B8|URP2_MOUSE Fermitin family homolog 3 OS=Mus musculus GN=Fermt3 PE=1 SV=1	gi|326668261|ref|XP_002662234.2|PREDICTED: fermitin family homolog 3, partial [Danio rerio]
c1243_g1_i1	406	GO:0003964;GO:0003723;GO:0006278;	-	fiNOG17721;veNOG22146;veNOG29849	R	-	gi|348533007|ref|XP_003453997.1|PREDICTED: hypothetical protein LOC100710874 [Oreochromis niloticus]
c1257_g1_i2	411	-	-	opiNOG08779;opiNOG42517;veNOG14705	S	sp|Q9ULG3|K1257_HUMAN Uncharacterized protein KIAA1257 OS=Homo sapiens GN=KIAA1257 PE=2 SV=2	gi|292618974|ref|XP_002663836.1|PREDICTED: hypothetical protein LOC100334148 [Danio rerio]
c1263_g1_i1	484	-	-	opiNOG31503;veNOG19240	S	sp|Q5NC57|F183B_MOUSE Protein FAM183B OS=Mus musculus GN=Fam183b PE=2 SV=2	gi|326668679|ref|XP_001332180.4|PREDICTED: protein FAM183A-like [Danio rerio]
c1273_g1_i1	850	GO:0007186;GO:0016020;GO:0007213;GO:0016907;GO:0007165;GO:0046541;GO:0045987;GO:0004930;GO:0005887;GO:0016021;GO:0004871;	K04131	veNOG03027	T	sp|Q9ERZ3|ACM3_MOUSE Muscarinic acetylcholine receptor M3 OS=Mus musculus GN=Chrm3 PE=2 SV=1	gi|189526474|ref|XP_001919160.1|PREDICTED: muscarinic acetylcholine receptor M3-like [Danio rerio]
c1293_g1_i2	305	GO:0016020;GO:0055085;GO:0005921;GO:0005922;GO:0005243;GO:0030054;GO:0007154;GO:0043473;GO:0016021;GO:0055077;GO:0005886;	-	veNOG04731	T	sp|P18860|CXA5_CHICK Gap junction alpha-5 protein OS=Gallus gallus GN=GJA5 PE=2 SV=2	gi|55742011|ref|NP_001007214.1|connexin 45.6 [Danio rerio] >gnl|BL_ORD_ID|74309 connexin 45.6 [Danio rerio] >gnl|BL_ORD_ID|74309 Connexin 45.6 [Danio rerio] >gnl|BL_ORD_ID|74309 Connexin 45.6 [Danio rerio] >gnl|BL_ORD_ID|74309 connexin 45.6 [Danio rerio] >gnl|BL_ORD_ID|74309 connexin 45.6 [Danio rerio] >gnl|BL_ORD_ID|74309 connexin 45.6 [Danio rerio] >gnl|BL_ORD_ID|74309 connexin 45.6 [Danio reri…
c1300_g1_i1	435	GO:0005575;GO:0003674;GO:0008150;	-	veNOG12828	S	sp|Q8IYT3|CC170_HUMAN Coiled-coil domain-containing protein 170 OS=Homo sapiens GN=CCDC170 PE=2 SV=3	gi|120538231|gb|AAI29503.1|Zgc:158867 [Danio rerio]
c1306_g1_i1	252	GO:0070588;GO:0055113;GO:0005245;GO:0005891;	-	veNOG04671	TP	sp|O00305|CACB4_HUMAN Voltage-dependent L-type calcium channel subunit beta-4 OS=Homo sapiens GN=CACNB4 PE=1 SV=2	gi|156707982|gb|ABU93251.1|voltage-gated calcium channel beta-4 subunit variant 4 [Danio rerio]
c1307_g1_i1	234	GO:0003677;GO:0006355;GO:0003700;	-	-	-	-	gi|410926525|ref|XP_003976729.1|PREDICTED: myelin gene regulatory factor-like [Takifugu rubripes]
c1341_g1_i1	334	-	-	veNOG13266;veNOG35205	S	-	gi|16501180|emb|CAD10077.1|novel protein [Danio rerio]
c1346_g1_i1	1029	-	-	veNOG00495	T	sp|Q6WRI0|IGS10_HUMAN Immunoglobulin superfamily member 10 OS=Homo sapiens GN=IGSF10 PE=1 SV=1	gi|292621170|ref|XP_002664562.1|PREDICTED: immunoglobulin superfamily member 10-like [Danio rerio]
c1367_g1_i1	251	-	-	veNOG06599	W	-	gi|326667888|ref|XP_002662051.2|PREDICTED: serine protease HTRA1-like [Danio rerio]
c1381_g1_i1	377	GO:0003677;GO:0005634;GO:0090305;GO:0008270;GO:0004518;GO:0016568;	-	opiNOG00940;opiNOG14839	QR	-	gi|443728470|gb|ELU14806.1|hypothetical protein CAPTEDRAFT_188477, partial [Capitella teleta]
c1422_g1_i1	508	-	-	veNOG21394	S	sp|B0UXH9|CI116_DANRE UPF0691 protein C9orf116 homolog OS=Danio rerio GN=si:ch211-248e11.2 PE=3 SV=1	gi|181330837|ref|NP_001116715.1|UPF0691 protein C9orf116 homolog [Danio rerio] >gnl|BL_ORD_ID|428450 RecName: Full=UPF0691 protein C9orf116 homolog
c1443_g1_i1	339	GO:0010466;GO:0005615;GO:0005524;GO:0009897;GO:0006468;GO:0030414;GO:0004674;GO:0005509;GO:0004672;GO:0005576;GO:0016772;	-	-	-	sp|Q5DID0|UROL1_HUMAN Uromodulin-like 1 OS=Homo sapiens GN=UMODL1 PE=2 SV=2	gi|432892237|ref|XP_004075721.1|PREDICTED: uncharacterized protein LOC101168063 [Oryzias latipes]
c1446_g1_i1	650	GO:0005840;GO:0030529;GO:0006412;GO:0003735;	-	virNOG17639	J	sp|O22647|RS16_FRIAG 40S ribosomal protein S16 OS=Fritillaria agrestis GN=RPS16 PE=2 SV=1	gi|62083431|gb|AAX62440.1|ribosomal protein S16 [Lysiphlebus testaceipes]
c1455_g1_i1	555	-	-	opiNOG01931;opiNOG18077;veNOG07757	R	-	gi|326663957|ref|XP_003197697.1|PREDICTED: retrotransposable element Tf2 155 kDa protein type 1-like [Danio rerio]
c1487_g1_i1	292	GO:0006810;GO:0015671;GO:0020037;GO:0005506;GO:0019825;GO:0005833;GO:0046872;GO:0005344;	-	veNOG19183	C	sp|Q9PVM2|HBBA_SERQU Hemoglobin subunit beta-A OS=Seriola quinqueradiata GN=hbb1 PE=2 SV=2	gi|70905565|gb|AAZ14832.1|hemoglobin beta B chain [Sciaenops ocellatus]
c1488_g1_i1	209	GO:0003779;GO:0005856;	-	veNOG01568	Z	-	gi|63102149|gb|AAH95230.1|Si:dkey-151c10.1 protein [Danio rerio] >gnl|BL_ORD_ID|243116 Si:dkey-151c10.1 protein [Danio rerio]
c1493_g1_i1	563	GO:0016020;GO:0016337;	-	KOG4475;opiNOG08113;veNOG17408;veNOG23748	TR	sp|A2AJ76|HMCN2_MOUSE Hemicentin-2 OS=Mus musculus GN=Hmcn2 PE=1 SV=1	gi|148277626|ref|NP_001091731.1|uncharacterized protein LOC100002730 precursor [Danio rerio] >gnl|BL_ORD_ID|446982 unnamed protein product [Danio rerio]
c1501_g1_i1	476	GO:0010008;GO:0030131;GO:0005802;GO:0016192;GO:0006886;GO:0005515;GO:0030306;GO:0045732;	-	veNOG09613	U	sp|Q9NZ52|GGA3_HUMAN ADP-ribosylation factor-binding protein GGA3 OS=Homo sapiens GN=GGA3 PE=1 SV=1	gi|221044056|dbj|BAH13705.1|unnamed protein product [Homo sapiens]
c1510_g1_i1	260	-	-	veNOG22786	R	-	gi|189536681|ref|XP_001920051.1|PREDICTED: myelin-associated glycoprotein-like [Danio rerio]
c1510_g2_i1	437	GO:0016020;GO:0005575;GO:0003674;GO:0016337;GO:0008150;	-	veNOG19087;veNOG22786;veNOG24293	TPR	sp|Q9Y286|SIGL7_HUMAN Sialic acid-binding Ig-like lectin 7 OS=Homo sapiens GN=SIGLEC7 PE=1 SV=1	gi|498985742|ref|XP_004551117.1|PREDICTED: B-cell receptor CD22-like isoform X3 [Maylandia zebra]
c1525_g1_i1	437	-	-	-	-	-	gi|68387993|ref|XP_706061.1|PREDICTED: hypothetical protein LOC561960 [Danio rerio]
c1553_g1_i1	399	GO:0005575;GO:0003674;GO:0008150;	-	-	-	-	gi|443715451|gb|ELU07427.1|hypothetical protein CAPTEDRAFT_110737, partial [Capitella teleta]
c1569_g1_i1	986	GO:0006956;GO:0005615;GO:0010951;GO:0005576;GO:0004866;GO:0006954;	-	veNOG09329	O	sp|P98093|CO3_ONCMY Complement C3 (Fragment) OS=Oncorhynchus mykiss GN=c3 PE=1 SV=1	gi|326664398|ref|XP_002660623.2|PREDICTED: complement C3-like [Danio rerio]
c1576_g1_i1	388	GO:0007018;GO:0008152;GO:0005524;GO:0005874;GO:0005858;GO:0001539;GO:0030286;GO:0006200;GO:0003777;GO:0016887;	-	veNOG02998;veNOG32730	Z	sp|Q9C0G6|DYH6_HUMAN Dynein heavy chain 6, axonemal OS=Homo sapiens GN=DNAH6 PE=1 SV=3	gi|326680964|ref|XP_003201675.1|PREDICTED: dynein heavy chain 6, axonemal-like, partial [Danio rerio]
c1587_g1_i1	259	GO:0005643;GO:0006606;GO:0005581;	-	-	-	-	gi|156357111|ref|XP_001624067.1|predicted protein [Nematostella vectensis] >gnl|BL_ORD_ID|556702 predicted protein [Nematostella vectensis]
c1615_g1_i1	555	GO:0008152;GO:0005524;GO:0004386;GO:0008026;GO:0003676;GO:0016787;GO:0000166;GO:0006200;	-	KOG0335;virNOG04340	A	sp|Q8LA13|RH11_ARATH DEAD-box ATP-dependent RNA helicase 11 OS=Arabidopsis thaliana GN=RH11 PE=2 SV=1	gi|480326696|gb|AGJ83336.1|belle, partial [Oncopeltus fasciatus]
c1641_g1_i1	778	GO:0046872;GO:0008152;GO:0016567;GO:0008270;GO:0004842;GO:0016874;	-	meNOG14693;veNOG13750	O	sp|Q5RJY2|G2E3_MOUSE G2/M phase-specific E3 ubiquitin-protein ligase OS=Mus musculus GN=G2e3 PE=2 SV=2	gi|51467745|ref|NP_001003822.1|G2/M phase-specific E3 ubiquitin-protein ligase [Danio rerio] >gnl|BL_ORD_ID|135584 novel protein similar to KIAA1333 [Danio rerio] >gnl|BL_ORD_ID|135584 novel protein similar to KIAA1333 [Danio rerio]
c1663_g1_i1	376	GO:0010951;GO:0004867;GO:0007417;	-	veNOG16161	O	sp|P19761|TFPI1_RABIT Tissue factor pathway inhibitor OS=Oryctolagus cuniculus GN=TFPI PE=2 SV=2	gi|91754176|ref|NP_001035185.1|tissue factor pathway inhibitor 2 precursor [Danio rerio] >gnl|BL_ORD_ID|250644 tissue factor pathway inhibitor-2 precursor [Danio rerio] >gnl|BL_ORD_ID|250644 Tissue factor pathway inhibitor 2 [Danio rerio] >gnl|BL_ORD_ID|250644 tissue factor pathway inhibitor 2 [Danio rerio] >gnl|BL_ORD_ID|250644 Tfpi2 protein [Danio rerio]
c1687_g1_i1	344	GO:0005575;GO:0003674;GO:0008150;	-	veNOG10700	S	-	gi|190338260|gb|AAI63096.1|Hypothetical protein LOC100005569 [Danio rerio] >gnl|BL_ORD_ID|590652 Hypothetical protein LOC100005569 [Danio rerio]
c1747_g1_i1	306	-	K06846	veNOG24213	S	-	gi|499046099|ref|XP_004573629.1|PREDICTED: sperm acrosome membrane-associated protein 4-like [Maylandia zebra]
c1753_g1_i1	317	-	-	veNOG07757;veNOG14770	R	-	gi|326664810|ref|XP_003197890.1|PREDICTED: retrotransposable element Tf2 155 kDa protein type 1-like [Danio rerio]
c1828_g1_i2	471	GO:0016702;GO:0019511;GO:0005783;GO:0005506;GO:0055114;GO:0031418;GO:0016705;GO:0016706;GO:0004656;GO:0016491;	K00472	veNOG11264	E	sp|Q75UG4|P4HA3_BOVIN Prolyl 4-hydroxylase subunit alpha-3 OS=Bos taurus GN=P4HA3 PE=2 SV=1	gi|292621357|ref|XP_691737.4|PREDICTED: prolyl 4-hydroxylase subunit alpha-3 [Danio rerio]
c1872_g1_i1	313	GO:0016020;GO:0045777;GO:0034097;GO:0004930;GO:0016021;GO:0004871;GO:0005886;GO:0007186;GO:0007165;GO:0035814;GO:0005000;GO:0005622;GO:0032609;GO:0010628;GO:0003084;GO:0007249;GO:0035811;GO:0008284;	-	veNOG01815;veNOG17694	TR	sp|P48044|V2R_BOVIN Vasopressin V2 receptor OS=Bos taurus GN=AVPR2 PE=1 SV=1	gi|158534047|ref|NP_001103595.1|arginine vasopressin receptor 2, like [Danio rerio] >gnl|BL_ORD_ID|428124 Si:dkey-257i7.3 protein [Danio rerio]
c1878_g1_i1	338	-	-	-	-	-	gi|170051232|ref|XP_001861671.1|conserved hypothetical protein [Culex quinquefasciatus] >gnl|BL_ORD_ID|661306 conserved hypothetical protein [Culex quinquefasciatus]
c1942_g1_i1	1976	GO:0003723;GO:0005786;GO:0005737;GO:0005047;GO:0006614;GO:0030529;GO:0030942;GO:0008312;	K03107	veNOG10581	U	sp|Q00004|SRP68_CANFA Signal recognition particle 68 kDa protein OS=Canis familiaris GN=SRP68 PE=1 SV=1	gi|187607692|ref|NP_001120316.1|uncharacterized protein LOC100145378 [Xenopus (Silurana) tropicalis] >gnl|BL_ORD_ID|583027 signal recognition particle 68 [Danio rerio] >gnl|BL_ORD_ID|583027 Srp68 protein [Danio rerio] >gnl|BL_ORD_ID|583027 LOC100145378 protein [Xenopus (Silurana) tropicalis]
c1993_g1_i1	1341	GO:0008152;GO:0055114;GO:0016491;	-	virNOG06117	Q	sp|A4IGM4|DHI1L_XENTR Hydroxysteroid 11-beta-dehydrogenase 1-like protein OS=Xenopus tropicalis GN=hsd11b1l PE=2 SV=1	gi|260798222|ref|XP_002594099.1|hypothetical protein BRAFLDRAFT_68459 [Branchiostoma floridae] >gnl|BL_ORD_ID|982015 hypothetical protein BRAFLDRAFT_68459 [Branchiostoma floridae]
c2002_g1_i1	383	GO:0005575;GO:0004567;GO:0004553;GO:0046355;GO:0005975;	-	veNOG00607	G	sp|O00462|MANBA_HUMAN Beta-mannosidase OS=Homo sapiens GN=MANBA PE=1 SV=3	gi|292620105|ref|XP_002664183.1|PREDICTED: beta-mannosidase-like [Danio rerio]
c2007_g1_i1	648	-	-	opiNOG77238;veNOG06720;veNOG32810	U	sp|Q8NFP9|NBEA_HUMAN Neurobeachin OS=Homo sapiens GN=NBEA PE=1 SV=3	gi|395529043|ref|XP_003766631.1|PREDICTED: neurobeachin-like, partial [Sarcophilus harrisii]
c2018_g1_i1	969	-	-	-	-	-	gi|499042898|ref|XP_004572054.1|PREDICTED: uncharacterized protein LOC101484770 [Maylandia zebra]
c2056_g1_i1	777	GO:0005575;GO:0003674;GO:0008150;GO:0003351;	K10409	meNOG03705;opiNOG03522;veNOG03484	Z	sp|Q9UI46|DNAI1_HUMAN Dynein intermediate chain 1, axonemal OS=Homo sapiens GN=DNAI1 PE=1 SV=1	gi|123703757|ref|NP_001074027.1|dynein intermediate chain 1, axonemal [Danio rerio] >gnl|BL_ORD_ID|414930 Zgc:158666 [Danio rerio] >gnl|BL_ORD_ID|414930 Zgc:158666 protein [Danio rerio]
c2091_g1_i1	488	GO:0005575;GO:0046872;GO:0008152;GO:0016787;GO:0003676;	-	veNOG09111	R	sp|O94919|ENDD1_HUMAN Endonuclease domain-containing 1 protein OS=Homo sapiens GN=ENDOD1 PE=1 SV=2	gi|115497276|ref|NP_001070110.1|uncharacterized protein LOC767704 precursor [Danio rerio] >gnl|BL_ORD_ID|341862 Zgc:153118 [Danio rerio]
c2138_g1_i2	817	GO:0016020;GO:0007186;GO:0007165;GO:0004964;GO:0004930;GO:0042700;GO:0016500;GO:0016021;GO:0004871;	-	veNOG05298	T	sp|O02721|LSHR_CALJA Lutropin-choriogonadotropic hormone receptor OS=Callithrix jacchus GN=LHCGR PE=2 SV=1	gi|123217809|gb|ABM73668.1|luteinizing hormone receptor [Ctenopharyngodon idella]
c2143_g1_i1	904	GO:0003964;GO:0003723;GO:0006278;	-	opiNOG21283;veNOG14392;veNOG14888;veNOG18029;veNOG29239	TR	sp|P14381|YTX2_XENLA Transposon TX1 uncharacterized 149 kDa protein OS=Xenopus laevis PE=4 SV=1	gi|326664792|ref|XP_003197888.1|PREDICTED: transposon TX1 uncharacterized 149 kDa protein-like [Danio rerio]
c2146_g1_i1	403	GO:0003723;GO:0007507;GO:0000166;GO:0003676;	-	veNOG01591	A	sp|P29341|PABP1_MOUSE Polyadenylate-binding protein 1 OS=Mus musculus GN=Pabpc1 PE=1 SV=2	gi|432907583|ref|XP_004077665.1|PREDICTED: polyadenylate-binding protein 1-like [Oryzias latipes]
c2153_g1_i1	337	GO:0032481;GO:0048011;GO:0015935;GO:0034134;GO:0035872;GO:0008543;GO:0003735;GO:0070062;GO:0006006;GO:0005765;GO:0005654;GO:0070423;GO:0000184;GO:0006915;GO:0042590;GO:0006413;GO:0005978;GO:0045944;GO:0007220;GO:0075733;GO:0006412;GO:0007219;GO:0005840;GO:0010008;GO:0000278;GO:0030666;GO:0044281;GO:0000122;GO:0034162;GO:0005975;GO:0005886;GO:0016197;GO:0016070;GO:0051092;GO:0006415;GO:0006351;GO:…	-	COG1552;COG5272;veNOG19251	JO	sp|P62975|UBIQ_RABIT Ubiquitin OS=Oryctolagus cuniculus PE=1 SV=1	gi|281339565|gb|EFB15149.1|hypothetical protein PANDA_009727 [Ailuropoda melanoleuca]
c2157_g1_i1	654	GO:0007155;GO:0005540;	-	-	-	-	gi|68389496|ref|XP_692685.1|PREDICTED: hypothetical protein LOC564249 [Danio rerio]
c2219_g1_i1	316	GO:0003674;GO:0007165;	-	opiNOG02734;veNOG00713	T	sp|Q8C6B2|RTKN_MOUSE Rhotekin OS=Mus musculus GN=Rtkn PE=1 SV=3	gi|348530330|ref|XP_003452664.1|PREDICTED: rhotekin-like [Oreochromis niloticus]
c2260_g1_i1	677	GO:0005576;GO:0005179;	K05439	veNOG13324	T	sp|P33091|PRL_PROAT Prolactin OS=Protopterus aethiopicus GN=prl PE=1 SV=1	gi|167966186|gb|ACA13174.1|prolactin-like protein [Danio rerio]
c2316_g1_i1	391	GO:0005575;GO:0003674;GO:0008150;	-	veNOG06831	B	sp|Q567G2|WDR73_DANRE WD repeat-containing protein 73 OS=Danio rerio GN=wdr73 PE=2 SV=1	gi|62955269|ref|NP_001017646.1|WD repeat-containing protein 73 [Danio rerio] >gnl|BL_ORD_ID|341539 RecName: Full=WD repeat-containing protein 73 >gnl|BL_ORD_ID|341539 Zgc:112071 [Danio rerio]
c2330_g1_i1	272	GO:0005319;GO:0006869;	-	veNOG08585	I	sp|Q92093|VIT_ONCMY Vitellogenin OS=Oncorhynchus mykiss GN=vtg1 PE=1 SV=1	gi|219810271|gb|ACL36364.1|vitellogenin [Carassius auratus]
c2384_g1_i1	233	GO:0007186;GO:0016020;GO:0007165;GO:0034097;GO:0070098;GO:0004930;GO:0016021;GO:0006935;GO:0004871;GO:0051209;GO:0004950;	-	veNOG28040	R	sp|Q9R0M1|XCR1_MOUSE Chemokine XC receptor 1 OS=Mus musculus GN=Xcr1 PE=2 SV=1	gi|498946850|ref|XP_004543076.1|PREDICTED: chemokine XC receptor 1-like [Maylandia zebra]
c2400_g1_i1	787	-	-	opiNOG44935;opiNOG50301	R	-	gi|348545086|ref|XP_003460011.1|PREDICTED: hypothetical protein LOC100698383 [Oreochromis niloticus]
c2410_g1_i1	737	GO:0006886;GO:0005544;GO:0017137;GO:0006887;	K17598	veNOG08448	TU	sp|Q99N48|SYTL3_MOUSE Synaptotagmin-like protein 3 OS=Mus musculus GN=Sytl3 PE=1 SV=2	gi|465983746|gb|EMP36393.1|Synaptotagmin-like protein 3 [Chelonia mydas]
c2443_g1_i1	432	GO:0051726;	-	veNOG03038	D	sp|P51959|CCNG1_HUMAN Cyclin-G1 OS=Homo sapiens GN=CCNG1 PE=1 SV=2	gi|408688535|gb|AFU80860.1|cyclin G1 [Perca flavescens]
c2458_g2_i1	325	-	-	meNOG48371;veNOG31627	R	-	gi|187608531|ref|NP_001119932.1|uncharacterized protein LOC796658 [Danio rerio]
c2497_g1_i1	295	-	-	opiNOG16859;opiNOG72461;veNOG18849	SR	sp|Q96DM1|PGBD4_HUMAN PiggyBac transposable element-derived protein 4 OS=Homo sapiens GN=PGBD4 PE=2 SV=3	gi|459186189|ref|XP_004227452.1|PREDICTED: piggyBac transposable element-derived protein 4-like [Ciona intestinalis]
c2527_g1_i1	432	GO:0016020;GO:0005506;GO:0016021;GO:0006633;GO:0055114;GO:0016491;	-	veNOG13133;veNOG17838	I	sp|Q5PRC0|CH25H_DANRE Cholesterol 25-hydroxylase-like protein OS=Danio rerio GN=ch25h PE=2 SV=1	gi|125816489|ref|XP_001344424.1|PREDICTED: cholesterol 25-hydroxylase-like [Danio rerio]
c2553_g1_i1	872	GO:0003779;GO:0030036;GO:0042989;GO:0007010;GO:0005737;	-	KOG4794;veNOG26154	N	sp|P26351|TYB11_ONCMY Thymosin beta-11 OS=Oncorhynchus mykiss PE=1 SV=2	gi|194733725|ref|NP_001124169.1|beta thymosin-like [Danio rerio] >gnl|BL_ORD_ID|357673 beta thymosin-like protein [Danio rerio] >gnl|BL_ORD_ID|357673 Zgc:195154 [Danio rerio] >gnl|BL_ORD_ID|357673 Zgc:195154 [Danio rerio]
c2554_g1_i1	226	-	-	-	-	-	gi|326680512|ref|XP_003201535.1|PREDICTED: zinc finger protein 260-like [Danio rerio]
c2570_g1_i1	503	GO:0005575;GO:0005634;GO:0008233;GO:0042802;GO:0005737;GO:0003674;GO:0005515;GO:0006508;GO:0016787;GO:0008234;GO:0008150;	-	opiNOG08000;veNOG10505	S	sp|Q4KM30|DESI1_RAT Desumoylating isopeptidase 1 OS=Rattus norvegicus GN=Desi1 PE=2 SV=1	gi|41055598|ref|NP_956502.1|desumoylating isopeptidase 1b [Danio rerio] >gnl|BL_ORD_ID|474892 PPPDE peptidase domain containing 2b [Danio rerio]
c2581_g1_i1	410	-	-	-	-	-	gi|326674430|ref|XP_001919624.3|PREDICTED: paired box protein Pax-3 [Danio rerio]
c2599_g1_i1	582	GO:0008152;GO:0016846;	-	virNOG19163	S	sp|Q9CXS4|CENPV_MOUSE Centromere protein V OS=Mus musculus GN=Cenpv PE=2 SV=2	gi|321470019|gb|EFX80997.1|hypothetical protein DAPPUDRAFT_196453 [Daphnia pulex]
c2610_g1_i1	375	GO:0003746;GO:0005525;GO:0006414;	-	COG0480;opiNOG03391	J	sp|Q1HPK6|EF2_BOMMO Translation elongation factor 2 OS=Bombyx mori GN=tef2 PE=1 SV=1	gi|108742498|gb|ABG01885.1|elongation factor [Gryllus pennsylvanicus]
c2647_g1_i1	543	-	-	-	-	-	gi|326667627|ref|XP_001342436.4|PREDICTED: uncharacterized protein C9orf84-like [Danio rerio]
c2665_g1_i1	369	-	-	veNOG06420	R	-	gi|181330805|ref|NP_001116723.1|uncharacterized protein LOC560084 [Danio rerio]
c2750_g2_i1	204	GO:0007193;GO:0016020;GO:0007186;GO:0031226;GO:0038046;GO:0004985;GO:0007165;GO:0008344;GO:0000060;GO:0004930;GO:0016021;GO:0007218;GO:0038003;GO:0004871;	-	veNOG02443	T	sp|P41143|OPRD_HUMAN Delta-type opioid receptor OS=Homo sapiens GN=OPRD1 PE=1 SV=4	gi|240799704|emb|CAQ68186.1|opioid receptor delta [Cyprinus carpio]
c2799_g1_i1	438	GO:0016020;GO:0005783;GO:0007165;GO:0016021;GO:0019731;GO:0002224;	K10161	veNOG11281	T	sp|Q5I2M3|TLR9_PIG Toll-like receptor 9 OS=Sus scrofa GN=TLR9 PE=2 SV=1	gi|291612154|gb|ADE20130.1|toll-like receptor 9 [Cyprinus carpio]
c2836_g1_i1	206	GO:0005840;GO:0008152;GO:0016787;GO:0030529;GO:0051726;	-	veNOG09622	J	sp|Q5R9R4|RL7_PONAB 60S ribosomal protein L7 OS=Pongo abelii GN=RPL7 PE=2 SV=1	gi|390013082|gb|AFL46333.1|ribosomal protein L7, partial [Carassius auratus]
c2837_g1_i1	408	-	-	veNOG00220	S	sp|Q63418|PCDH3_RAT Protocadherin-3 OS=Rattus norvegicus GN=Pcdh3 PE=2 SV=1	gi|326673401|ref|XP_003199874.1|PREDICTED: protocadherin beta-16-like [Danio rerio]
c2884_g1_i1	398	-	-	euNOG14222;opiNOG43997	S	sp|P35072|TCB1_CAEBR Transposable element Tcb1 transposase OS=Caenorhabditis briggsae PE=3 SV=1	gi|449689185|ref|XP_002168643.2|PREDICTED: type I inositol 3,4-bisphosphate 4-phosphatase-like, partial [Hydra magnipapillata]
c2943_g1_i1	305	GO:0016310;GO:0005524;GO:0016301;GO:0006468;GO:0004713;GO:0004672;GO:0000166;GO:0016740;GO:0016772;GO:0018108;	-	COG0515;veNOG00721;veNOG04792	T	sp|P42683|LCK_CHICK Proto-oncogene tyrosine-protein kinase LCK OS=Gallus gallus GN=LCK PE=2 SV=2	gi|295885180|gb|ADG57601.1|protein kinase LCK [Cyprinus carpio]
c2976_g1_i1	433	GO:0031012;GO:0000122;GO:0005615;GO:0030198;GO:0030512;GO:0005614;	-	veNOG10432	R	sp|P23515|OMGP_HUMAN Oligodendrocyte-myelin glycoprotein OS=Homo sapiens GN=OMG PE=1 SV=2	gi|483516602|gb|EOB03410.1|Insulin-like growth factor-binding protein complex acid labile chain, partial [Anas platyrhynchos]
c3011_g1_i1	443	GO:0007186;GO:0016020;GO:0007165;GO:0016493;GO:0070098;GO:0004930;GO:0006955;GO:0016021;GO:0004871;GO:0006935;GO:0004950;	K04181	veNOG14654	T	sp|P51684|CCR6_HUMAN C-C chemokine receptor type 6 OS=Homo sapiens GN=CCR6 PE=1 SV=2	gi|292623463|ref|XP_002665313.1|PREDICTED: c-C chemokine receptor type 6 [Danio rerio]
c3018_g1_i1	631	GO:0007399;GO:2001240;GO:0048485;GO:0008083;GO:0072107;GO:0051584;GO:0001658;GO:0031175;GO:0005576;GO:0001759;GO:0060688;GO:0003337;GO:0001656;GO:0001755;GO:0043524;GO:0042803;GO:0021784;GO:0032770;GO:0072108;GO:0030432;GO:0048484;GO:0001941;GO:0060676;GO:0090190;GO:0045944;GO:0007422;GO:0001657;GO:0048255;	-	veNOG06904;veNOG22196	TR	sp|P48540|GDNF_MOUSE Glial cell line-derived neurotrophic factor OS=Mus musculus GN=Gdnf PE=2 SV=1	gi|125817959|ref|XP_001339824.1|PREDICTED: glial cell line-derived neurotrophic factor-like [Danio rerio]
c3069_g1_i1	603	GO:0005575;GO:0003674;GO:0008150;	-	opiNOG13170;veNOG08203	S	sp|Q80VN0|CCD37_MOUSE Coiled-coil domain-containing protein 37 OS=Mus musculus GN=Ccdc37 PE=2 SV=1	gi|115529403|ref|NP_001070228.1|coiled-coil domain-containing protein 37 [Danio rerio] >gnl|BL_ORD_ID|342239 Zgc:153139 [Danio rerio]
c3069_g1_i2	1125	GO:0005575;GO:0003674;GO:0008150;	-	opiNOG13170;veNOG08203	S	sp|Q80VN0|CCD37_MOUSE Coiled-coil domain-containing protein 37 OS=Mus musculus GN=Ccdc37 PE=2 SV=1	gi|326668588|ref|XP_003198830.1|PREDICTED: coiled-coil domain-containing protein 37-like [Danio rerio]
c3072_g1_i1	253	-	-	veNOG26838	S	-	gi|498953361|ref|XP_004544115.1|PREDICTED: uncharacterized protein LOC101474917 [Maylandia zebra]
c3086_g1_i1	702	-	-	veNOG11832	R	sp|Q7TST0|BTNL1_MOUSE Butyrophilin-like protein 1 OS=Mus musculus GN=Btnl1 PE=2 SV=3	gi|326667752|ref|XP_003198669.1|PREDICTED: hypothetical protein LOC100537830 [Danio rerio]
c3137_g1_i2	524	-	-	veNOG07114	K	sp|O75031|HSF2B_HUMAN Heat shock factor 2-binding protein OS=Homo sapiens GN=HSF2BP PE=1 SV=1	gi|125804021|ref|XP_694183.2|PREDICTED: heat shock factor 2-binding protein [Danio rerio]
c3143_g1_i1	232	-	-	-	-	-	gi|34392571|dbj|BAC82616.1|gag-like protein [Danio rerio]
c3183_g1_i1	831	GO:0008061;GO:0006030;GO:0005576;	-	NOG09241;opiNOG11815;veNOG23848	SR	-	gi|348526802|ref|XP_003450908.1|PREDICTED: hypothetical protein LOC100697272 [Oreochromis niloticus]
c3184_g1_i1	362	GO:0003723;GO:0046061;GO:0032567;GO:0008832;GO:0005730;GO:0008270;GO:0005886;GO:0006203;GO:0005634;GO:0051289;GO:0008152;GO:0051607;GO:0003824;GO:0045088;GO:0003676;GO:0046872;GO:0008081;	-	veNOG03716;veNOG30801	SR	sp|Q6INN8|SAMH1_XENLA SAM domain and HD domain-containing protein 1 OS=Xenopus laevis GN=samhd1 PE=2 SV=2	gi|403225011|ref|NP_001178672.1|SAM domain and HD domain-containing protein 1 [Rattus norvegicus]
c3189_g1_i2	1109	GO:0005634;GO:0003677;GO:0003310;GO:0006355;GO:0031018;GO:0044212;GO:0042593;GO:0045893;GO:0050796;GO:0003309;GO:0090104;GO:0003311;	-	veNOG09412	K	sp|Q5RJA1|RFX6_DANRE DNA-binding protein RFX6 OS=Danio rerio GN=rfx6 PE=2 SV=2	gi|326677234|ref|XP_684953.3|PREDICTED: DNA-binding protein RFX6 [Danio rerio] >gnl|BL_ORD_ID|1273038 RecName: Full=DNA-binding protein RFX6; AltName: Full=Regulatory factor X 6
c3205_g1_i1	358	GO:0005575;GO:0003674;	-	veNOG10253	S	sp|Q60547|SYCP3_MESAU Synaptonemal complex protein 3 OS=Mesocricetus auratus GN=SYCP3 PE=2 SV=1	gi|217416450|ref|NP_001117979.1|synaptonemal complex protein 3 [Oncorhynchus mykiss] >gnl|BL_ORD_ID|204554 synaptonemal complex protein 3 [Oncorhynchus mykiss]
c3206_g1_i1	463	-	-	-	-	-	gi|326680144|ref|XP_706447.4|PREDICTED: hypothetical protein LOC568519 [Danio rerio]
c3220_g1_i1	229	-	-	veNOG06420	R	-	gi|292621731|ref|XP_002664743.1|PREDICTED: NACHT, LRR and PYD domains-containing protein 12 [Danio rerio]
c3265_g1_i1	329	GO:0005840;GO:0030529;	-	veNOG08050	J	sp|Q90YR4|RS10_ICTPU 40S ribosomal protein S10 OS=Ictalurus punctatus GN=rps10 PE=2 SV=1	gi|348532494|ref|XP_003453741.1|PREDICTED: 40S ribosomal protein S10-like [Oreochromis niloticus]
c3273_g1_i1	746	GO:0004843;GO:0071108;GO:0008233;GO:0036459;GO:0007067;GO:0006508;GO:0008234;GO:0006511;GO:0016787;GO:0004197;GO:0051301;GO:0000082;GO:0007049;GO:0035871;GO:0021551;	-	KOG1868;veNOG05086	O	sp|E7F6T8|UBP37_DANRE Ubiquitin carboxyl-terminal hydrolase 37 OS=Danio rerio GN=usp37 PE=2 SV=1	gi|326669076|ref|XP_003198928.1|PREDICTED: hypothetical protein LOC100535263 [Danio rerio]
c3284_g1_i1	799	GO:0016020;GO:0007596;GO:0045786;GO:0043065;GO:0005515;GO:0045766;GO:0007411;GO:0015031;GO:0070301;GO:0070062;GO:0001525;GO:0006184;GO:0019003;GO:0031902;GO:0005622;GO:0000910;GO:0006915;GO:0003924;GO:0007266;GO:0007155;GO:0032154;GO:0071479;GO:0005525;GO:0051056;GO:0010008;GO:0030168;GO:0000166;GO:0007264;GO:0005829;GO:0008333;GO:0005886;GO:0005634;GO:0006927;	K07856	opiNOG00087;veNOG03355	RU	sp|P62747|RHOB_RAT Rho-related GTP-binding protein RhoB OS=Rattus norvegicus GN=Rhob PE=1 SV=1	gi|213511582|ref|NP_001135279.1|Rho-related GTP-binding protein RhoB [Salmo salar] >gnl|BL_ORD_ID|949772 Rho-related GTP-binding protein RhoB precursor [Salmo salar]
c3287_g1_i1	389	GO:0000166;GO:0003676;	-	NOG108408;virNOG23177	AR	sp|Q03878|GRP1_DAUCA Glycine-rich RNA-binding protein OS=Daucus carota PE=2 SV=1	gi|221221302|gb|ACM09312.1|Cold-inducible RNA-binding protein [Salmo salar]
c3295_g1_i2	587	-	-	KOG1845	D	-	gi|326664224|ref|XP_003197760.1|PREDICTED: hypothetical protein LOC100538191 [Danio rerio]
c3357_g1_i1	368	GO:0043154;GO:0043027;GO:0045930;GO:0048514;GO:0042742;GO:0043066;	-	veNOG25554;veNOG30145	SR	-	gi|46406030|gb|AAS93680.1|ovary-specific C1q-like factor [Carassius auratus auratus]
c3394_g1_i1	234	GO:0050661;GO:0050660;GO:0004499;GO:0004497;GO:0055114;GO:0016491;	-	virNOG09774	Q	sp|Q9C8U0|GSXL5_ARATH Flavin-containing monooxygenase FMO GS-OX-like 5 OS=Arabidopsis thaliana GN=At1g63370 PE=2 SV=2	gi|156372613|ref|XP_001629131.1|predicted protein [Nematostella vectensis] >gnl|BL_ORD_ID|561714 predicted protein [Nematostella vectensis]
c3405_g1_i1	312	GO:0005665;GO:0003677;GO:0001055;GO:0006351;GO:0001054;GO:0005666;GO:0003899;GO:0001056;GO:0005736;	K03009	COG1996;veNOG24582	K	sp|Q63871|RPAB4_MOUSE DNA-directed RNA polymerases I, II, and III subunit RPABC4 OS=Mus musculus GN=Polr2k PE=2 SV=2	gi|312283689|ref|NP_001186035.1|polymerase (RNA) II (DNA directed) polypeptide K, 7.0kDa [Danio rerio]
c3429_g1_i1	402	GO:0005575;GO:0003674;GO:0008150;	-	veNOG19224	S	sp|Q66IB8|CB076_DANRE UPF0538 protein C2orf76 homolog OS=Danio rerio GN=zgc:101851 PE=2 SV=1	gi|52219188|ref|NP_001004675.1|UPF0538 protein C2orf76 homolog [Danio rerio] >gnl|BL_ORD_ID|501099 RecName: Full=UPF0538 protein C2orf76 homolog >gnl|BL_ORD_ID|501099 Zgc:101851 [Danio rerio]
c3452_g1_i1	800	GO:0007186;GO:0004983;GO:0007165;GO:0016021;GO:0004871;GO:0007218;GO:0004930;	K08379	veNOG09038	T	sp|Q8SPN2|PKR1_BOVIN Prokineticin receptor 1 OS=Bos taurus GN=PROKR1 PE=2 SV=1	gi|290648396|ref|NP_001166878.1|Prokineticin receptor 1-like [Danio rerio] >gnl|BL_ORD_ID|709277 putative prokineticin receptor [Danio rerio]
c3457_g1_i1	593	GO:0000062;	-	virNOG23181	I	sp|O04066|ACBP_RICCO Acyl-CoA-binding protein OS=Ricinus communis PE=3 SV=1	gi|229367112|gb|ACQ58536.1|Acyl-CoA-binding protein [Anoplopoma fimbria]
c3459_g1_i1	217	-	-	-	-	sp|P61207|ARF3_TAKRU ADP-ribosylation factor 3 OS=Takifugu rubripes GN=arf3 PE=3 SV=2	gi|397510982|ref|XP_003825862.1|PREDICTED: ADP-ribosylation factor 3 isoform 2 [Pan paniscus]
c3470_g1_i1	533	-	-	veNOG10861	S	sp|A1L4L8|PL8L1_HUMAN PLAC8-like protein 1 OS=Homo sapiens GN=PLAC8L1 PE=2 SV=1	gi|189534183|ref|XP_001337549.2|PREDICTED: PLAC8-like protein 1-like [Danio rerio]
c3538_g1_i1	348	GO:0016614;GO:0008812;GO:0050660;GO:0006066;GO:0055114;	-	COG2303;opiNOG06135	RE	sp|P18172|DHGL_DROPS Glucose dehydrogenase [acceptor] OS=Drosophila pseudoobscura pseudoobscura GN=Gld PE=3 SV=4	gi|189236231|ref|XP_972574.2|PREDICTED: similar to AGAP003782-PA [Tribolium castaneum] >gnl|BL_ORD_ID|704184 hypothetical protein TcasGA2_TC007608 [Tribolium castaneum]
c3605_g1_i1	359	GO:0005615;GO:0010951;GO:0005576;GO:0004866;	-	veNOG06233	O	sp|Q6GQT1|A2MP_MOUSE Alpha-2-macroglobulin-P OS=Mus musculus GN=A2mp PE=2 SV=2	gi|40548855|gb|AAR87491.1|alpha-2-macroglobulin [Ctenopharyngodon idella]
c3616_g1_i1	251	GO:0005634;GO:0045944;GO:0000777;	K11503	veNOG12653	S	sp|Q1T7C1|CENPK_CHICK Centromere protein K OS=Gallus gallus GN=CENPK PE=1 SV=1	gi|375331927|ref|NP_001243594.1|centromere protein K [Danio rerio]
c3637_g1_i1	234	-	-	-	-	sp|Q5NZS1|IF2_AROAE Translation initiation factor IF-2 OS=Aromatoleum aromaticum (strain EbN1) GN=infB PE=3 SV=1	gi|195123721|ref|XP_002006352.1|GI20994 [Drosophila mojavensis] >gnl|BL_ORD_ID|784760 GI20994 [Drosophila mojavensis]
c3655_g1_i1	725	-	-	veNOG02588	S	sp|Q8N655|CJ012_HUMAN Uncharacterized protein C10orf12 OS=Homo sapiens GN=C10orf12 PE=1 SV=1	gi|410901381|ref|XP_003964174.1|PREDICTED: uncharacterized protein LOC101061257 [Takifugu rubripes]
c3674_g1_i1	208	GO:0005575;GO:0016020;GO:0003674;GO:0016021;GO:0008150;	-	opiNOG13815;veNOG04086;veNOG27921	S	sp|Q5HZE2|T120A_RAT Transmembrane protein 120A OS=Rattus norvegicus GN=Tmem120a PE=2 SV=1	gi|308322489|gb|ADO28382.1|transmembrane protein 120a [Ictalurus furcatus]
c3678_g1_i1	538	GO:0005634;GO:0008150;	K15901	veNOG01937	S	sp|Q8QZZ7|TPRKB_MOUSE TP53RK-binding protein OS=Mus musculus GN=Tprkb PE=2 SV=1	gi|55925187|ref|NP_001007374.1|TP53RK-binding protein [Danio rerio] >gnl|BL_ORD_ID|504107 Zgc:101896 [Danio rerio]
c3701_g1_i1	564	-	-	-	-	-	gi|125805056|ref|XP_700595.2|PREDICTED: hypothetical protein LOC571869 [Danio rerio]
c3765_g1_i1	780	GO:0016020;GO:0008152;GO:0005524;GO:0005247;GO:0044070;GO:0006821;GO:0000166;GO:0006200;GO:0017111;GO:0016887;	-	euNOG18695;opiNOG21597	S	sp|Q2QI47|USH2A_MOUSE Usherin OS=Mus musculus GN=Ush2A PE=1 SV=2	gi|301625659|ref|XP_002942021.1|PREDICTED: hypothetical protein LOC100485040 [Xenopus (Silurana) tropicalis]
c3772_g1_i1	437	GO:0005524;GO:0000166;GO:0008150;	-	NOG23966	S	sp|Q7RTR2|NLRC3_HUMAN Protein NLRC3 OS=Homo sapiens GN=NLRC3 PE=2 SV=2	gi|326674552|ref|XP_003200157.1|PREDICTED: NACHT, LRR and PYD domains-containing protein 12-like [Danio rerio]
c3811_g1_i1	424	GO:0005319;GO:0045735;GO:0006869;GO:0005576;	-	opiNOG07968	I	sp|Q05808|VIT_ANTGR Vitellogenin OS=Anthonomus grandis GN=VTG PE=4 SV=1	gi|3123007|sp|Q05808.1|VIT_ANTGRRecName: Full=Vitellogenin; Contains: RecName: Full=YP47; Contains: RecName: Full=YP160; Flags: Precursor >gnl|BL_ORD_ID|11135 vitellogenin [Anthonomus grandis]
c3815_g1_i1	391	-	-	veNOG17260	R	sp|Q86W28|NALP8_HUMAN NACHT, LRR and PYD domains-containing protein 8 OS=Homo sapiens GN=NLRP8 PE=2 SV=2	gi|326669862|ref|XP_002663111.2|PREDICTED: NACHT, LRR and PYD domains-containing protein 3 [Danio rerio]
c3904_g2_i1	466	GO:0005575;GO:0046872;GO:0005509;	-	KOG0027;veNOG23078	T	sp|Q91482|PRVB1_SALSA Parvalbumin beta 1 OS=Salmo salar PE=1 SV=1	gi|46391079|ref|NP_997050.1|parvalbumin isoform 2a [Danio rerio] >gnl|BL_ORD_ID|291788 parvalbumin isoform 2a [Danio rerio] >gnl|BL_ORD_ID|291788 Parvalbumin 5 [Danio rerio] >gnl|BL_ORD_ID|291788 Pvalb5 protein [Danio rerio] >gnl|BL_ORD_ID|291788 parvalbumin isoform 2a [Danio rerio]
c4034_g1_i1	414	GO:0008152;GO:0032580;GO:0016758;GO:0008376;GO:0016740;	-	veNOG06202	G	sp|Q6L8S8|B4GN3_MOUSE Beta-1,4-N-acetylgalactosaminyltransferase 3 OS=Mus musculus GN=B4galnt3 PE=2 SV=1	gi|126632833|emb|CAM56537.1|novel protein similar to vertebrate beta1,4-N-acetylgalactosaminyltransferases IV (Beta4GalNAc-T4) [Danio rerio]
c4109_g1_i1	398	GO:0016310;GO:0016301;GO:0005509;	-	COG5126;virNOG00835	ZTD	sp|P62201|CALM_LILLO Calmodulin OS=Lilium longiflorum PE=2 SV=2	gi|327286763|ref|XP_003228099.1|PREDICTED: calmodulin-like [Anolis carolinensis]
c4146_g1_i1	479	GO:0005634;GO:0030154;GO:0048477;GO:0005694;GO:0007283;GO:0007130;GO:0003674;GO:0051177;GO:0001824;GO:0007126;GO:0042138;GO:0060629;GO:0051598;	-	veNOG01207	B	sp|A2BF66|HORM1_DANRE HORMA domain-containing protein 1 OS=Danio rerio GN=hormad1 PE=2 SV=1	gi|50539782|ref|NP_001002357.1|HORMA domain-containing protein 1 [Danio rerio] >gnl|BL_ORD_ID|497904 Zgc:92129 [Danio rerio]
c4164_g1_i1	311	-	-	meNOG21256;opiNOG20319;opiNOG67625	SR	-	gi|118026887|tpe|CAK26782.1|TPA: transposase domain-containing protein [Danio rerio]
c4188_g1_i1	645	GO:0008083;GO:0005576;GO:0040007;GO:0060840;	K05503	veNOG01497	T	sp|O95393|BMP10_HUMAN Bone morphogenetic protein 10 OS=Homo sapiens GN=BMP10 PE=2 SV=1	gi|194578918|ref|NP_001124072.1|bone morphogenetic protein 10 precursor [Danio rerio] >gnl|BL_ORD_ID|353648 Si:dkey-13n15.5 [Danio rerio]
c4210_g1_i1	336	GO:0005198;GO:0005882;GO:0008150;	-	veNOG01450	Z	sp|Q8JFQ6|K1C13_ONCMY Keratin, type I cytoskeletal 13 OS=Oncorhynchus mykiss GN=krt13 PE=2 SV=1	gi|167234796|ref|NP_001107814.1|si:dkeyp-113d7.4 [Danio rerio]
c4241_g1_i1	248	-	-	veNOG34139	S	-	gi|465980907|gb|EMP35700.1|Coiled-coil domain-containing protein 33 [Chelonia mydas]
c4275_g1_i1	292	GO:0003674;GO:0008150;	-	veNOG03957	S	sp|Q5R6L2|FA49A_PONAB Protein FAM49A OS=Pongo abelii GN=FAM49A PE=2 SV=1	gi|317727967|ref|NP_001187318.1|fam49a [Ictalurus punctatus] >gnl|BL_ORD_ID|1506452 fam49a [Ictalurus punctatus]
c4336_g1_i1	504	-	-	opiNOG32241	S	-	gi|270011262|gb|EFA07710.1|hypothetical protein TcasGA2_TC002187 [Tribolium castaneum]
c4344_g1_i1	398	-	-	-	-	-	gi|68362494|ref|XP_687726.1|PREDICTED: coiled-coil domain-containing protein 36-like [Danio rerio]
c4413_g1_i1	468	GO:0020037;GO:0055114;GO:0006979;GO:0046872;GO:0004096;GO:0004601;GO:0042744;GO:0016491;	-	opiNOG03078	P	sp|P17336|CATA_DROME Catalase OS=Drosophila melanogaster GN=Cat PE=1 SV=2	gi|237681135|ref|NP_001153712.1|catalase-like [Tribolium castaneum]
c4453_g1_i1	535	-	-	veNOG08011	S	sp|A3KNM4|CS067_DANRE UPF0575 protein C19orf67 homolog OS=Danio rerio GN=si:ch211-214c7.5 PE=2 SV=1	gi|148227467|ref|NP_001083047.1|UPF0575 protein C19orf67 homolog [Danio rerio] >gnl|BL_ORD_ID|443138 RecName: Full=UPF0575 protein C19orf67 homolog >gnl|BL_ORD_ID|443138 Si:ch211-214c7.5 protein [Danio rerio]
c4462_g1_i1	601	-	-	veNOG23931;veNOG25034	R	sp|Q4ZJM9|C1QL4_MOUSE Complement C1q-like protein 4 OS=Mus musculus GN=C1ql4 PE=1 SV=1	gi|189521996|ref|XP_001919564.1|PREDICTED: complement C1q-like protein 4-like [Danio rerio]
c4501_g1_i1	253	-	-	veNOG00415	S	sp|Q8IVG5|SAM9L_HUMAN Sterile alpha motif domain-containing protein 9-like OS=Homo sapiens GN=SAMD9L PE=1 SV=2	gi|499052213|ref|XP_004576592.1|PREDICTED: sterile alpha motif domain-containing protein 9-like [Maylandia zebra]
c4529_g1_i1	1170	GO:0005158;	-	KOG4047;opiNOG20680;veNOG04752	T	sp|B2RYG7|DOK3_RAT Docking protein 3 OS=Rattus norvegicus GN=Dok3 PE=2 SV=1	gi|292621062|ref|XP_002664535.1|PREDICTED: docking protein 3-like [Danio rerio]
c4580_g1_i1	751	GO:0030335;GO:0005524;GO:0007162;GO:0003774;GO:0032956;GO:0002446;GO:0003674;GO:0030864;GO:0005623;GO:0000166;GO:0043312;GO:0050830;GO:0005516;GO:0016461;GO:0008152;GO:0045088;GO:0003779;GO:0016459;GO:0008150;GO:0031941;	-	COG5022;veNOG00035	Z	sp|O00160|MYO1F_HUMAN Unconventional myosin-If OS=Homo sapiens GN=MYO1F PE=1 SV=3	gi|47199009|emb|CAF88371.1|unnamed protein product [Tetraodon nigroviridis]
c4592_g1_i1	209	GO:0006879;GO:0055114;GO:0046872;GO:0006826;GO:0004322;GO:0005507;GO:0005886;GO:0016491;	-	veNOG04699	Q	sp|Q3V1H3|HPHL1_MOUSE Hephaestin-like protein 1 OS=Mus musculus GN=Hephl1 PE=2 SV=2	gi|432896895|ref|XP_004076369.1|PREDICTED: hephaestin-like protein 1-like [Oryzias latipes]
c4602_g1_i2	288	GO:0030246;GO:0002250;	-	veNOG09920;veNOG19475;veNOG26463	TV	sp|Q8MIS5|209L2_MACMU CD209 antigen-like protein 2 OS=Macaca mulatta GN=CD209L2 PE=1 SV=1	gi|326671216|ref|XP_003199385.1|PREDICTED: c-type lectin domain family 4 member M-like [Danio rerio]
c4610_g1_i1	771	GO:0005840;GO:0005622;GO:0015935;GO:0005737;GO:0000028;GO:0030529;GO:0006412;GO:0003735;GO:0022627;	-	virNOG00503	J	sp|Q08682|RSSA1_ARATH 40S ribosomal protein Sa-1 OS=Arabidopsis thaliana GN=RPSaA PE=1 SV=3	gi|198417001|ref|XP_002126356.1|PREDICTED: 40S ribosomal protein SA-like [Ciona intestinalis]
c4613_g1_i1	427	GO:0016020;GO:0005783;GO:0015711;GO:0034220;GO:0030206;GO:0015781;GO:0016021;GO:0048706;GO:0015165;GO:0090481;	-	veNOG03907	G	sp|Q5RDC9|S35D2_PONAB UDP-N-acetylglucosamine/UDP-glucose/GDP-mannose transporter OS=Pongo abelii GN=SLC35D2 PE=2 SV=1	gi|62132939|gb|AAH92185.1|Slc35d1a protein [Danio rerio]
c4615_g1_i1	11487	GO:0008152;GO:0016787;	-	proNOG02970	G	sp|P76417|YEGT_ECOLI Putative nucleoside transporter YegT OS=Escherichia coli (strain K12) GN=yegT PE=1 SV=1	gi|358256857|dbj|GAA57990.1|poly(ADP-ribose) glycohydrolase ARH3, partial [Clonorchis sinensis]
c4616_g1_i1	463	GO:0006810;GO:0016020;GO:0005544;GO:0008021;GO:0030054;GO:0005522;GO:0005509;GO:0007010;GO:0045202;GO:0005215;	-	veNOG01066	R	sp|Q9PU36|PCLO_CHICK Protein piccolo (Fragment) OS=Gallus gallus GN=PCLO PE=2 SV=1	gi|483517996|gb|EOB04362.1|Protein piccolo, partial [Anas platyrhynchos]
c4617_g1_i1	488	GO:0008152;GO:0008080;	-	opiNOG39313;veNOG14770;veNOG27060	SR	-	gi|499050541|ref|XP_004575792.1|PREDICTED: uncharacterized protein LOC101482234 [Maylandia zebra]
c4622_g1_i2	399	-	-	-	-	-	gi|326665516|ref|XP_003198061.1|PREDICTED: hypothetical protein LOC100536945 [Danio rerio]
c4627_g1_i1	550	-	-	veNOG09168;veNOG25330	OT	sp|Q96AY4|TTC28_HUMAN Tetratricopeptide repeat protein 28 OS=Homo sapiens GN=TTC28 PE=1 SV=4	gi|326670944|ref|XP_001923747.3|PREDICTED: tetratricopeptide repeat protein 28-like [Danio rerio]
c4647_g1_i1	365	GO:0008152;GO:0006030;GO:0016798;GO:0004553;GO:0016787;GO:0008061;GO:0006032;GO:0004568;GO:0005975;GO:0005576;	-	COG3325;veNOG00877	G	sp|P36222|CH3L1_HUMAN Chitinase-3-like protein 1 OS=Homo sapiens GN=CHI3L1 PE=1 SV=2	gi|195954322|gb|ACG58868.1|myeloid cell lineage chitinase [Oncorhynchus mykiss]
c4648_g1_i1	305	-	-	veNOG25158	S	sp|Q8BTC1|CL073_MOUSE Uncharacterized protein C12orf73 homolog OS=Mus musculus PE=2 SV=1	gi|207440657|ref|NP_001129045.1|uncharacterized protein LOC100190888 [Danio rerio]
c4659_g1_i1	506	GO:0005840;GO:0030529;GO:0005622;GO:0003735;GO:0006414;	K02943	veNOG25124	J	sp|O01725|RLA2_BRAFL 60S acidic ribosomal protein P2 OS=Branchiostoma floridae PE=3 SV=1	gi|57526755|ref|NP_997908.1|60S acidic ribosomal protein P2 [Danio rerio] >gnl|BL_ORD_ID|491421 Ribosomal protein, large P2 [Danio rerio]
c4663_g1_i2	691	GO:0003674;GO:0007165;GO:0005622;	-	opiNOG21073;veNOG10798	T	sp|Q80Y19|RHGBA_MOUSE Rho GTPase-activating protein 11A OS=Mus musculus GN=Arhgap11a PE=1 SV=2	gi|126632134|gb|AAI34069.1|Zgc:153345 protein [Danio rerio]
c4664_g1_i1	341	-	-	-	-	-	gi|189523787|ref|XP_001334960.2|PREDICTED: hypothetical protein LOC798149 [Danio rerio]
c4665_g1_i1	460	-	-	opiNOG17007;veNOG01867	T	sp|Q60943|I17RA_MOUSE Interleukin-17 receptor A OS=Mus musculus GN=Il17ra PE=2 SV=1	gi|259155188|ref|NP_001158836.1|Interleukin-17 receptor A precursor [Salmo salar] >gnl|BL_ORD_ID|1055457 Interleukin-17 receptor A precursor [Salmo salar]
c4670_g1_i1	498	GO:1902600;GO:0004129;GO:0055114;GO:0016491;GO:0005746;	K02271	veNOG25046	C	sp|P13183|COX7B_BOVIN Cytochrome c oxidase subunit 7B, mitochondrial OS=Bos taurus GN=COX7B PE=1 SV=3	gi|194578927|ref|NP_001124074.1|cytochrome c oxidase subunit VIIb [Danio rerio] >gnl|BL_ORD_ID|351503 Zgc:194876 [Danio rerio] >gnl|BL_ORD_ID|351503 Zgc:194876 [Danio rerio]
c4686_g3_i1	1078	GO:0016020;GO:0031083;GO:0031201;GO:0030054;GO:0005737;GO:0045202;GO:0043005;	K18211	veNOG09434	U	sp|P36977|SN25A_CARAU Synaptosomal-associated protein 25-A OS=Carassius auratus GN=snap25a PE=2 SV=1	gi|548943|sp|P36977.1|SN25A_CARAURecName: Full=Synaptosomal-associated protein 25-A; Short=SNAP-25A; AltName: Full=Synaptosome-associated protein 25.1; Short=SNAP-25.1 >gnl|BL_ORD_ID|184343 synapse protein [Carassius auratus]
c4686_g4_i1	683	GO:0046872;GO:0005509;	-	opiNOG36133;veNOG23115	T	sp|Q9I8V0|PRV2_DANRE Parvalbumin-2 OS=Danio rerio GN=pvalb2 PE=2 SV=3	gi|18859297|ref|NP_571591.1|parvalbumin-2 [Danio rerio] >gnl|BL_ORD_ID|13050 RecName: Full=Parvalbumin-2; AltName: Full=Parvalbumin beta >gnl|BL_ORD_ID|13050 parvalbumin [Danio rerio] >gnl|BL_ORD_ID|13050 Parvalbumin 2 [Danio rerio]
c4689_g1_i1	1759	-	-	virNOG11701;virNOG33670	R	sp|Q9XHP0|11S2_SESIN 11S globulin seed storage protein 2 OS=Sesamum indicum PE=2 SV=1	gi|225581|prf||1306412Bstorage protein C94
c4701_g1_i1	12819	-	-	-	-	sp|P77182|MNMC_ECOLI tRNA 5-methylaminomethyl-2-thiouridine biosynthesis bifunctional protein MnmC OS=Escherichia coli (strain K12) GN=mnmC PE=1 SV=2	gi|498992182|ref|XP_004532289.1|PREDICTED: 3-oxoacyl-[acyl-carrier-protein] synthase 1-like [Ceratitis capitata]
c4701_g2_i1	20071	-	-	-	-	sp|P77196|YFCU_ECOLI Putative outer membrane usher protein YfcU OS=Escherichia coli (strain K12) GN=yfcU PE=5 SV=3	gi|498992224|ref|XP_004532299.1|PREDICTED: fatty acid oxidation complex subunit alpha-like [Ceratitis capitata]
c4706_g1_i1	436	GO:0007186;GO:0004945;GO:0016021;GO:0004930;	-	veNOG10191;veNOG17231	TR	sp|Q8BGE9|RL3R1_MOUSE Relaxin-3 receptor 1 OS=Mus musculus GN=Rxfp3 PE=2 SV=1	gi|125843429|ref|XP_001342267.1|PREDICTED: relaxin-3 receptor 1 [Danio rerio]
c4726_g1_i1	678	GO:0005575;GO:0003674;GO:0008150;	-	veNOG23052	S	sp|Q8SPI2|CHCH7_MACFA Coiled-coil-helix-coiled-coil-helix domain-containing protein 7 OS=Macaca fascicularis GN=CHCHD7 PE=3 SV=1	gi|159155806|gb|AAI54568.1|Chchd7 protein [Danio rerio]
c4737_g1_i1	789	-	K06538	opiNOG20765;veNOG03074;veNOG07721	TR	sp|P42069|CD28_RABIT T-cell-specific surface glycoprotein CD28 OS=Oryctolagus cuniculus GN=CD28 PE=2 SV=1	gi|292617525|ref|XP_001343707.3|PREDICTED: cytotoxic T-lymphocyte protein 4 [Danio rerio]
c4740_g2_i1	513	GO:0008152;GO:0005524;GO:0000166;GO:0017111;	-	opiNOG02495;opiNOG55550;veNOG28098	R	sp|A6H603|NWD1_MOUSE NACHT and WD repeat domain-containing protein 1 OS=Mus musculus GN=Nwd1 PE=2 SV=2	gi|156401183|ref|XP_001639171.1|predicted protein [Nematostella vectensis] >gnl|BL_ORD_ID|571645 predicted protein [Nematostella vectensis]
c4752_g1_i1	485	GO:0048791;GO:0046982;GO:0030054;GO:0017156;GO:0030073;GO:0017157;GO:0005515;GO:0005623;GO:0042734;GO:0045202;GO:0017137;GO:0042391;GO:0006810;GO:2000300;GO:0005622;GO:0043005;GO:0019933;GO:0006886;GO:0046872;GO:0044325;GO:0019904;GO:0043234;GO:0006836;GO:0006887;	-	KOG2060;NOG19283;veNOG04519	RU	-	gi|40788351|dbj|BAA34471.2|KIAA0751 protein [Homo sapiens]
c4754_g1_i1	634	GO:0003964;GO:0046872;GO:0003723;GO:0008270;GO:0035556;GO:0006278;	-	NOG87457;opiNOG16968;opiNOG46439;opiNOG55564;opiNOG59560	SR	sp|Q95SX7|RTBS_DROME Probable RNA-directed DNA polymerase from transposon BS OS=Drosophila melanogaster GN=RTase PE=2 SV=1	gi|341897847|gb|EGT53782.1|hypothetical protein CAEBREN_30708, partial [Caenorhabditis brenneri]
c4770_g1_i1	1196	GO:0006069;GO:0045777;GO:0032496;GO:0005737;GO:0055114;GO:0003016;GO:0008270;GO:0005739;GO:0016491;GO:0051903;GO:0051409;GO:0018467;GO:0042803;GO:0018119;GO:0004022;GO:0051775;GO:0046872;GO:0001523;GO:0046294;GO:0005504;	-	virNOG12359	Q	sp|P00333|ADH1_MAIZE Alcohol dehydrogenase 1 OS=Zea mays GN=ADH1 PE=2 SV=1	gi|395542145|ref|XP_003772995.1|PREDICTED: alcohol dehydrogenase class-3 [Sarcophilus harrisii]
c4777_g1_i1	618	GO:0007186;GO:0016020;GO:0007165;GO:0016021;GO:0004871;GO:0005886;GO:0004930;	K04626	veNOG02726	T	sp|Q49KI5|TS1R3_FELCA Taste receptor type 1 member 3 OS=Felis catus GN=TAS1R3 PE=2 SV=1	gi|88900455|ref|NP_001034717.1|taste receptor type 1 member 3 precursor [Danio rerio] >gnl|BL_ORD_ID|282619 taste receptor, type 1, member 3 [Danio rerio]
c4778_g1_i1	336	-	-	veNOG21428	K	sp|Q9Y3M2|CBY1_HUMAN Protein chibby homolog 1 OS=Homo sapiens GN=CBY1 PE=1 SV=1	gi|213627583|gb|AAI71621.1|Chibby homolog 1 (Drosophila) [Danio rerio]
c4791_g1_i1	210	GO:0006937;GO:0005861;	-	NOG06961;meNOG01607;opiNOG12501	Z	sp|P19351|TNNT_DROME Troponin T, skeletal muscle OS=Drosophila melanogaster GN=up PE=1 SV=3	gi|225346687|gb|ACN86366.1|troponin T transcript variant A [Bombyx mandarina]
c4791_g2_i1	367	GO:0006937;GO:0005861;	-	NOG06961;opiNOG12501	Z	sp|Q9XZ71|TNNT_PERAM Troponin T OS=Periplaneta americana GN=TNT PE=2 SV=1	gi|270001997|gb|EEZ98444.1|hypothetical protein TcasGA2_TC000933 [Tribolium castaneum]
c4802_g1_i1	363	-	-	veNOG04814	R	sp|Q9WTS8|FCN1_RAT Ficolin-1 OS=Rattus norvegicus GN=Fcn1 PE=2 SV=2	gi|432857249|ref|XP_004068602.1|PREDICTED: fibroleukin-like [Oryzias latipes]
c4804_g1_i1	527	GO:0005743;GO:0005739;GO:0042773;GO:0008137;	K03951	veNOG21290	C	sp|Q0MQA6|NDUA7_PONPY NADH dehydrogenase [ubiquinone] 1 alpha subcomplex subunit 7 OS=Pongo pygmaeus GN=NDUFA7 PE=3 SV=3	gi|51010955|ref|NP_001003436.1|NADH dehydrogenase [ubiquinone] 1 alpha subcomplex subunit 7 [Danio rerio] >gnl|BL_ORD_ID|210546 Zgc:92850 [Danio rerio] >gnl|BL_ORD_ID|210546 Zgc:92850 [Danio rerio]
c4807_g1_i1	1058	GO:0008152;GO:0005524;GO:0000166;GO:0017111;	-	meNOG43570;opiNOG04991;opiNOG55550;opiNOG66050;veNOG28098	SR	-	gi|327273783|ref|XP_003221659.1|PREDICTED: hypothetical protein LOC100559988 [Anolis carolinensis]
c4808_g1_i1	369	-	-	agaNOG07109;euNOG43724	S	-	gi|410032550|ref|XP_003949385.1|PREDICTED: actin, cytoplasmic 1-like [Pan troglodytes]
c4831_g1_i2	408	GO:0007186;GO:0007165;GO:0016520;GO:0016021;GO:0004871;GO:0004930;	-	opiNOG02444;veNOG03632	T	sp|Q95254|GHSR_PIG Growth hormone secretagogue receptor type 1 OS=Sus scrofa GN=GHSR PE=2 SV=1	gi|306021660|gb|ADM80190.1|growth hormone secretagogue receptor 1 type b' [Cyprinus carpio 'jian']
c4855_g1_i1	389	GO:0042030;GO:0051289;GO:0051117;GO:0045980;GO:0042803;GO:0006783;GO:0030218;GO:0043086;GO:0004857;GO:0005739;GO:0051346;	-	opiNOG37632;veNOG22074	K	sp|Q5RFJ9|ATIF1_PONAB ATPase inhibitor, mitochondrial OS=Pongo abelii GN=ATPIF1 PE=3 SV=1	gi|148225210|ref|NP_001082990.1|ATPase inhibitor A, mitochondrial [Danio rerio] >gnl|BL_ORD_ID|443385 RecName: Full=ATPase inhibitor A, mitochondrial; AltName: Full=Inhibitor of F(1)F(o)-ATPase A; Short=IF(1) A; Short=IF1 A; AltName: Full=Protein pinotage; Flags: Precursor >gnl|BL_ORD_ID|443385 Zgc:162207 protein [Danio rerio]
c4860_g1_i1	1439	GO:0046872;GO:0008270;	K15698	veNOG02187	O	sp|Q9H920|RN121_HUMAN RING finger protein 121 OS=Homo sapiens GN=RNF121 PE=2 SV=1	gi|213512041|ref|NP_001134947.1|RING finger protein 121 [Salmo salar] >gnl|BL_ORD_ID|954431 RING finger protein 121 [Salmo salar]
c4867_g1_i2	284	GO:0005575;GO:0003674;GO:0008150;	-	KOG2177;opiNOG50040;veNOG05912	OR	sp|Q7KYR7|BT2A1_HUMAN Butyrophilin subfamily 2 member A1 OS=Homo sapiens GN=BTN2A1 PE=1 SV=3	gi|168229192|ref|NP_001108218.1|butyrophilin-like [Danio rerio] >gnl|BL_ORD_ID|650285 Zgc:175177 protein [Danio rerio]
c4876_g1_i1	463	GO:0003677;GO:0005634;GO:0006355;GO:0043565;GO:0003700;	-	veNOG13773;veNOG27249	K	sp|Q6ZN32|ETV3L_HUMAN ETS translocation variant 3-like protein OS=Homo sapiens GN=ETV3L PE=2 SV=1	gi|499002345|ref|XP_004555206.1|PREDICTED: ETS translocation variant 3-like protein-like [Maylandia zebra]
c4889_g1_i1	304	-	-	veNOG28041	R	-	gi|326680481|ref|XP_003201528.1|PREDICTED: hypothetical protein LOC100536029 [Danio rerio]
c4904_g1_i1	747	GO:0032007;GO:0016020;GO:0061462;GO:0031410;GO:0005737;GO:0005092;GO:0006897;GO:0008285;GO:0030308;GO:0005634;GO:0030136;GO:0010508;GO:0050790;GO:0071230;GO:0005905;GO:0034260;	-	veNOG02258;veNOG16756	T	sp|Q1LVQ2|SH34A_DANRE SH3 domain-binding protein 4-A OS=Danio rerio GN=sh3bp4a PE=2 SV=1	gi|33438222|dbj|BAC81502.1|truncated SH3 binding domain protein 4 [Danio rerio]
c4907_g1_i1	461	-	-	opiNOG07990;veNOG13708;veNOG33211	S	-	gi|498966903|ref|XP_004546534.1|PREDICTED: uncharacterized protein LOC101477917 [Maylandia zebra]
c4915_g1_i1	270	GO:0016310;GO:0005524;GO:0016301;	-	veNOG05927	T	sp|Q64536|PDK2_RAT [Pyruvate dehydrogenase [lipoamide]] kinase isozyme 2, mitochondrial OS=Rattus norvegicus GN=Pdk2 PE=1 SV=1	gi|432925000|ref|XP_004080690.1|PREDICTED: pyruvate dehydrogenase [lipoamide] kinase isozyme 2-like [Oryzias latipes]
c4917_g1_i1	508	GO:0046872;GO:0007268;GO:0019992;GO:0035556;	-	veNOG09319	T	sp|Q9Z1N9|UN13B_MOUSE Protein unc-13 homolog B OS=Mus musculus GN=Unc13b PE=2 SV=2	gi|348505496|ref|XP_003440297.1|PREDICTED: protein unc-13 homolog B-like [Oreochromis niloticus]
c4917_g2_i1	408	-	-	veNOG27919	TU	-	gi|47226630|emb|CAG07789.1|unnamed protein product [Tetraodon nigroviridis]
c4925_g1_i1	211	-	-	COG5277;veNOG07935	Z	sp|Q11212|ACT_SPOLI Actin (Fragment) OS=Spodoptera littoralis PE=2 SV=1	gi|30038092|gb|AAP12711.1|actin E2 [Drosophila americana] >gnl|BL_ORD_ID|151268 actin E2 [Drosophila novamexicana]
c4930_g1_i2	945	GO:0005575;GO:0008152;GO:0003824;	K12354	veNOG09396	R	sp|Q6UWV6|ENPP7_HUMAN Ectonucleotide pyrophosphatase/phosphodiesterase family member 7 OS=Homo sapiens GN=ENPP7 PE=1 SV=3	gi|113931646|ref|NP_001038659.2|ectonucleotide pyrophosphatase/phosphodiesterase family member 7-like precursor [Danio rerio] >gnl|BL_ORD_ID|353125 Zgc:153896 [Danio rerio]
c4937_g1_i1	480	-	-	veNOG33490	R	-	gi|181329981|ref|NP_001116743.1|uncharacterized protein LOC564121 precursor [Danio rerio]
c4953_g1_i1	1178	GO:0003677;GO:0005634;GO:0007275;GO:0006355;GO:0043565;GO:0003700;	K09356	veNOG04339	K	sp|Q9W751|PITX1_XENLA Pituitary homeobox 1 OS=Xenopus laevis GN=pitx1 PE=2 SV=1	gi|183207891|gb|ACC59092.1|paired-like homeodomain transcription factor 1 [Danio rerio]
c4954_g1_i2	343	GO:0005840;GO:0003723;GO:0022625;GO:0005622;GO:0046872;GO:0000022;GO:0030529;GO:0007052;GO:0006412;GO:0003735;GO:0019843;	-	COG2126;virNOG21178	J	sp|Q8LFH7|RL371_ARATH 60S ribosomal protein L37-1 OS=Arabidopsis thaliana GN=RPL37A PE=2 SV=1	gi|195439016|ref|XP_002067427.1|GK16414 [Drosophila willistoni] >gnl|BL_ORD_ID|848029 GK16414 [Drosophila willistoni]
c4956_g1_i1	361	-	-	-	-	-	gi|432119850|gb|ELK38641.1|Nuclear prelamin A recognition factor [Myotis davidii]
c4970_g1_i2	1122	GO:0005634;GO:0005737;	-	opiNOG07314;veNOG11489	K	sp|Q5RBN8|LIN54_PONAB Protein lin-54 homolog OS=Pongo abelii GN=LIN54 PE=2 SV=1	gi|326680100|ref|XP_002666845.2|PREDICTED: protein lin-54 homolog [Danio rerio]
c4992_g1_i1	211	GO:0006006;GO:0003677;GO:0005634;GO:0006355;GO:0048384;GO:0006351;GO:0007283;GO:0019933;GO:0006687;GO:0042752;GO:0006631;GO:0045944;GO:0005667;GO:0043565;GO:0003700;	-	KOG3584;rhaNOG04630;veNOG05991	K	sp|Q03061|CREM_RAT cAMP-responsive element modulator OS=Rattus norvegicus GN=Crem PE=2 SV=2	gi|483522714|gb|EOB07320.1|cAMP-responsive element modulator, partial [Anas platyrhynchos]
c5001_g2_i1	530	-	-	opiNOG44935;opiNOG50301	R	-	gi|498943776|ref|XP_004542591.1|PREDICTED: uncharacterized protein LOC101468448 [Maylandia zebra]
c5009_g1_i1	240	GO:0009952;GO:0005730;GO:0005515;GO:0005681;GO:0003682;GO:0006397;GO:0043231;GO:0005634;GO:0005654;GO:0044822;GO:0000398;GO:0016607;GO:0071013;GO:0000375;GO:0010467;GO:0005689;GO:0008380;GO:0008150;	-	veNOG07485	A	sp|Q99NB9|SF3B1_MOUSE Splicing factor 3B subunit 1 OS=Mus musculus GN=Sf3b1 PE=1 SV=1	gi|115382562|gb|ABI96687.1|pre-mRNA splicing factor SF3b [Larimichthys crocea]
c5012_g1_i1	806	GO:0016020;GO:0003674;GO:0016021;GO:0006783;	-	veNOG23101	S	sp|Q0P436|TM14C_DANRE Transmembrane protein 14C OS=Danio rerio GN=tmem14c PE=2 SV=1	gi|113678794|ref|NP_001038903.1|transmembrane protein 14C [Danio rerio] >gnl|BL_ORD_ID|320701 RecName: Full=Transmembrane protein 14C >gnl|BL_ORD_ID|320701 Zgc:153439 [Danio rerio]
c5020_g1_i1	253	GO:0006810;GO:0016020;GO:0005267;GO:0016021;GO:0071805;GO:0006811;	-	veNOG03253;veNOG25261	P	sp|Q8R1P5|KCNKD_MOUSE Potassium channel subfamily K member 13 OS=Mus musculus GN=Kcnk13 PE=2 SV=1	gi|326674068|ref|XP_001342876.4|PREDICTED: potassium channel subfamily K member 13-like [Danio rerio]
c5022_g1_i1	339	GO:0005840;GO:0005622;GO:0006412;GO:0003735;	K02915	veNOG21980	J	sp|P49207|RL34_HUMAN 60S ribosomal protein L34 OS=Homo sapiens GN=RPL34 PE=1 SV=3	gi|432919052|ref|XP_004079721.1|PREDICTED: 60S ribosomal protein L34-like isoform 1 [Oryzias latipes] >gnl|BL_ORD_ID|632322 PREDICTED: 60S ribosomal protein L34-like isoform 2 [Oryzias latipes]
c5038_g1_i1	1256	-	-	veNOG06531;veNOG24802	TR	sp|Q9BXT4|TDRD1_HUMAN Tudor domain-containing protein 1 OS=Homo sapiens GN=TDRD1 PE=2 SV=2	gi|498936006|ref|XP_004541067.1|PREDICTED: uncharacterized protein LOC101485220 [Maylandia zebra]
c5083_g1_i1	634	GO:0007186;GO:0016020;GO:0007165;GO:0016021;GO:0004871;GO:0004930;	K04245	veNOG05677	T	sp|P97468|CML1_MOUSE Chemokine-like receptor 1 OS=Mus musculus GN=Cmklr1 PE=1 SV=1	gi|326674937|ref|XP_003200236.1|PREDICTED: chemokine-like receptor 1-like [Danio rerio]
c5102_g1_i1	313	GO:0008083;GO:0005125;GO:0016021;GO:0008150;	-	veNOG18797	R	-	gi|197304186|emb|CAP58788.1|macrophage colony-stimulating factor-2 [Danio rerio]
c5122_g1_i1	294	-	-	-	-	-	gi|134054414|emb|CAM73201.1|si:dkey-15j16.3 [Danio rerio]
c5129_g1_i1	610	GO:0043627;GO:0005737;GO:0005769;GO:0042110;GO:0070062;GO:0006457;GO:0006458;GO:0009408;GO:0019907;GO:0005743;GO:0006919;GO:0005759;GO:0014070;GO:0032733;GO:0005524;GO:0005791;GO:0050729;GO:0051087;GO:0003725;GO:0002842;GO:0043559;GO:0000166;GO:0030135;GO:0005739;GO:0048291;GO:0005886;GO:0043231;GO:0030061;GO:0001530;GO:0005905;GO:0002236;GO:0043234;GO:0002755;GO:0042220;GO:0042026;GO:0005615;GO:…	-	virNOG08937	O	sp|P21240|CPNB1_ARATH Chaperonin 60 subunit beta 1, chloroplastic OS=Arabidopsis thaliana GN=CPN60B1 PE=1 SV=3	gi|256251570|emb|CAR63688.1|putative Heat Shock Protein [Angiostrongylus cantonensis]
c5140_g1_i1	561	GO:0005198;GO:0005882;	-	veNOG06217	Z	sp|P48671|VIM1_CARAU Vimentin A1 (Fragment) OS=Carassius auratus PE=2 SV=1	gi|37779124|gb|AAP20222.1|vimentin [Pagrus major]
c5151_g1_i1	391	GO:0005856;GO:0005874;GO:0006184;GO:0005200;GO:0005737;GO:0003924;GO:0051258;GO:0000166;GO:0043234;GO:0007017;GO:0005525;	-	COG5023;opiNOG51780	Z	sp|P09645|TBA8_CHICK Tubulin alpha-8 chain (Fragment) OS=Gallus gallus PE=3 SV=1	gi|395530085|ref|XP_003767129.1|PREDICTED: tubulin alpha-3 chain-like, partial [Sarcophilus harrisii]
c5151_g2_i1	693	GO:0005856;GO:0005874;GO:0006184;GO:0005200;GO:0005737;GO:0003924;GO:0051258;GO:0000166;GO:0043234;GO:0007017;GO:0005525;	-	COG5023;opiNOG23102;veNOG02855;veNOG28340	Z	sp|P06603|TBA1_DROME Tubulin alpha-1 chain OS=Drosophila melanogaster GN=alphaTub84B PE=2 SV=1	gi|85753308|gb|AAG49533.3|alpha tubulin [Glossina morsitans morsitans]
c5159_g1_i1	575	GO:0005634;GO:0003677;GO:0006355;GO:0043565;GO:0006351;GO:0003700;	-	veNOG15913	K	sp|Q12952|FOXL1_HUMAN Forkhead box protein L1 OS=Homo sapiens GN=FOXL1 PE=2 SV=2	gi|304376259|ref|NP_001182055.1|forkhead box L1-like [Danio rerio]
c5172_g1_i1	811	GO:0008152;GO:0005524;GO:0004386;GO:0008026;GO:0003676;GO:0016787;GO:0000166;GO:0006200;	K13982	opiNOG12984;veNOG11957	A	sp|Q5W5U4|DDX4_BOVIN Probable ATP-dependent RNA helicase DDX4 OS=Bos taurus GN=DDX4 PE=2 SV=1	gi|430024070|gb|AGA35554.1|vasa protein, partial [Cirrhinus mrigala]
c5173_g1_i1	730	GO:0006457;GO:0005524;GO:0051082;GO:0006950;	-	veNOG09551	O	sp|O57521|HS90B_DANRE Heat shock protein HSP 90-beta OS=Danio rerio GN=hsp90ab1 PE=1 SV=2	gi|37779038|gb|AAP20179.1|heat shock protein 90 beta [Pagrus major]
c5176_g1_i1	478	GO:0006810;GO:0016020;GO:1901642;GO:0005415;GO:0001882;	K11536	veNOG02024	P	sp|Q62773|S28A2_RAT Sodium/nucleoside cotransporter 2 OS=Rattus norvegicus GN=Slc28a2 PE=1 SV=1	gi|125628679|ref|NP_001074966.1|uncharacterized protein LOC571287 [Danio rerio] >gnl|BL_ORD_ID|424827 Si:dkey-24l11.1 protein [Danio rerio]
c5181_g1_i2	563	GO:0051015;GO:0008152;GO:0005524;GO:0003774;GO:0003779;GO:0031444;GO:0000166;GO:0016459;	-	COG5022;veNOG00003	Z	sp|Q91Z83|MYH7_MOUSE Myosin-7 OS=Mus musculus GN=Myh7 PE=1 SV=1	gi|213515106|ref|NP_001134710.1|Myosin-7 [Salmo salar] >gnl|BL_ORD_ID|953603 Myosin-7 [Salmo salar]
c5198_g1_i1	573	GO:0016020;GO:0008188;GO:0016021;GO:0007218;	-	KOG3511;veNOG05574	TU	sp|Q9UPU3|SORC3_HUMAN VPS10 domain-containing receptor SorCS3 OS=Homo sapiens GN=SORCS3 PE=2 SV=2	gi|326664238|ref|XP_003197764.1|PREDICTED: VPS10 domain-containing receptor SorCS3-like, partial [Danio rerio]
c5217_g1_i1	317	GO:0072540;GO:0060337;GO:0034122;GO:0045893;GO:0016279;GO:0043967;GO:0005515;GO:0005829;GO:0043565;GO:0003700;GO:0018022;GO:0043388;GO:0045622;GO:0042110;GO:0000975;GO:0060333;GO:0005634;GO:0042832;GO:0045404;GO:0006351;GO:0045082;GO:0045368;GO:0000788;GO:0045086;GO:0043966;GO:0045944;GO:0019221;GO:0008134;GO:0043011;	-	veNOG04662	K	sp|Q64287|IRF4_MOUSE Interferon regulatory factor 4 OS=Mus musculus GN=Irf4 PE=1 SV=1	gi|326681102|ref|XP_003201717.1|PREDICTED: interferon regulatory factor 4-like, partial [Danio rerio]
c5217_g2_i1	427	GO:0000975;GO:0006355;GO:0003700;	-	veNOG04662	K	sp|Q64287|IRF4_MOUSE Interferon regulatory factor 4 OS=Mus musculus GN=Irf4 PE=1 SV=1	gi|55963405|emb|CAI11951.1|novel protein similar to vertebrate interferon regulatory factor 4 (IRF4) [Danio rerio]
c5238_g1_i1	279	GO:0005634;GO:0016310;GO:0005524;GO:0016301;GO:0006468;GO:0008353;GO:0007126;GO:0004693;GO:0004674;GO:0051301;GO:0004672;GO:0000166;GO:0016740;GO:0007049;GO:0016772;	K02202	veNOG01022	D	sp|P51953|CDK7_CARAU Cyclin-dependent kinase 7 OS=Carassius auratus GN=cdk7 PE=2 SV=1	gi|83523756|ref|NP_998126.2|cell division protein kinase 7 [Danio rerio] >gnl|BL_ORD_ID|388852 Cdk7 [Danio rerio]
c5245_g1_i1	466	GO:0005634;GO:0008152;GO:0006508;GO:0045071;GO:0003824;GO:0005737;GO:0008236;	-	veNOG15565	S	sp|Q6SJ93|F111B_HUMAN Protein FAM111B OS=Homo sapiens GN=FAM111B PE=2 SV=1	gi|498982425|ref|XP_004550302.1|PREDICTED: protein FAM111A-like isoform X1 [Maylandia zebra] >gnl|BL_ORD_ID|1041146 PREDICTED: protein FAM111A-like isoform X2 [Maylandia zebra]
c5248_g1_i1	215	GO:0007155;GO:0015629;GO:0005198;	-	opiNOG28281;veNOG13633	W	-	gi|499005970|ref|XP_004556109.1|PREDICTED: catenin alpha-1-like isoform X3 [Maylandia zebra]
c5264_g1_i1	248	GO:0005883;GO:0005198;GO:0005882;GO:0008150;	-	veNOG00832	Z	sp|Q5R408|NFL_PONAB Neurofilament light polypeptide OS=Pongo abelii GN=NEFL PE=2 SV=2	gi|498953655|ref|XP_004544161.1|PREDICTED: neurofilament light polypeptide-like [Maylandia zebra]
c5291_g2_i1	244	GO:0006363;GO:0005634;GO:0001054;GO:0006351;GO:0003676;GO:0003899;GO:0008270;GO:0005736;	K03000	veNOG21349	K	sp|Q1RMP0|RPA12_BOVIN DNA-directed RNA polymerase I subunit RPA12 OS=Bos taurus GN=ZNRD1 PE=2 SV=1	gi|61806687|ref|NP_001013572.1|DNA-directed RNA polymerase I subunit RPA12 [Danio rerio] >gnl|BL_ORD_ID|337446 Zgc:110825 [Danio rerio]
c5300_g1_i1	563	-	-	veNOG10191;veNOG17231	TR	sp|Q9NSD7|RL3R1_HUMAN Relaxin-3 receptor 1 OS=Homo sapiens GN=RXFP3 PE=1 SV=1	gi|292616086|ref|XP_001346017.2|PREDICTED: relaxin-3 receptor 1-like [Danio rerio]
c5311_g1_i1	427	GO:0045892;GO:0003677;GO:0005634;GO:0006355;GO:0046982;GO:0006351;GO:0001757;GO:0046983;GO:0005667;GO:0001756;	-	veNOG16319	K	-	gi|18858789|ref|NP_571153.1|transcription factor HES-7 [Danio rerio] >gnl|BL_ORD_ID|131208 HER-1 protein [Danio rerio]
c5348_g1_i1	446	GO:0005615;GO:0006355;GO:0003746;GO:0006414;GO:0005737;GO:0019901;GO:0044267;GO:0005515;GO:0005730;GO:0005829;GO:0000166;GO:0005853;GO:0005886;GO:0070062;GO:0005634;GO:0044822;GO:0006184;GO:0006351;GO:0071364;GO:0003924;GO:0010467;GO:0006412;GO:0005525;	-	COG5256;virNOG10116	J	sp|P43643|EF1A_TOBAC Elongation factor 1-alpha OS=Nicotiana tabacum PE=2 SV=1	gi|89213663|gb|ABD64137.1|elongation factor-1 alpha [Ovis aries]
c5373_g1_i1	558	GO:0046872;GO:0005622;GO:0008270;GO:0008150;	-	opiNOG75728;veNOG01728	O	sp|Q9UPQ4|TRI35_HUMAN Tripartite motif-containing protein 35 OS=Homo sapiens GN=TRIM35 PE=1 SV=2	gi|189537323|ref|XP_689756.3|PREDICTED: nuclear factor 7, ovary [Danio rerio]
c5375_g1_i1	764	-	-	COG2801;opiNOG51863;opiNOG61862	RL	sp|P10394|POL4_DROME Retrovirus-related Pol polyprotein from transposon 412 OS=Drosophila melanogaster GN=POL PE=4 SV=1	gi|499041815|ref|XP_004571522.1|PREDICTED: uncharacterized protein LOC101486585 [Maylandia zebra]
c5379_g1_i1	511	GO:0007186;GO:0016020;GO:0007165;GO:0016021;GO:0004871;GO:0004930;	-	veNOG03260	T	sp|Q3UFD7|FFAR3_MOUSE Free fatty acid receptor 3 OS=Mus musculus GN=Ffar3 PE=2 SV=1	gi|130485058|ref|NP_001076364.1|si:dkey-211g8.6 [Danio rerio]
c5391_g1_i1	392	GO:0005840;GO:0030529;GO:0000166;GO:0005622;GO:0006412;GO:0003735;	K02974	veNOG19232	J	sp|O42387|RS24_TAKRU 40S ribosomal protein S24 OS=Takifugu rubripes GN=rps24 PE=3 SV=1	gi|348528995|ref|XP_003452000.1|PREDICTED: 40S ribosomal protein S24-like isoform 1 [Oreochromis niloticus]
c5392_g1_i1	391	-	-	-	-	-	gi|312097718|ref|XP_003149029.1|hypothetical protein LOAG_13475 [Loa loa] >gnl|BL_ORD_ID|1456091 hypothetical protein LOAG_13475, partial [Loa loa]
c5417_g1_i1	213	-	-	NOG00259;NOG02145	TU	-	gi|440898329|gb|ELR49853.1|hypothetical protein M91_20331, partial [Bos grunniens mutus]
c5454_g1_i1	338	-	-	veNOG14519;veNOG34779	S	sp|Q6PAC4|CB071_MOUSE Uncharacterized protein C2orf71 homolog OS=Mus musculus PE=2 SV=1	gi|432941487|ref|XP_004082874.1|PREDICTED: uncharacterized protein C2orf71-like [Oryzias latipes]
c5461_g1_i1	303	GO:0005737;GO:0019058;GO:0044267;GO:0005515;GO:0003735;GO:0070062;GO:0005815;GO:0044822;GO:0002181;GO:0005622;GO:0000184;GO:0006364;GO:0016032;GO:0006614;GO:0006413;GO:0032040;GO:0006412;GO:0005840;GO:0003723;GO:0042274;GO:0006414;GO:0005730;GO:0005829;GO:0016070;GO:0005634;GO:0030686;GO:0006415;GO:0010467;GO:0030529;GO:0019083;GO:0016071;GO:0022627;	-	KOG3320;veNOG11559	J	sp|P62083|RS7_RAT 40S ribosomal protein S7 OS=Rattus norvegicus GN=Rps7 PE=1 SV=1	gi|197725739|gb|ACH73065.1|ribosomal protein S7 [Epinephelus coioides] >gnl|BL_ORD_ID|931271 40S ribosomal protein S7 [Epinephelus bruneus]
c5467_g1_i1	478	-	-	veNOG02530	R	sp|Q86XS5|ANGL5_HUMAN Angiopoietin-related protein 5 OS=Homo sapiens GN=ANGPTL5 PE=2 SV=3	gi|326677718|ref|XP_002666042.2|PREDICTED: angiopoietin-related protein 5 [Danio rerio]
c5478_g1_i1	975	-	-	opiNOG67578;veNOG18849	R	sp|Q96DM1|PGBD4_HUMAN PiggyBac transposable element-derived protein 4 OS=Homo sapiens GN=PGBD4 PE=2 SV=3	gi|326681265|ref|XP_002667755.2|PREDICTED: piggyBac transposable element-derived protein 4-like [Danio rerio]
c5481_g1_i1	663	GO:0043338;GO:0006269;GO:0004779;GO:0003896;GO:0006260;GO:0003720;GO:0008905;GO:0008192;GO:0043910;GO:0008193;GO:0003724;GO:0006351;GO:0003899;GO:0043814;GO:0033677;GO:0016740;GO:0052630;GO:1990077;	-	veNOG10921	L	sp|P20664|PRI1_MOUSE DNA primase small subunit OS=Mus musculus GN=Prim1 PE=1 SV=1	gi|432866543|ref|XP_004070855.1|PREDICTED: DNA primase small subunit-like [Oryzias latipes]
c5515_g1_i1	735	GO:0007186;GO:0016020;GO:0007165;GO:0070098;GO:0004930;GO:0016021;GO:0006935;GO:0004871;GO:0004950;	-	veNOG16886;veNOG22163	R	sp|Q95SX7|RTBS_DROME Probable RNA-directed DNA polymerase from transposon BS OS=Drosophila melanogaster GN=RTase PE=2 SV=1	gi|432959454|ref|XP_004086298.1|PREDICTED: uncharacterized protein LOC101168439 [Oryzias latipes]
c5521_g1_i1	685	GO:0006810;GO:0016020;GO:0005249;GO:0055085;GO:0006813;GO:0005244;GO:0005267;GO:0034765;GO:0051260;GO:0006811;GO:0005216;GO:0016021;GO:0071805;GO:0008076;	-	veNOG13065	P	sp|P50638|KCNA5_RABIT Potassium voltage-gated channel subfamily A member 5 OS=Oryctolagus cuniculus GN=KCNA5 PE=2 SV=1	gi|292613332|ref|XP_002661883.1|PREDICTED: potassium voltage-gated channel subfamily A member 5-like [Danio rerio]
c5526_g1_i1	1261	GO:0006810;GO:0016020;GO:0055085;GO:0016021;	-	virNOG03948	G	sp|Q03411|SUT_SPIOL Sucrose transport protein OS=Spinacia oleracea PE=2 SV=1	gi|395838754|ref|XP_003792272.1|PREDICTED: solute carrier family 45 member 3 [Otolemur garnettii]
c5526_g2_i1	285	GO:0055085;GO:0008643;GO:0016021;	-	virNOG03948;virNOG28365	PG	sp|Q9FG00|SUC9_ARATH Sucrose transport protein SUC9 OS=Arabidopsis thaliana GN=SUC9 PE=1 SV=1	gi|260790979|ref|XP_002590518.1|hypothetical protein BRAFLDRAFT_59626 [Branchiostoma floridae] >gnl|BL_ORD_ID|970077 hypothetical protein BRAFLDRAFT_59626 [Branchiostoma floridae]
c5539_g1_i1	377	GO:0007186;GO:0008188;GO:0016021;GO:0007268;GO:0007218;GO:0004930;	K08374	veNOG05813	T	sp|Q6BD04|GPR54_ORENI G-protein coupled receptor 54 OS=Oreochromis niloticus GN=gpr54 PE=2 SV=1	gi|349731590|dbj|BAL03274.1|kisspeptin receptor 2 [Danio rerio]
c5546_g1_i1	618	GO:0005840;GO:0030529;GO:0005737;	K02947	veNOG08050	J	sp|Q90YR4|RS10_ICTPU 40S ribosomal protein S10 OS=Ictalurus punctatus GN=rps10 PE=2 SV=1	gi|41055646|ref|NP_957440.1|40S ribosomal protein S10 [Danio rerio] >gnl|BL_ORD_ID|315799 Ribosomal protein S10 [Danio rerio] >gnl|BL_ORD_ID|315799 Ribosomal protein S10 [Danio rerio]
c5553_g1_i1	241	GO:0007498;GO:0005856;GO:0003779;GO:0005875;GO:0005200;	-	COG5069;opiNOG11052;opiNOG48346	SZ	sp|P53814|SMTN_HUMAN Smoothelin OS=Homo sapiens GN=SMTN PE=1 SV=7	gi|270011248|gb|EFA07696.1|hypothetical protein TcasGA2_TC002172 [Tribolium castaneum]
c5561_g1_i1	211	-	-	euNOG03664;opiNOG44935	R	-	gi|390337521|ref|XP_003724584.1|PREDICTED: uncharacterized protein LOC100890174 [Strongylocentrotus purpuratus]
c5561_g1_i2	642	GO:0015074;GO:0008270;GO:0003676;	-	euNOG03664;euNOG05912;opiNOG44935	R	-	gi|390337519|ref|XP_003724583.1|PREDICTED: uncharacterized protein LOC100890094 [Strongylocentrotus purpuratus]
c5567_g1_i1	435	GO:0046872;GO:0003676;	-	-	-	sp|P18751|ZO71_XENLA Oocyte zinc finger protein XlCOF7.1 (Fragment) OS=Xenopus laevis PE=2 SV=1	gi|134025080|gb|AAI35101.1|Zgc:171220 protein [Danio rerio]
c5573_g1_i1	813	GO:0007186;GO:0016020;GO:0007165;GO:0007601;GO:0018298;GO:0004930;GO:0016021;GO:0050896;GO:0004871;GO:0009881;	-	veNOG14603;veNOG16110	R	sp|Q6VZZ7|OPN5_MOUSE Opsin-5 OS=Mus musculus GN=Opn5 PE=1 SV=1	gi|113681903|ref|NP_001038457.1|uncharacterized protein LOC562695 [Danio rerio]
c5574_g1_i1	536	GO:0005575;GO:0005737;	-	veNOG00919	S	sp|Q4R8M9|GTSF1_MACFA Gametocyte-specific factor 1 OS=Macaca fascicularis GN=GTSF1 PE=2 SV=1	gi|326669647|ref|XP_003199057.1|PREDICTED: gametocyte-specific factor 1-like [Danio rerio]
c5600_g1_i1	422	GO:0009374;	-	opiNOG45636;veNOG25521	R	sp|P02701|AVID_CHICK Avidin OS=Gallus gallus GN=AVD PE=1 SV=3	gi|319803038|ref|NP_001188371.1|avidin-like precursor [Danio rerio]
c5609_g1_i1	224	-	-	veNOG19135	S	-	gi|125835935|ref|XP_706556.2|PREDICTED: uncharacterized protein CXorf65 homolog [Danio rerio]
c5616_g2_i1	559	-	-	COG2801;veNOG13496;veNOG14770;veNOG26761	RL	sp|P31792|POL_FENV1 Pol polyprotein (Fragment) OS=Feline endogenous virus ECE1 GN=pol PE=3 SV=1	gi|432921409|ref|XP_004080143.1|PREDICTED: uncharacterized protein LOC101157890 [Oryzias latipes]
c5619_g1_i2	741	-	-	veNOG06570	R	sp|Q5EA66|ANGL7_BOVIN Angiopoietin-related protein 7 OS=Bos taurus GN=ANGPTL7 PE=2 SV=1	gi|169154337|emb|CAQ15071.1|novel protein similar to vertebrate angiopoietin-like protein family [Danio rerio]
c5627_g1_i1	527	GO:0005575;GO:0005509;	K17612	veNOG02669	T	sp|Q0V9B1|CHP3_XENTR Calcineurin B homologous protein 3 OS=Xenopus tropicalis GN=tesc PE=2 SV=1	gi|47086977|ref|NP_998493.1|tescalcin a [Danio rerio] >gnl|BL_ORD_ID|322779 Zgc:77495 [Danio rerio]
c5658_g1_i1	746	GO:0005576;GO:0032400;GO:0035902;GO:0005179;	K05256	veNOG13783	T	sp|P13241|CRF1_CATCO Corticoliberin-1 OS=Catostomus commersonii GN=crf1 PE=1 SV=1	gi|317419903|emb|CBN81939.1|Corticotropin-releasing factor [Dicentrarchus labrax]
c5660_g1_i1	452	GO:0023014;GO:0016020;GO:0034220;GO:0005887;GO:0000160;GO:0016021;GO:0005516;GO:0005886;GO:0042391;GO:0006810;GO:0006813;GO:0055085;GO:0005249;GO:0005622;GO:0034765;GO:0006811;GO:0000155;GO:0009986;GO:0010389;GO:0005216;GO:0007268;GO:0071805;	-	opiNOG02687;veNOG05889	P	sp|Q9EPI9|KCNH5_RAT Potassium voltage-gated channel subfamily H member 5 OS=Rattus norvegicus GN=Kcnh5 PE=2 SV=1	gi|408358354|gb|AFU54939.1|potassium voltage-gated channel subfamily H member 5, partial [Gallus gallus]
c5662_g1_i1	581	GO:0003705;GO:0003682;GO:0003700;GO:0045892;GO:0055007;GO:0007507;GO:0008045;GO:0002053;GO:0033152;GO:1901250;GO:0045944;GO:2000727;GO:0009790;GO:0007519;GO:0030324;GO:0003677;GO:0006355;GO:0046982;GO:0048745;GO:0002639;GO:0045893;GO:0072358;GO:0043565;GO:0060043;GO:0005634;GO:0002329;GO:0045214;GO:0001701;GO:0021517;GO:0042803;GO:0003676;GO:0006366;GO:1901249;GO:0061140;GO:0050679;	-	COG5025;meNOG37475;opiNOG01864;veNOG02810	RK	sp|Q58NQ4|FOXP1_CHICK Forkhead box protein P1 OS=Gallus gallus GN=FOXP1 PE=2 SV=1	gi|317418936|emb|CBN80974.1|Forkhead box protein P1-B [Dicentrarchus labrax]
c5666_g1_i1	548	GO:0005634;GO:0045765;GO:0016567;GO:0030097;GO:0030947;GO:0030218;	K03871	opiNOG42642;veNOG01922	O	sp|Q64259|VHL_RAT Von Hippel-Lindau disease tumor suppressor OS=Rattus norvegicus GN=Vhl PE=2 SV=1	gi|192447395|ref|NP_001122264.1|von Hippel-Lindau tumor suppressor like [Danio rerio] >gnl|BL_ORD_ID|708790 Zgc:194223 protein [Danio rerio]
c5672_g1_i1	419	-	-	veNOG20027	R	sp|P01839|KACB_RABIT Ig kappa-b4 chain C region OS=Oryctolagus cuniculus GN=K-BAS PE=4 SV=1	gi|158602734|gb|ABW74633.1|immunoglobulin light chain [Epinephelus coioides]
c5691_g1_i1	378	GO:0006810;GO:0005634;GO:0044822;GO:0005737;GO:0006886;GO:0008536;GO:0005515;GO:0015031;	-	meNOG01364;veNOG01240	U	sp|Q8BFY9|TNPO1_MOUSE Transportin-1 OS=Mus musculus GN=Tnpo1 PE=1 SV=2	gi|301610685|ref|XP_002934884.1|PREDICTED: transportin-1-like [Xenopus (Silurana) tropicalis]
c5693_g1_i1	233	GO:0006997;GO:0001649;GO:0003677;GO:0046982;GO:0030307;GO:0007420;GO:0003674;GO:0090230;GO:0000979;GO:0000786;GO:0005575;GO:1902340;GO:0070062;GO:0005634;GO:0006334;GO:0005694;GO:0000788;GO:0000228;GO:0042692;GO:0043234;GO:0009725;GO:0000980;GO:0006336;GO:0031492;	-	opiNOG25361;virNOG17611	B	sp|Q6P823|H33_XENTR Histone H3.3 OS=Xenopus tropicalis GN=TGas113e22.1 PE=1 SV=3	gi|170059756|ref|XP_001865500.1|histone H3.3 type 2 [Culex quinquefasciatus] >gnl|BL_ORD_ID|666659 histone H3.3 type 2 [Culex quinquefasciatus]
c5723_g1_i1	357	-	-	KOG1217;NOG00259	T	-	gi|307202932|gb|EFN82152.1|hypothetical protein EAI_09548 [Harpegnathos saltator]
c5759_g1_i1	244	GO:0007286;	-	veNOG04911	T	sp|Q66IC9|ROP1L_DANRE Ropporin-1-like protein OS=Danio rerio GN=ropn1l PE=2 SV=1	gi|52219096|ref|NP_001004624.1|ropporin-1-like protein [Danio rerio] >gnl|BL_ORD_ID|216269 uncharacterized protein LOC100145386 [Xenopus (Silurana) tropicalis] >gnl|BL_ORD_ID|216269 RecName: Full=Ropporin-1-like protein >gnl|BL_ORD_ID|216269 Si:rp71-1f1.7 [Danio rerio] >gnl|BL_ORD_ID|216269 Si:rp71-1f1.7 [Danio rerio] >gnl|BL_ORD_ID|216269 LOC100145386 protein [Xenopus (Silurana) tropicalis] >gnl…
c5788_g1_i1	349	-	-	-	-	-	gi|326677327|ref|XP_003200812.1|PREDICTED: protein lin-28 homolog B-like, partial [Danio rerio]
c5805_g1_i1	248	-	-	NOG164309;opiNOG01931;veNOG21489;veNOG25782	SR	-	gi|410900928|ref|XP_003963948.1|PREDICTED: uncharacterized protein K02A2.6-like [Takifugu rubripes]
c5825_g1_i1	389	GO:0005575;GO:0003674;GO:0008150;	-	veNOG13354	K	sp|Q16533|SNPC1_HUMAN snRNA-activating protein complex subunit 1 OS=Homo sapiens GN=SNAPC1 PE=1 SV=1	gi|41053724|ref|NP_956557.1|small nuclear RNA activating complex, polypeptide 1a [Danio rerio] >gnl|BL_ORD_ID|66292 Small nuclear RNA activating complex, polypeptide 1 [Danio rerio]
c5849_g1_i1	444	GO:0005198;GO:0005882;GO:0008150;	-	veNOG01450	Z	sp|Q90303|K1C1_CARAU Keratin, type I cytoskeletal 50 kDa OS=Carassius auratus PE=2 SV=1	gi|62203256|gb|AAH92980.1|Si:dkeyp-113d7.4 protein [Danio rerio] >gnl|BL_ORD_ID|239471 Si:dkeyp-113d7.4 protein [Danio rerio]
c5865_g1_i1	307	GO:0004252;GO:0016310;GO:0008233;GO:0016301;GO:0003824;GO:0031639;GO:0008236;GO:0006508;GO:0016787;GO:0016740;	-	veNOG05488	O	sp|P04185|UROK_PIG Urokinase-type plasminogen activator OS=Sus scrofa GN=PLAU PE=2 SV=1	gi|288872206|ref|NP_001165872.1|plasminogen activator, urokinase a precursor [Danio rerio] >gnl|BL_ORD_ID|1223967 urokinase-type plasminogen activator a [Danio rerio]
c5867_g1_i1	505	GO:0002574;GO:0016310;GO:0005524;GO:0005737;GO:0034048;GO:0007067;GO:0000166;GO:0004672;GO:0051721;GO:0006974;GO:0005856;GO:0005634;GO:0016301;GO:0006468;GO:0005813;GO:0004674;GO:0032154;GO:0051301;GO:0016740;GO:0000086;GO:0007049;GO:0016772;	-	veNOG01902	D	sp|Q6DBX4|GWL_DANRE Serine/threonine-protein kinase greatwall OS=Danio rerio GN=mastl PE=2 SV=1	gi|126631782|gb|AAI33740.1|Mastl protein [Danio rerio]
c5885_g1_i1	789	GO:0005575;GO:0016757;GO:0048570;GO:0005975;GO:0016740;GO:0042074;GO:0008378;	K07966	opiNOG04890;veNOG01839	G	sp|P15291|B4GT1_HUMAN Beta-1,4-galactosyltransferase 1 OS=Homo sapiens GN=B4GALT1 PE=1 SV=5	gi|51329812|gb|AAH80228.1|LOC564857 protein, partial [Danio rerio]
c5895_g1_i1	355	-	-	opiNOG67671;veNOG07299;veNOG34505	SWV	sp|P98088|MUC5A_HUMAN Mucin-5AC (Fragments) OS=Homo sapiens GN=MUC5AC PE=1 SV=3	gi|326680081|ref|XP_685769.5|PREDICTED: mucin-5AC-like [Danio rerio]
c5928_g1_i1	423	GO:0015074;GO:0003723;GO:0005634;GO:0006355;GO:0004190;GO:0003676;GO:0003779;GO:0003964;GO:0006508;GO:0016021;GO:0008270;GO:0006278;GO:0003700;	-	opiNOG18077;veNOG14770	R	sp|P10394|POL4_DROME Retrovirus-related Pol polyprotein from transposon 412 OS=Drosophila melanogaster GN=POL PE=4 SV=1	gi|18157521|dbj|BAB83836.1|LReO_3 [Oryzias latipes]
c5935_g1_i1	548	GO:0007186;GO:0016020;GO:0004952;GO:0007165;GO:0004935;GO:0007195;GO:0007212;GO:0004930;GO:0005887;GO:0007268;GO:0016021;GO:0004871;GO:0005886;GO:0001591;	-	veNOG05024	T	sp|P53453|DRD2L_TAKRU D(2)-like dopamine receptor OS=Takifugu rubripes GN=d215 PE=3 SV=1	gi|37497114|ref|NP_922918.1|dopamine receptor D2b [Danio rerio] >gnl|BL_ORD_ID|315808 dopamine D2c receptor [Danio rerio]
c5941_g1_i1	304	-	-	opiNOG50830	R	sp|Q8NHV1|GIMA7_HUMAN GTPase IMAP family member 7 OS=Homo sapiens GN=GIMAP7 PE=2 SV=1	gi|326665550|ref|XP_003198068.1|PREDICTED: GTPase IMAP family member 8-like [Danio rerio]
c5974_g1_i1	359	-	-	veNOG02734	R	sp|Q7ZUW6|WIPI3_DANRE WD repeat domain phosphoinositide-interacting protein 3 OS=Danio rerio GN=wdr45l PE=2 SV=1	gi|432925245|ref|XP_004080715.1|PREDICTED: WD repeat domain phosphoinositide-interacting protein 3-like [Oryzias latipes]
c5982_g1_i1	487	GO:0005525;	-	opiNOG47318	R	-	gi|116487642|gb|AAI25965.1|LOC100149441 protein [Danio rerio]
c5983_g1_i1	1058	GO:0005524;GO:0006298;GO:0030983;	K08740	veNOG06139	L	sp|O15457|MSH4_HUMAN MutS protein homolog 4 OS=Homo sapiens GN=MSH4 PE=2 SV=2	gi|190335787|gb|ACE74546.1|mutS homolog 4 [Oncorhynchus mykiss]
c5985_g1_i1	534	-	-	veNOG34490	S	-	gi|410916621|ref|XP_003971785.1|PREDICTED: uncharacterized protein C1orf115-like [Takifugu rubripes]
c5995_g1_i1	293	GO:0005575;GO:0050294;GO:0008152;GO:0008146;GO:0016740;	-	veNOG14403	R	sp|P52841|SUHB_CAVPO 3-beta-hydroxysteroid sulfotransferase OS=Cavia porcellus GN=STD2 PE=1 SV=2	gi|115494968|ref|NP_001070124.1|uncharacterized protein LOC767718 [Danio rerio] >gnl|BL_ORD_ID|342064 Zgc:153723 [Danio rerio] >gnl|BL_ORD_ID|342064 Zgc:153723 protein [Danio rerio]
c6018_g1_i1	527	-	-	opiNOG47540;veNOG28014	S	-	gi|499048785|ref|XP_004574934.1|PREDICTED: uncharacterized protein LOC101477648 [Maylandia zebra]
c6023_g1_i1	746	GO:0005783;GO:0019903;GO:0005102;GO:0051260;GO:0005737;GO:0032436;GO:0006302;GO:0035800;GO:0005515;GO:0030968;GO:0016887;GO:0070062;GO:0008152;GO:0044822;GO:0042802;GO:1903006;GO:0030433;GO:1990381;GO:0048471;GO:0008289;GO:0043531;GO:0019985;GO:0031334;GO:0005811;GO:0006919;GO:0005789;GO:0030970;GO:0000502;GO:0005524;GO:0031593;GO:0016567;GO:0005730;GO:0000166;GO:0005829;GO:0017111;GO:0006974;GO:…	-	virNOG05493	O	sp|Q9SCN8|CD48D_ARATH Cell division control protein 48 homolog D OS=Arabidopsis thaliana GN=CDC48D PE=1 SV=1	gi|350579353|ref|XP_003353613.2|PREDICTED: transitional endoplasmic reticulum ATPase-like, partial [Sus scrofa]
c6043_g1_i1	782	GO:0030308;GO:0007156;GO:0005509;GO:0016021;GO:0005886;	-	veNOG03103	S	sp|Q9BYE9|CDHR2_HUMAN Cadherin-related family member 2 OS=Homo sapiens GN=CDHR2 PE=1 SV=2	gi|326673841|ref|XP_003200011.1|PREDICTED: hypothetical protein LOC100536704, partial [Danio rerio]
c6068_g1_i1	702	GO:0000145;GO:0006887;	-	veNOG12992	U	sp|Q61333|TNAP2_MOUSE Tumor necrosis factor alpha-induced protein 2 OS=Mus musculus GN=Tnfaip2 PE=2 SV=2	gi|326672811|ref|XP_697839.4|PREDICTED: tumor necrosis factor alpha-induced protein 2 [Danio rerio]
c6074_g1_i1	791	GO:0006311;GO:0009566;GO:0000712;GO:0043066;GO:0008584;GO:0007130;GO:0007131;GO:0000801;GO:0007140;GO:0000794;GO:0051026;GO:0000795;GO:0007060;	-	veNOG04504	S	sp|Q8IYF3|TEX11_HUMAN Testis-expressed sequence 11 protein OS=Homo sapiens GN=TEX11 PE=1 SV=3	gi|169146092|emb|CAQ13440.1|novel protein similar to vertebrate testis expressed sequence 11 (TEX11) [Danio rerio]
c6080_g1_i1	480	GO:0005575;GO:0003674;GO:0008150;	K18167	veNOG23455	S	sp|A6NFY7|SDHF1_HUMAN Succinate dehydrogenase assembly factor 1, mitochondrial OS=Homo sapiens GN=SDHAF1 PE=1 SV=1	gi|292625447|ref|XP_002665987.1|PREDICTED: succinate dehydrogenase assembly factor 1, mitochondrial [Danio rerio]
c6108_g1_i1	643	GO:0016020;GO:0008158;GO:0007165;GO:0016021;	-	veNOG03725	T	sp|Q3KNS1|PTHD3_HUMAN Patched domain-containing protein 3 OS=Homo sapiens GN=PTCHD3 PE=1 SV=3	gi|326679774|ref|XP_003201375.1|PREDICTED: patched domain-containing protein 3-like [Danio rerio]
c6157_g1_i2	435	GO:0005615;GO:0005157;GO:0005576;GO:0001934;GO:0005102;GO:0008284;	K05444	veNOG15467	R	sp|Q9NYY1|IL20_HUMAN Interleukin-20 OS=Homo sapiens GN=IL20 PE=1 SV=2	gi|130508100|ref|NP_001076424.1|interleukin-20 [Danio rerio] >gnl|BL_ORD_ID|263861 Interleukin 10 family protein [Danio rerio]
c6158_g1_i1	441	-	-	veNOG23000	A	sp|B8JLQ0|LYRM4_DANRE LYR motif-containing protein 4 OS=Danio rerio GN=lyrm4 PE=3 SV=1	gi|256000753|ref|NP_001157713.1|LYR motif-containing protein 4 [Danio rerio] >gnl|BL_ORD_ID|524588 RecName: Full=LYR motif-containing protein 4
c6169_g1_i1	348	-	-	veNOG16781	W	sp|Q80Z19|MUC2_MOUSE Mucin-2 (Fragments) OS=Mus musculus GN=Muc2 PE=1 SV=2	gi|326680988|ref|XP_002667130.2|PREDICTED: mucin-19-like, partial [Danio rerio]
c6170_g1_i2	1174	GO:0016020;GO:0007155;GO:0007156;GO:0005509;GO:0016021;GO:0005886;	-	veNOG00220	S	sp|Q5DRB0|PCDGD_PANTR Protocadherin gamma-B1 OS=Pan troglodytes GN=PCDHGB1 PE=3 SV=1	gi|326671168|ref|XP_003199375.1|PREDICTED: protocadherin gamma-C5-like [Danio rerio]
c6173_g1_i1	425	GO:0016020;GO:0007165;GO:0016021;	-	veNOG02760	T	-	gi|359472450|gb|AEV52282.1|toll-like receptor 5 [Cirrhinus mrigala]
c6188_g1_i1	745	GO:0008237;GO:0006508;GO:0008270;	-	COG0308;opiNOG01460;veNOG01169	OE	sp|O57579|AMPN_CHICK Aminopeptidase N OS=Gallus gallus GN=ANPEP PE=1 SV=1	gi|326680117|ref|XP_001920418.2|PREDICTED: aminopeptidase N-like [Danio rerio]
c6211_g1_i1	256	GO:0007186;GO:0016020;GO:0007165;GO:0007601;GO:0018298;GO:0004930;GO:0007602;GO:0016021;GO:0050896;GO:0004871;GO:0009881;	-	veNOG14384;veNOG15928	R	sp|P51472|OPSB_ASTFA Blue-sensitive opsin OS=Astyanax fasciatus GN=B23 PE=2 SV=1	gi|19032634|gb|AAL83431.1|AF349947_1TMT opsin [Danio rerio]
c6223_g1_i1	961	GO:0007186;GO:0007623;GO:0007165;GO:0004993;GO:0042310;GO:0006939;GO:0007210;GO:0004930;GO:0016021;GO:0007268;GO:0004871;	K04163	opiNOG15232;veNOG03610	TR	sp|P32304|5HT7R_MOUSE 5-hydroxytryptamine receptor 7 OS=Mus musculus GN=Htr7 PE=2 SV=2	gi|326672299|ref|XP_003199632.1|PREDICTED: 5-hydroxytryptamine receptor 7-like [Danio rerio]
c6239_g1_i2	495	GO:0046872;GO:0005622;GO:0008270;	-	NOG135376;veNOG10027	OR	-	gi|326667423|ref|XP_691169.5|PREDICTED: LOW QUALITY PROTEIN: tripartite motif-containing protein 16 [Danio rerio]
c6251_g1_i1	236	GO:0005840;GO:0003723;GO:0015934;GO:0030529;GO:0006412;GO:0003735;	-	veNOG13464	J	sp|Q6PC69|RL10A_DANRE 60S ribosomal protein L10a OS=Danio rerio GN=rpl10a PE=2 SV=1	gi|410899328|ref|XP_003963149.1|PREDICTED: 60S ribosomal protein L10a-like [Takifugu rubripes]
c6252_g1_i1	393	GO:0005575;GO:0003674;GO:0008150;	-	veNOG09145	S	sp|Q8CAF4|NHSL1_MOUSE NHS-like protein 1 OS=Mus musculus GN=Nhsl1 PE=1 SV=3	gi|498939362|ref|XP_004541841.1|PREDICTED: NHS-like protein 1-like isoform X4 [Maylandia zebra]
c6258_g1_i1	360	-	-	-	-	-	gi|326680013|ref|XP_002666817.2|PREDICTED: hypothetical protein LOC100332636 [Danio rerio]
c6287_g1_i1	396	-	K10487	veNOG15620	S	sp|Q6AXU1|BTBDG_RAT BTB/POZ domain-containing protein 16 OS=Rattus norvegicus GN=Btbd16 PE=2 SV=1	gi|292619392|ref|XP_709068.4|PREDICTED: BTB/POZ domain-containing protein 16-like isoform 2 [Danio rerio]
c6291_g1_i1	413	-	-	veNOG15680	S	sp|Q9D9S1|EVG1_MOUSE UPF0193 protein EVG1 homolog OS=Mus musculus PE=2 SV=1	gi|292614852|ref|XP_001333295.3|PREDICTED: UPF0193 protein EVG1 homolog [Danio rerio]
c6293_g1_i1	650	GO:0005509;	-	veNOG01813	R	sp|Q96Q77|CIB3_HUMAN Calcium and integrin-binding family member 3 OS=Homo sapiens GN=CIB3 PE=2 SV=3	gi|499003003|ref|XP_004555370.1|PREDICTED: calcium and integrin-binding family member 3-like [Maylandia zebra]
c6300_g1_i1	575	-	-	veNOG09715;veNOG34337	R	sp|Q9BX26|SYCP2_HUMAN Synaptonemal complex protein 2 OS=Homo sapiens GN=SYCP2 PE=2 SV=2	gi|326679023|ref|XP_685048.4|PREDICTED: hypothetical protein LOC557000 [Danio rerio]
c6307_g1_i1	310	-	-	opiNOG67384;veNOG29805	R	-	gi|326680302|ref|XP_003201494.1|PREDICTED: transposon TX1 uncharacterized 82 kDa protein-like [Danio rerio]
c6329_g1_i1	476	GO:0006511;GO:0008233;GO:0006508;GO:0036459;	K11846	NOG171680;veNOG03219	SO	sp|Q9WTV6|UBP18_MOUSE Ubl carboxyl-terminal hydrolase 18 OS=Mus musculus GN=Usp18 PE=2 SV=2	gi|86156423|gb|ABC86864.1|ubiquitin specific protease 18 [Carassius auratus]
c6340_g1_i1	1006	-	-	veNOG30978	S	-	gi|326680093|ref|XP_003201448.1|PREDICTED: hypothetical protein LOC100535085 [Danio rerio]
c6343_g1_i1	425	GO:0045165;GO:0005615;GO:0030182;GO:0005102;GO:0005578;GO:0005109;GO:0007275;GO:0005576;GO:0016055;	-	veNOG08444	T	sp|O13267|WNT5A_PLEWA Protein Wnt-5a OS=Pleurodeles waltl GN=WNT5A PE=3 SV=1	gi|499016262|ref|XP_004558940.1|PREDICTED: protein Wnt-5a-like isoform X1 [Maylandia zebra] >gnl|BL_ORD_ID|1055578 PREDICTED: protein Wnt-5a-like isoform X2 [Maylandia zebra] >gnl|BL_ORD_ID|1055578 PREDICTED: protein Wnt-5a-like isoform X3 [Maylandia zebra]
c6343_g2_i1	760	GO:0007275;GO:0005576;GO:0016055;GO:0005102;GO:0005578;	-	veNOG08444	T	sp|Q9QXQ7|WNT5A_RAT Protein Wnt-5a OS=Rattus norvegicus GN=Wnt5a PE=2 SV=2	gi|410899737|ref|XP_003963353.1|PREDICTED: protein Wnt-5a-like [Takifugu rubripes]
c6346_g1_i1	319	GO:0005840;GO:0016787;GO:0006412;	-	veNOG04921	J	sp|Q498Z6|RT07_DANRE 28S ribosomal protein S7, mitochondrial OS=Danio rerio GN=mrps7 PE=2 SV=1	gi|318125677|ref|NP_001187458.1|mitochondrial 28S ribosomal protein s7 [Ictalurus punctatus] >gnl|BL_ORD_ID|1506621 mitochondrial 28S ribosomal protein s7 [Ictalurus punctatus]
c6348_g1_i1	277	GO:0016020;GO:0055113;GO:0051260;GO:0007417;GO:2000047;GO:0003674;GO:0009986;GO:0016338;GO:0007156;GO:0005886;	-	veNOG17533	R	-	gi|78370152|ref|NP_001013315.2|prion protein b precursor [Danio rerio] >gnl|BL_ORD_ID|320720 prion protein 1 [Danio rerio]
c6352_g1_i1	717	GO:0005622;GO:0042981;	K12794	veNOG10237	F	sp|Q9EPY0|CARD9_RAT Caspase recruitment domain-containing protein 9 OS=Rattus norvegicus GN=Card9 PE=2 SV=1	gi|21326823|dbj|BAC00527.1|caspase recruitment domain protein [Cyprinus carpio]
c6371_g1_i1	616	GO:0005615;GO:0035335;GO:0004725;GO:0016791;GO:0016787;GO:0008138;GO:0006470;GO:0016311;	K14165	veNOG11730;veNOG18717	V	sp|Q5FVI9|DUS26_RAT Dual specificity protein phosphatase 26 OS=Rattus norvegicus GN=Dusp26 PE=2 SV=1	gi|432875241|ref|XP_004072744.1|PREDICTED: dual specificity protein phosphatase 26-like [Oryzias latipes]
c6376_g1_i1	514	GO:0005575;GO:0003674;GO:0003746;GO:0006414;GO:0008150;	-	veNOG23086	K	sp|P60003|ELOF1_MOUSE Transcription elongation factor 1 homolog OS=Mus musculus GN=Elof1 PE=1 SV=1	gi|41055275|ref|NP_956680.1|transcription elongation factor 1 homolog [Danio rerio] >gnl|BL_ORD_ID|486824 Zgc:64163 [Danio rerio]
c6393_g1_i1	693	GO:0006810;GO:0016020;GO:0006817;GO:0015114;GO:0016021;GO:0035435;	-	veNOG02224	P	sp|P58369|ANKH_TETNG Progressive ankylosis protein homolog OS=Tetraodon nigroviridis GN=ankh PE=2 SV=2	gi|221136792|ref|NP_001025430.2|progressive ankylosis-like protein [Danio rerio]
c6395_g1_i1	1390	GO:0008152;GO:0004722;GO:0005737;GO:0046872;GO:0005515;GO:0016787;GO:0005829;GO:0004721;GO:0000082;GO:0006470;GO:0007049;	K15498	spriNOG08705;veNOG03226	TD	sp|Q64620|PPP6_RAT Serine/threonine-protein phosphatase 6 catalytic subunit OS=Rattus norvegicus GN=Ppp6c PE=2 SV=2	gi|21312758|ref|NP_077171.1|serine/threonine-protein phosphatase 6 catalytic subunit [Mus musculus] >gnl|BL_ORD_ID|157773 serine/threonine-protein phosphatase 6 catalytic subunit [Danio rerio] >gnl|BL_ORD_ID|157773 serine/threonine-protein phosphatase 6 catalytic subunit [Rattus norvegicus] >gnl|BL_ORD_ID|157773 protein phosphatase 6, catalytic subunit [Xenopus (Silurana) tropicalis] >gnl|BL_ORD_…
c6410_g1_i1	493	-	-	-	-	-	gi|125818006|ref|XP_001334868.1|PREDICTED: regulator of G-protein signaling protein-like [Danio rerio]
c6443_g1_i1	439	GO:0031224;GO:0016020;GO:0016021;	-	veNOG25051	S	sp|Q592E4|CTXN2_DANRE Cortexin-2 OS=Danio rerio GN=ctxn2 PE=3 SV=1	gi|320461715|ref|NP_001189362.1|cortexin-2 [Danio rerio] >gnl|BL_ORD_ID|322317 RecName: Full=Cortexin-2 >gnl|BL_ORD_ID|322317 cortexin 2-like protein [Danio rerio]
c6447_g1_i1	435	GO:0015074;GO:0003676;	-	opiNOG62819	R	-	gi|326678997|ref|XP_003201221.1|PREDICTED: hypothetical protein LOC100536727 [Danio rerio]
c6455_g1_i1	1737	GO:0003964;GO:0015074;GO:0003723;GO:0006278;GO:0003676;	-	COG2801;veNOG07757;veNOG25782	RL	sp|Q09575|YRD6_CAEEL Uncharacterized protein K02A2.6 OS=Caenorhabditis elegans GN=K02A2.6 PE=2 SV=1	gi|301620660|ref|XP_002939688.1|PREDICTED: uncharacterized protein K02A2.6-like [Xenopus (Silurana) tropicalis]
c6460_g1_i1	883	GO:0044822;GO:0006213;GO:0006139;GO:0007049;GO:0030496;	-	veNOG21335	R	sp|Q98874|ERH_DANRE Enhancer of rudimentary homolog OS=Danio rerio GN=erh PE=2 SV=1	gi|148670722|gb|EDL02669.1|mCG7617, isoform CRA_a [Mus musculus]
c6461_g1_i1	409	GO:0016020;GO:0007165;GO:0002224;GO:0006954;GO:0002376;GO:0004888;GO:0016021;GO:0006955;GO:0045087;	-	veNOG05115;veNOG06801	T	sp|Q2V897|TLR2_BOSTR Toll-like receptor 2 OS=Boselaphus tragocamelus GN=TLR2 PE=2 SV=1	gi|37362379|gb|AAQ91316.1|toll-like receptor 18 [Danio rerio]
c6470_g1_i1	830	-	-	virNOG08688	O	sp|Q9FRL8|DHAR2_ARATH Glutathione S-transferase DHAR2 OS=Arabidopsis thaliana GN=DHAR2 PE=1 SV=1	gi|291231082|ref|XP_002735498.1|PREDICTED: chloride intracellular channel protein 5-like [Saccoglossus kowalevskii]
c6474_g1_i1	211	GO:0005840;GO:0030529;GO:0005622;GO:0006412;GO:0003735;	-	virNOG05284	J	sp|P41127|RL131_ARATH 60S ribosomal protein L13-1 OS=Arabidopsis thaliana GN=RPL13B PE=1 SV=1	gi|221090584|ref|XP_002154424.1|PREDICTED: 60S ribosomal protein L13-like [Hydra magnipapillata]
c6481_g1_i1	260	GO:0005840;GO:0003723;GO:0015934;GO:0005622;GO:0005737;GO:0030529;GO:0006412;GO:0003735;GO:0019843;	-	COG0090;virNOG01390	J	sp|P29766|RL8_SOLLC 60S ribosomal protein L8 OS=Solanum lycopersicum GN=RPL8 PE=2 SV=1	gi|294963740|gb|ADF50354.1|putative ribosomal protein L8, partial [Gadus morhua]
c6489_g1_i1	329	GO:1902600;GO:0004129;	K02272	veNOG25219	C	sp|P17665|COX7C_MOUSE Cytochrome c oxidase subunit 7C, mitochondrial OS=Mus musculus GN=Cox7c PE=1 SV=1	gi|410923232|ref|XP_003975086.1|PREDICTED: cytochrome c oxidase subunit 7C, mitochondrial-like [Takifugu rubripes]
c6498_g1_i1	1143	-	-	NOG154589;veNOG14375	S	sp|Q9UL42|PNMA2_HUMAN Paraneoplastic antigen Ma2 OS=Homo sapiens GN=PNMA2 PE=1 SV=2	gi|292630537|ref|XP_002667926.1|PREDICTED: paraneoplastic antigen Ma1 homolog [Danio rerio]
c6507_g1_i1	764	GO:0016020;GO:0004129;GO:0055114;GO:0001666;GO:1902600;GO:0005743;GO:0005739;GO:0016491;	K02263	veNOG03636	C	sp|Q9I8U0|COX41_THUOB Cytochrome c oxidase subunit 4 isoform 1, mitochondrial OS=Thunnus obesus PE=2 SV=1	gi|47550707|ref|NP_999866.1|cytochrome c oxidase subunit 4 isoform 1, mitochondrial [Danio rerio] >gnl|BL_ORD_ID|317714 cytochrome c oxidase subunit IV isoform 1 [Danio rerio]
c6513_g1_i1	507	GO:0015074;GO:0003723;GO:0005634;GO:0006355;GO:0004190;GO:0003676;GO:0003964;GO:0006508;GO:0008270;GO:0006278;GO:0003700;	-	opiNOG01931;veNOG13173;veNOG14770;veNOG28032	R	-	gi|348544835|ref|XP_003459886.1|PREDICTED: cadherin-7-like [Oreochromis niloticus]
c6513_g2_i1	607	GO:0015074;GO:0003723;GO:0005634;GO:0006355;GO:0004190;GO:0003676;GO:0003964;GO:0006508;GO:0008270;GO:0006278;GO:0003700;	-	veNOG10791;veNOG14770;veNOG27060;veNOG28032	SKR	sp|Q9P0L1|ZN167_HUMAN Zinc finger protein 167 OS=Homo sapiens GN=ZNF167 PE=2 SV=2	gi|292615051|ref|XP_002662530.1|PREDICTED: hypothetical protein LOC100333686 [Danio rerio]
c6526_g1_i1	1454	GO:0003677;GO:0006355;GO:0035239;GO:0042472;GO:0008283;GO:0021794;GO:0043565;GO:0021568;GO:0021555;GO:0021884;GO:0007411;GO:0003700;GO:0021549;GO:0005634;GO:0001755;GO:0048483;GO:0030917;GO:0021930;GO:0001569;GO:0030902;	K09321	veNOG05719	K	sp|P48031|GBX2_MOUSE Homeobox protein GBX-2 OS=Mus musculus GN=Gbx2 PE=2 SV=1	gi|23308657|ref|NP_694496.1|homeobox protein GBX-2 [Danio rerio] >gnl|BL_ORD_ID|18789 transcription factor Gbx2 [Danio rerio] >gnl|BL_ORD_ID|18789 Gastrulation brain homeo box 2 [Danio rerio]
c6542_g1_i2	548	GO:0005840;GO:0015934;GO:0005622;GO:0006412;GO:0003735;	-	virNOG13886	J	sp|P51414|RL261_ARATH 60S ribosomal protein L26-1 OS=Arabidopsis thaliana GN=RPL26A PE=2 SV=2	gi|469664437|gb|AGH70173.1|60S ribosomal protein L26 [Placozoa sp. H4]
c6547_g1_i1	435	-	-	NOG65396;opiNOG38092	SO	-	gi|478263045|gb|ENN81445.1|hypothetical protein YQE_02138, partial [Dendroctonus ponderosae]
c6559_g1_i1	425	GO:0016020;GO:0004888;GO:0007166;	-	fiNOG20231;veNOG19991	TR	sp|P24161|CD3Z_MOUSE T-cell surface glycoprotein CD3 zeta chain OS=Mus musculus GN=Cd247 PE=1 SV=1	gi|153792629|ref|NP_001093577.1|CD247 antigen like precursor [Danio rerio] >gnl|BL_ORD_ID|542609 CD247 antigen-like [Danio rerio]
c6561_g1_i1	355	-	-	opiNOG25296;veNOG19107	L	sp|Q6AZB8|HARB1_DANRE Putative nuclease HARBI1 OS=Danio rerio GN=harbi1 PE=2 SV=1	gi|348543355|ref|XP_003459149.1|PREDICTED: putative nuclease HARBI1-like [Oreochromis niloticus]
c6570_g1_i1	481	-	-	veNOG15776	S	sp|A1L1K1|PRR5L_RAT Proline-rich protein 5-like OS=Rattus norvegicus GN=Prr5l PE=2 SV=1	gi|410907838|ref|XP_003967398.1|PREDICTED: proline-rich protein 5-like [Takifugu rubripes]
c6583_g1_i1	1142	GO:0042384;GO:0003674;GO:0016021;	-	veNOG03550	U	sp|Q5R5U4|RER1_PONAB Protein RER1 OS=Pongo abelii GN=RER1 PE=2 SV=1	gi|41053411|ref|NP_956969.1|protein RER1 [Danio rerio] >gnl|BL_ORD_ID|317705 Rer1 protein [Danio rerio] >gnl|BL_ORD_ID|317705 RER1 homolog [Danio rerio]
c6595_g1_i1	684	GO:0030246;	-	NOG108981;veNOG10399;veNOG24076	STV	sp|Q9R0Q8|CLC4E_MOUSE C-type lectin domain family 4 member E OS=Mus musculus GN=Clec4e PE=1 SV=1	gi|292610088|ref|XP_002660625.1|PREDICTED: c-type lectin domain family 4 member E [Danio rerio]
c6600_g1_i1	400	GO:0007186;GO:0007165;GO:0016021;GO:0004871;GO:0004974;GO:0004930;	-	veNOG02011;veNOG16395	TR	-	gi|326665076|ref|XP_001345961.3|PREDICTED: leukotriene B4 receptor 1-like [Danio rerio]
c6605_g1_i1	3528	GO:0005856;	K10383	veNOG04837	Z	sp|Q92817|EVPL_HUMAN Envoplakin OS=Homo sapiens GN=EVPL PE=1 SV=3	gi|169646818|ref|NP_001112369.1|envoplakin [Danio rerio]
c6612_g2_i1	324	GO:0005575;GO:0003674;GO:0008150;	-	veNOG11791	R	sp|Q8AVY1|ODF3A_XENLA Outer dense fiber protein 3 OS=Xenopus laevis GN=odf3 PE=2 SV=1	gi|62955645|ref|NP_001017836.1|outer dense fiber of sperm tails 3-like 2 [Danio rerio] >gnl|BL_ORD_ID|239567 Zgc:110183 [Danio rerio] >gnl|BL_ORD_ID|239567 Zgc:110183 protein [Danio rerio]
c6637_g1_i1	537	-	-	opiNOG05354;opiNOG13132;opiNOG16237	TD	sp|Q98943|CASP2_CHICK Caspase-2 OS=Gallus gallus GN=CASP2 PE=2 SV=2	gi|499034073|ref|XP_004567721.1|PREDICTED: tight junction protein ZO-1-like isoform X1 [Maylandia zebra]
c6661_g1_i1	758	GO:0031012;GO:0008233;GO:0004222;GO:0046872;GO:0016787;GO:0008237;GO:0006508;GO:0005509;GO:0008270;GO:0005576;	K08000	veNOG00890	O	sp|O93470|MMP21_XENLA Matrix metalloproteinase-21 OS=Xenopus laevis GN=mmp21 PE=2 SV=1	gi|326672700|ref|XP_001342721.4|PREDICTED: matrix metalloproteinase-21-like [Danio rerio]
c6667_g1_i1	362	GO:0007186;GO:0016020;GO:0007165;GO:0004977;GO:0005737;GO:0004930;GO:0030325;GO:0004978;GO:0007268;GO:0016021;GO:0007218;GO:0004871;GO:0030819;GO:0005886;	-	veNOG00979	T	sp|Q64326|ACTHR_MOUSE Adrenocorticotropic hormone receptor OS=Mus musculus GN=Mc2r PE=2 SV=1	gi|325302216|dbj|BAJ83472.1|melanocortin-2 receptor [Carassius auratus]
c6674_g1_i1	533	-	-	opiNOG35077;veNOG17067	S	sp|A8Y5T1|CA194_DANRE Uncharacterized protein C1orf194 homolog OS=Danio rerio GN=si:ch211-163l21.7 PE=4 SV=1	gi|165972495|ref|NP_001107082.1|uncharacterized protein C1orf194 homolog [Danio rerio] >gnl|BL_ORD_ID|352720 RecName: Full=Uncharacterized protein C1orf194 homolog
c6677_g1_i1	881	GO:0005783;GO:0015012;	-	veNOG14272;veNOG28713	WMG	sp|Q9JK82|EXT1_CRIGR Exostosin-1 OS=Cricetulus griseus GN=EXT1 PE=1 SV=1	gi|326676937|ref|XP_003200713.1|PREDICTED: exostosin-1-like [Danio rerio]
c6735_g1_i1	317	GO:0050661;GO:0006006;GO:0016620;GO:0051287;GO:0055114;GO:0016491;	-	opiNOG04242	G	sp|P07487|G3P2_DROME Glyceraldehyde-3-phosphate dehydrogenase 2 OS=Drosophila melanogaster GN=Gapdh2 PE=1 SV=2	gi|373132008|gb|AEY63497.1|glyceraldhyde-3-phosphate dehydrogenase, partial [Amyna octo]
c6735_g2_i1	233	GO:0050661;GO:0016620;GO:0006006;GO:0051287;GO:0055114;GO:0004365;GO:0016491;	-	opiNOG04242	G	sp|O44104|G3P2_DROPS Glyceraldehyde-3-phosphate dehydrogenase 2 OS=Drosophila pseudoobscura pseudoobscura GN=Gapdh2 PE=2 SV=2	gi|478250604|gb|ENN71096.1|hypothetical protein YQE_12029, partial [Dendroctonus ponderosae]
c6740_g1_i1	433	-	-	-	-	-	gi|432921194|ref|XP_004080066.1|PREDICTED: uncharacterized protein LOC101157733 [Oryzias latipes]
c6777_g1_i1	213	GO:0016310;GO:0032319;GO:0005524;GO:0016301;GO:0006468;GO:0004674;GO:0004672;GO:0000166;GO:0016740;GO:0035023;GO:0016772;GO:0005089;	-	veNOG03624	T	sp|A2AAJ9|OBSCN_MOUSE Obscurin OS=Mus musculus GN=Obscn PE=2 SV=2	gi|432854431|ref|XP_004067898.1|PREDICTED: obscurin-like [Oryzias latipes]
c6793_g1_i1	458	GO:0005938;GO:0005737;GO:0030155;	-	veNOG08997	S	sp|O60759|CYTIP_HUMAN Cytohesin-interacting protein OS=Homo sapiens GN=CYTIP PE=1 SV=2	gi|326670481|ref|XP_003199223.1|PREDICTED: cytohesin-interacting protein-like [Danio rerio]
c6801_g1_i1	731	GO:0070062;GO:0005740;GO:0007585;GO:0004129;GO:0044281;GO:0046872;GO:1902600;GO:0022904;GO:0005743;GO:0044237;GO:0005739;	-	KOG3352;virNOG19374	C	sp|Q9LW15|CX5B1_ARATH Cytochrome c oxidase subunit 5b-1, mitochondrial OS=Arabidopsis thaliana GN=COX5B-1 PE=2 SV=1	gi|403301300|ref|XP_003941333.1|PREDICTED: cytochrome c oxidase subunit 5B, mitochondrial-like [Saimiri boliviensis boliviensis]
c6820_g1_i1	909	-	-	opiNOG10775;veNOG08265	R	sp|Q80T11|USH1G_MOUSE Usher syndrome type-1G protein homolog OS=Mus musculus GN=Ush1g PE=1 SV=1	gi|499030573|ref|XP_004565998.1|PREDICTED: Usher syndrome type-1G protein homolog isoform X2 [Maylandia zebra]
c6820_g2_i1	372	-	-	opiNOG10775;veNOG08265	R	sp|Q80T11|USH1G_MOUSE Usher syndrome type-1G protein homolog OS=Mus musculus GN=Ush1g PE=1 SV=1	gi|292619775|ref|XP_685232.4|PREDICTED: Usher syndrome type-1G protein homolog, partial [Danio rerio]
c6846_g1_i1	686	GO:0005198;GO:0005882;	-	veNOG06217	Z	sp|P48674|VIME_ONCMY Vimentin OS=Oncorhynchus mykiss GN=vim PE=2 SV=1	gi|348501111|ref|XP_003438114.1|PREDICTED: vimentin-like [Oreochromis niloticus]
c6859_g1_i1	238	-	-	-	-	-	gi|125815974|ref|XP_001335257.1|PREDICTED: chemokine-like receptor 1-like [Danio rerio]
c6868_g1_i1	465	-	-	-	-	-	gi|326681354|ref|XP_003201798.1|PREDICTED: hypothetical protein LOC100535050 [Danio rerio]
c6876_g1_i1	945	-	-	opiNOG10265;veNOG14071	O	sp|Q9GLK0|TGM1_CANFA Protein-glutamine gamma-glutamyltransferase K OS=Canis familiaris GN=TGM1 PE=2 SV=1	gi|326679313|ref|XP_001332075.4|PREDICTED: protein-glutamine gamma-glutamyltransferase K, partial [Danio rerio]
c6883_g1_i3	494	GO:0003723;GO:0008152;GO:0005786;GO:0048500;GO:0005737;GO:0006614;GO:0016787;GO:0030529;GO:0045900;GO:0008312;	K03109	veNOG23344	U	sp|P49962|SRP09_MOUSE Signal recognition particle 9 kDa protein OS=Mus musculus GN=Srp9 PE=1 SV=2	gi|41055367|ref|NP_957390.1|signal recognition particle 9 [Danio rerio] >gnl|BL_ORD_ID|150101 Signal recognition particle 9 [Danio rerio]
c6907_g1_i1	369	GO:0007186;GO:0016020;GO:0007213;GO:0016907;GO:0007197;GO:0007165;GO:0004930;GO:0005887;GO:0016021;GO:0040012;GO:0004871;	-	KOG4220;veNOG05150	T	sp|P08173|ACM4_HUMAN Muscarinic acetylcholine receptor M4 OS=Homo sapiens GN=CHRM4 PE=1 SV=2	gi|125854540|ref|XP_001343971.1|PREDICTED: muscarinic acetylcholine receptor M4-like [Danio rerio]
c6917_g1_i1	359	-	-	opiNOG19369;veNOG14541	S	sp|Q8N5R6|CCD33_HUMAN Coiled-coil domain-containing protein 33 OS=Homo sapiens GN=CCDC33 PE=1 SV=3	gi|158253455|gb|AAI53907.1|LOC553442 protein [Danio rerio]
c6929_g1_i1	248	-	-	-	-	-	gi|318087415|gb|ADV40298.1|putative tumor differentially expressed protein [Latrodectus hesperus]
c6971_g1_i1	693	-	-	veNOG13266	S	sp|Q5SPX1|CC157_MOUSE Coiled-coil domain-containing protein 157 OS=Mus musculus GN=Ccdc157 PE=2 SV=1	gi|326670200|ref|XP_002663220.2|PREDICTED: coiled-coil domain-containing protein 157 [Danio rerio]
c7035_g1_i1	435	GO:0007186;GO:0016020;GO:0007165;GO:0007166;GO:0006171;GO:0004930;GO:0004888;GO:0016021;GO:0001653;GO:0004871;GO:0005886;	-	veNOG01752	T	sp|P49190|PTH2R_HUMAN Parathyroid hormone 2 receptor OS=Homo sapiens GN=PTH2R PE=1 SV=1	gi|79151865|gb|AAI08011.1|Parathyroid hormone 2 receptor [Danio rerio]
c7040_g1_i1	336	-	-	veNOG03339	R	sp|Q9UL36|ZN236_HUMAN Zinc finger protein 236 OS=Homo sapiens GN=ZNF236 PE=2 SV=2	gi|432962512|ref|XP_004086706.1|PREDICTED: zinc finger protein 236-like [Oryzias latipes]
c7094_g1_i1	646	GO:0015074;GO:0003677;GO:0046872;GO:0008270;GO:0003676;	-	opiNOG00185	R	sp|P04146|COPIA_DROME Copia protein OS=Drosophila melanogaster GN=GIP PE=1 SV=3	gi|189239753|ref|XP_969432.2|PREDICTED: similar to Copia protein (Gag-int-pol protein) [Tribolium castaneum]
c7099_g1_i1	737	GO:0003677;GO:0005634;GO:0006334;GO:0005694;GO:0000786;	-	virNOG23581	B	sp|Q9M5W4|H1_EUPES Histone H1 OS=Euphorbia esula PE=2 SV=1	gi|729656|sp|P40265.1|H13_GLYBARecName: Full=Histone H1-III >gnl|BL_ORD_ID|131296 histone H1-III [Glyptotendipes barbipes] >gnl|BL_ORD_ID|131296 histone H1:ISOTYPE=III
c7100_g1_i1	597	GO:0050832;GO:0016020;GO:0009611;GO:0020037;GO:0055114;GO:0006979;GO:0002523;GO:0005509;GO:0004601;GO:0016021;GO:0009617;GO:0050665;GO:0016491;	K13411	veNOG13325	T	sp|Q8HZK3|DUOX1_PIG Dual oxidase 1 OS=Sus scrofa GN=DUOX1 PE=2 SV=1	gi|326680379|ref|XP_001919394.3|PREDICTED: dual oxidase 1, partial [Danio rerio]
c7115_g1_i1	600	GO:0016020;GO:0005509;GO:0016021;	-	veNOG08897	T	sp|A2ARV4|LRP2_MOUSE Low-density lipoprotein receptor-related protein 2 OS=Mus musculus GN=Lrp2 PE=1 SV=1	gi|499049939|ref|XP_004575499.1|PREDICTED: low-density lipoprotein receptor-related protein 2-like [Maylandia zebra]
c7141_g1_i1	645	GO:0016020;GO:0016021;	K14360	veNOG12005	S	-	gi|189522496|ref|XP_001339451.2|PREDICTED: organic solute transporter subunit alpha-like [Danio rerio]
c7157_g1_i1	271	GO:0000287;GO:0016829;GO:0004634;GO:0006096;GO:0000015;	-	COG0148;veNOG01694	G	sp|Q9W7L1|ENOA_TRASC Alpha-enolase OS=Trachemys scripta PE=2 SV=3	gi|47211348|emb|CAF93820.1|unnamed protein product [Tetraodon nigroviridis]
c7179_g1_i1	299	GO:0009882;GO:0008152;GO:0005524;GO:0004386;GO:0009785;GO:0008026;GO:0003676;GO:0016787;GO:0000166;GO:0006200;GO:0071949;	-	opiNOG00011	A	sp|Q501J6|DDX17_MOUSE Probable ATP-dependent RNA helicase DDX17 OS=Mus musculus GN=Ddx17 PE=2 SV=1	gi|282158103|ref|NP_001164095.1|ATP-dependent RNA helicase p62 [Tribolium castaneum]
c7183_g1_i1	731	-	-	veNOG09079	Q	sp|Q5RF16|BCDO2_PONAB Beta,beta-carotene 9',10'-oxygenase OS=Pongo abelii GN=BCO2 PE=2 SV=1	gi|94536962|ref|NP_001035402.1|beta-carotene oxygenase 2a [Danio rerio] >gnl|BL_ORD_ID|258047 Beta-carotene oxygenase 2a [Danio rerio]
c7184_g1_i1	416	GO:0016020;GO:0016337;	-	veNOG22786;veNOG24138	TR	sp|P35329|CD22_MOUSE B-cell receptor CD22 OS=Mus musculus GN=Cd22 PE=1 SV=1	gi|326676521|ref|XP_003200597.1|PREDICTED: hypothetical protein LOC641287 [Danio rerio]
c7190_g1_i1	286	-	-	opiNOG13257;veNOG06420	R	sp|E9Q5R7|NAL12_MOUSE NACHT, LRR and PYD domains-containing protein 12 OS=Mus musculus GN=Nlrp12 PE=2 SV=1	gi|156629700|gb|ABU89560.1|NOD-like receptor C [Danio rerio]
c7224_g1_i1	578	GO:0007218;	K05223	veNOG24666	T	sp|P08949|NMB_HUMAN Neuromedin-B OS=Homo sapiens GN=NMB PE=1 SV=4	gi|130484832|ref|NP_001076391.1|uncharacterized protein LOC798102 precursor [Danio rerio]
c7227_g1_i1	217	-	-	COG0732;NOG189261	SV	sp|P43974|Y258_HAEIN Putative glycosyltransferase HI_0258 OS=Haemophilus influenzae (strain ATCC 51907 / DSM 11121 / KW20 / Rd) GN=HI_0258 PE=3 SV=2	gi|307207353|gb|EFN85103.1|hypothetical protein EAI_14899 [Harpegnathos saltator]
c7240_g1_i1	304	-	-	opiNOG70034	S	-	gi|443723356|gb|ELU11812.1|hypothetical protein CAPTEDRAFT_127565 [Capitella teleta]
c7251_g1_i1	238	GO:0005575;GO:0003674;GO:0008150;	-	-	-	-	gi|351708874|gb|EHB11793.1|hypothetical protein GW7_13249, partial [Heterocephalus glaber]
c7265_g1_i1	774	-	-	veNOG16510	D	sp|P50748|KNTC1_HUMAN Kinetochore-associated protein 1 OS=Homo sapiens GN=KNTC1 PE=1 SV=1	gi|432875007|ref|XP_004072628.1|PREDICTED: kinetochore-associated protein 1-like [Oryzias latipes]
c7266_g1_i1	789	-	K04008	veNOG34198	R	sp|P27274|CD59_RAT CD59 glycoprotein OS=Rattus norvegicus GN=Cd59 PE=1 SV=2	gi|348545693|ref|XP_003460314.1|PREDICTED: CD59 glycoprotein-like [Oreochromis niloticus]
c7284_g1_i1	317	GO:0016020;GO:0055085;GO:0016021;GO:0022857;	-	veNOG00792	P	sp|Q5RLM2|S22A7_RAT Solute carrier family 22 member 7 OS=Rattus norvegicus GN=Slc22a7 PE=1 SV=1	gi|156230356|gb|AAI52008.1|LOC100001772 protein [Danio rerio]
c7290_g2_i1	353	GO:0004252;GO:0006508;GO:0016021;GO:0015840;GO:0015204;GO:0071918;	-	veNOG07623	P	sp|Q15849|UT2_HUMAN Urea transporter 2 OS=Homo sapiens GN=SLC14A2 PE=1 SV=3	gi|66472708|ref|NP_001018355.1|urea transporter 2 [Danio rerio] >gnl|BL_ORD_ID|336305 facilitated urea transporter [Danio rerio] >gnl|BL_ORD_ID|336305 Zgc:136632 [Danio rerio]
c7295_g2_i1	363	GO:0007018;GO:0005874;GO:0008152;GO:0005524;GO:0008017;GO:0000166;GO:0003777;GO:0005871;	-	opiNOG18722	Z	-	gi|499042358|ref|XP_004571788.1|PREDICTED: kinesin-like protein KIF17-like [Maylandia zebra]
c7300_g1_i1	252	-	-	COG5048;KOG1721;NOG97139;opiNOG09516;opiNOG12392	RK	sp|P18729|ZG57_XENLA Gastrula zinc finger protein XlCGF57.1 (Fragment) OS=Xenopus laevis PE=3 SV=1	gi|326666773|ref|XP_003198372.1|PREDICTED: oocyte zinc finger protein XlCOF6-like [Danio rerio]
c7302_g1_i1	291	-	-	veNOG21820	S	sp|Q9DGJ3|NPC2_DANRE Epididymal secretory protein E1 OS=Danio rerio GN=npc2 PE=2 SV=1	gi|343459097|gb|AEM37707.1|epididymal secretory protein E1 [Epinephelus bruneus]
c7310_g1_i1	427	GO:0005575;GO:0003674;GO:0008150;	-	KOG4297;veNOG10680	TRV	sp|Q63514|C4BPA_RAT C4b-binding protein alpha chain OS=Rattus norvegicus GN=C4bpa PE=2 SV=1	gi|312836777|ref|NP_001186119.1|complement factor H precursor [Danio rerio] >gnl|BL_ORD_ID|1373330 complement factor H [Danio rerio]
c7311_g1_i1	501	GO:0016020;GO:0007186;GO:0007165;GO:0007217;GO:0004930;GO:0016021;GO:0004995;GO:0004871;GO:0005886;	-	veNOG07359	T	sp|Q5DUB1|NK1R_MERUN Substance-P receptor OS=Meriones unguiculatus GN=TACR1 PE=2 SV=1	gi|340747746|gb|AEK66723.1|TACR2 [Ctenopharyngodon idella]
c7317_g1_i1	801	GO:0005576;GO:0008430;	-	veNOG02736	R	sp|Q98SV1|SELPA_DANRE Selenoprotein Pa OS=Danio rerio GN=sepp1a PE=1 SV=3	gi|47227561|emb|CAG09558.1|unnamed protein product [Tetraodon nigroviridis]
c7346_g1_i1	395	GO:0016020;GO:0006821;GO:0007214;GO:0004890;GO:0016021;GO:0006811;	-	veNOG11162	T	sp|Q99928|GBRG3_HUMAN Gamma-aminobutyric acid receptor subunit gamma-3 OS=Homo sapiens GN=GABRG3 PE=2 SV=2	gi|326668762|ref|XP_001920261.2|PREDICTED: gamma-aminobutyric acid receptor subunit gamma-3-like [Danio rerio]
c7349_g1_i1	861	GO:0004462;GO:0016829;GO:0046872;GO:0008152;	-	virNOG17881	S	sp|Q8CXK5|FOSB_OCEIH Metallothiol transferase FosB OS=Oceanobacillus iheyensis (strain DSM 14371 / JCM 11309 / KCTC 3954 / HTE831) GN=fosB PE=3 SV=2	gi|290462841|gb|ADD24468.1|Lactoylglutathione lyase [Lepeophtheirus salmonis]
c7359_g1_i1	882	GO:0009953;	K17280	veNOG05235	R	sp|Q6WN34|CRDL2_HUMAN Chordin-like protein 2 OS=Homo sapiens GN=CHRDL2 PE=1 SV=1	gi|195972868|ref|NP_001124431.1|chordin-like protein 2 precursor [Danio rerio] >gnl|BL_ORD_ID|909333 chordin-like protein [Danio rerio]
c7363_g1_i1	402	-	-	opiNOG77651;veNOG11268	S	sp|Q92508|PIEZ1_HUMAN Piezo-type mechanosensitive ion channel component 1 OS=Homo sapiens GN=PIEZO1 PE=1 SV=4	gi|498998864|ref|XP_004554343.1|PREDICTED: piezo-type mechanosensitive ion channel component 2-like [Maylandia zebra]
c7397_g1_i1	292	GO:0016020;GO:0055085;GO:0035725;GO:0008272;GO:0015701;GO:0006821;GO:1902358;GO:0008510;GO:0015116;GO:0016021;GO:0008271;	-	veNOG06918	P	sp|Q9BXS9|S26A6_HUMAN Solute carrier family 26 member 6 OS=Homo sapiens GN=SLC26A6 PE=1 SV=1	gi|167555203|ref|NP_001107889.1|solute carrier family 26, member 6 [Danio rerio] >gnl|BL_ORD_ID|629603 Zgc:175226 protein [Danio rerio]
c7409_g1_i1	369	GO:0005840;GO:0003723;GO:0048027;GO:0000122;GO:0000028;GO:0005730;GO:0045182;GO:0005739;GO:0003735;GO:0070062;GO:0044822;GO:0006417;GO:0030218;GO:0030529;GO:0006412;GO:0022627;GO:0030490;	-	veNOG13086	J	sp|P13471|RS14_RAT 40S ribosomal protein S14 OS=Rattus norvegicus GN=Rps14 PE=2 SV=3	gi|488560373|ref|XP_004470188.1|PREDICTED: 40S ribosomal protein S14-like [Dasypus novemcinctus]
c7414_g1_i1	766	GO:0005615;GO:0001710;GO:0044332;GO:0005102;GO:0005109;GO:0090090;GO:0001756;GO:2000053;GO:0042074;GO:0007492;GO:0009953;GO:0001654;GO:0030903;GO:0035284;GO:2000742;GO:0010628;GO:0021512;GO:0090263;GO:0007398;GO:0060070;GO:0007275;GO:0016055;GO:0030902;GO:0009952;GO:0030178;GO:0036342;GO:0001707;GO:0005576;GO:0060061;GO:0045165;GO:0007498;GO:0030182;GO:0007417;GO:0005578;GO:0045743;GO:0046872;GO:…	-	veNOG01382	T	sp|P51028|WNT8A_DANRE Protein Wnt-8a OS=Danio rerio GN=wnt8a PE=2 SV=2	gi|485050110|ref|NP_001018637.2|protein Wnt-8a ORF2 precursor [Danio rerio] >gnl|BL_ORD_ID|148273 Wnt8-like protein 2 [Danio rerio]
c7425_g1_i1	452	GO:0006184;GO:0000166;GO:0005525;GO:0003924;	-	COG0699;veNOG03887	RU	sp|Q7T2P0|MX1_ICTPU Interferon-induced GTP-binding protein Mx1 OS=Ictalurus punctatus GN=mx1 PE=2 SV=1	gi|171916109|ref|NP_001116443.1|myxovirus (influenza virus) resistance G [Danio rerio] >gnl|BL_ORD_ID|244042 MxG protein [Danio rerio]
c7431_g1_i1	483	GO:0005575;GO:0003674;GO:0008150;	-	veNOG26738	S	-	gi|348605180|ref|NP_001108194.2|uncharacterized protein LOC100137125 precursor [Danio rerio]
c7431_g1_i2	410	GO:0005575;GO:0003674;GO:0008150;	-	veNOG26738	S	-	gi|165970381|gb|AAI58202.1|Zgc:175135 protein [Danio rerio]
c7446_g1_i1	501	GO:0003723;GO:0016310;GO:0005524;GO:0007172;GO:0003964;GO:0004713;GO:0004672;GO:0000166;GO:0004871;GO:0018108;GO:0005856;GO:0005925;GO:0007165;GO:0016301;GO:0006468;GO:0016740;GO:0006278;GO:0016772;	-	KOG1075;veNOG28842;veNOG31541	R	-	gi|432944493|ref|XP_004083412.1|PREDICTED: protein-tyrosine kinase 2-beta-like [Oryzias latipes]
c7455_g1_i1	233	GO:0016310;GO:0005524;GO:0016301;GO:0006468;GO:0004674;GO:0004672;GO:0000166;GO:0016740;GO:0016772;	-	-	-	-	gi|60649541|gb|AAH90414.1|Mylk4 protein [Danio rerio]
c7463_g1_i1	430	-	-	veNOG28987	T	-	gi|498923921|ref|XP_004538031.1|PREDICTED: tyrosine kinase receptor Cad96Ca-like isoform X1 [Maylandia zebra] >gnl|BL_ORD_ID|1019813 PREDICTED: tyrosine kinase receptor Cad96Ca-like isoform X2 [Maylandia zebra]
c7465_g1_i1	376	GO:0007186;GO:0016020;GO:0015074;GO:0003723;GO:0003677;GO:0007165;GO:0004803;GO:0005622;GO:0006313;GO:0004930;GO:0000166;GO:0016021;GO:0005525;GO:0004871;GO:0005886;	-	opiNOG43997	S	-	gi|348520756|ref|XP_003447893.1|PREDICTED: fibroblast growth factor receptor 3-like [Oreochromis niloticus]
c7471_g1_i1	679	-	K04275	veNOG00434	T	sp|Q8BLG2|LPAR4_MOUSE Lysophosphatidic acid receptor 4 OS=Mus musculus GN=Lpar4 PE=2 SV=2	gi|125834502|ref|XP_001334713.1|PREDICTED: lysophosphatidic acid receptor 4-like [Danio rerio]
c7515_g1_i1	439	GO:0016020;GO:0003674;GO:0016021;GO:0005739;GO:0008150;	-	KOG4267;veNOG23101	S	sp|Q0P436|TM14C_DANRE Transmembrane protein 14C OS=Danio rerio GN=tmem14c PE=2 SV=1	gi|52219068|ref|NP_001004610.1|transmembrane protein 14C [Danio rerio] >gnl|BL_ORD_ID|501050 Zgc:103519 [Danio rerio]
c7526_g1_i1	934	-	-	veNOG17169	R	-	gi|113195592|ref|NP_001037797.1|uncharacterized protein LOC555399 [Danio rerio]
c7526_g1_i2	297	-	-	veNOG17169	R	-	gi|308387340|ref|NP_001184137.1|oocyte-specific F-box protein [Oncorhynchus mykiss] >gnl|BL_ORD_ID|1472249 oocyte-specific F-box protein [Oncorhynchus mykiss]
c7552_g1_i1	250	GO:0003964;GO:0003723;GO:0090305;GO:0004519;GO:0006278;	-	KOG1075;NOG208779;inNOG09605;inNOG10451;opiNOG54624	SR	-	gi|357628144|gb|EHJ77570.1|endonuclease-reverse transcriptase [Danaus plexippus]
c7553_g1_i1	519	GO:0045892;GO:0003677;GO:0005634;GO:0006355;GO:0046982;GO:0006351;GO:0001757;GO:0046983;GO:0005667;GO:0001756;	K09087	veNOG16319	K	-	gi|190339384|gb|AAI62281.1|Her1 protein [Danio rerio]
c7558_g1_i1	735	GO:0005634;GO:0003923;GO:0003824;GO:0052770;GO:0005737;GO:0016787;GO:0000166;GO:0052771;	-	veNOG05197;veNOG24159	R	sp|Q5PNN8|HINT3_DANRE Histidine triad nucleotide-binding protein 3 OS=Danio rerio GN=hint3 PE=2 SV=1	gi|163914379|ref|NP_001020726.2|histidine triad nucleotide-binding protein 3 [Danio rerio] >gnl|BL_ORD_ID|225835 RecName: Full=Histidine triad nucleotide-binding protein 3; Short=HINT-3 >gnl|BL_ORD_ID|225835 Si:dkey-25e12.3 protein [Danio rerio]
c7568_g1_i1	807	GO:0006412;GO:0003746;GO:0006414;	-	veNOG02562	J	sp|Q29387|EF1G_PIG Elongation factor 1-gamma (Fragment) OS=Sus scrofa GN=EEF1G PE=2 SV=2	gi|432877958|ref|XP_004073276.1|PREDICTED: elongation factor 1-gamma-like [Oryzias latipes]
c7572_g1_i1	296	-	-	-	-	-	gi|326672033|ref|XP_001919520.3|PREDICTED: filamin-B, partial [Danio rerio]
c7582_g1_i1	414	GO:0015035;GO:0006457;GO:0016020;GO:0005783;GO:0008152;GO:0001654;GO:0016853;GO:0034976;GO:0045454;GO:0006662;GO:0009986;GO:0016021;GO:0003756;GO:0005789;	-	veNOG00080	R	sp|Q96JJ7|TMX3_HUMAN Protein disulfide-isomerase TMX3 OS=Homo sapiens GN=TMX3 PE=1 SV=2	gi|348041256|ref|NP_001018393.2|protein disulfide-isomerase TMX3 precursor [Danio rerio]
c7593_g1_i1	428	GO:0016310;GO:0005524;GO:0006165;GO:0006241;GO:0016301;GO:0004550;GO:0006228;GO:0006183;	-	opiNOG34074;veNOG23358	SR	sp|Q9Y5B8|NDK7_HUMAN Nucleoside diphosphate kinase 7 OS=Homo sapiens GN=NME7 PE=1 SV=1	gi|449278884|gb|EMC86612.1|Nucleoside diphosphate kinase, partial [Columba livia]
c7593_g2_i1	525	-	-	opiNOG34074;veNOG23358	SR	-	gi|498990427|ref|XP_004552259.1|PREDICTED: uncharacterized protein LOC101482525 isoform X3 [Maylandia zebra]
c7621_g1_i1	646	-	-	-	-	-	gi|348533458|ref|XP_003454222.1|PREDICTED: hypothetical protein LOC100702658 [Oreochromis niloticus]
c7622_g1_i1	517	-	-	-	-	-	gi|260182187|gb|ACX35614.1|tenascin XB-like protein [Salmo salar]
c7629_g1_i1	1025	-	-	NOG14276;opiNOG44935;opiNOG50301	RL	-	gi|301604285|ref|XP_002931799.1|PREDICTED: hypothetical protein LOC100489553 [Xenopus (Silurana) tropicalis]
c7635_g1_i1	406	-	-	veNOG26540	S	-	gi|348546303|ref|XP_003460618.1|PREDICTED: hypothetical protein LOC100690983, partial [Oreochromis niloticus]
c7659_g1_i1	321	GO:0005840;GO:0015934;GO:0030529;GO:0005622;GO:0006412;GO:0003735;	-	veNOG08583	J	sp|P24049|RL17_RAT 60S ribosomal protein L17 OS=Rattus norvegicus GN=Rpl17 PE=2 SV=3	gi|410903886|ref|XP_003965424.1|PREDICTED: 60S ribosomal protein L17-like [Takifugu rubripes] >gnl|BL_ORD_ID|236061 unnamed protein product [Tetraodon nigroviridis]
c7694_g1_i1	418	-	-	veNOG14792;veNOG16965	R	sp|Q9UG22|GIMA2_HUMAN GTPase IMAP family member 2 OS=Homo sapiens GN=GIMAP2 PE=1 SV=2	gi|499051169|ref|XP_004576098.1|PREDICTED: uncharacterized protein LOC101474013, partial [Maylandia zebra]
c7700_g1_i1	456	GO:0042742;	-	opiNOG67784;veNOG26870;veNOG33481	SR	sp|Q95JC3|LEAP2_BOVIN Liver-expressed antimicrobial peptide 2 OS=Bos taurus GN=LEAP2 PE=3 SV=1	gi|485993111|gb|AGK89729.1|liver-expressed antimicrobial peptide 2B [Cyprinus carpio]
c7703_g1_i1	474	GO:0086013;GO:0003064;GO:0021766;GO:0048011;GO:0097190;GO:0050815;GO:0005737;GO:0021987;GO:0005515;GO:0097193;GO:0070062;GO:0006605;GO:0021762;GO:1900740;GO:0007165;GO:0044822;GO:0042826;GO:0071901;GO:0086091;GO:0016032;GO:1902309;GO:0006915;GO:0023026;GO:0035308;GO:0001764;GO:0043281;GO:0004497;GO:0000278;GO:0035329;GO:0046982;GO:0035556;GO:0042470;GO:0055114;GO:0008426;GO:0005829;GO:0005739;GO:…	-	virNOG10398	O	sp|Q6ZKC0|14333_ORYSJ 14-3-3-like protein GF14-C OS=Oryza sativa subsp. japonica GN=GF14C PE=1 SV=1	gi|221045790|dbj|BAH14572.1|unnamed protein product [Homo sapiens]
c7706_g1_i1	285	GO:0008152;GO:0005524;GO:0000166;GO:0006200;GO:0017111;GO:0016887;	-	virNOG12545	R	sp|Q9FJH6|AB1F_ARATH ABC transporter F family member 1 OS=Arabidopsis thaliana GN=ABCF1 PE=1 SV=1	gi|156374016|ref|XP_001629605.1|predicted protein [Nematostella vectensis] >gnl|BL_ORD_ID|562183 predicted protein [Nematostella vectensis]
c7709_g1_i1	685	GO:0070588;GO:0016020;GO:0035725;GO:0005245;GO:0034220;GO:0003007;GO:0008016;GO:0019233;GO:0016021;GO:0006814;GO:0006810;GO:0005244;GO:0055085;GO:0034765;GO:0006816;GO:0005272;GO:0006811;GO:0001947;GO:0005216;GO:0001518;GO:0005248;GO:0005262;GO:0005891;	-	KOG2301;veNOG01033	P	sp|P15389|SCN5A_RAT Sodium channel protein type 5 subunit alpha OS=Rattus norvegicus GN=Scn5a PE=2 SV=1	gi|112494927|gb|ABI20136.1|cardiac voltage-gated sodium channel alpha subunit Nav1.5 [Danio rerio]
c7730_g1_i1	510	GO:0007186;GO:0007166;GO:0006816;GO:0004930;GO:0005887;GO:0016021;GO:0006935;GO:0004974;	K04322	veNOG13671	T	sp|Q95N02|CLTR1_PIG Cysteinyl leukotriene receptor 1 OS=Sus scrofa GN=CYSLTR1 PE=2 SV=1	gi|66472452|ref|NP_001018484.1|cysteinyl leukotriene receptor 1 [Danio rerio] >gnl|BL_ORD_ID|243186 Zgc:112062 [Danio rerio] >gnl|BL_ORD_ID|243186 Zgc:112062 protein [Danio rerio]
c7738_g1_i1	488	GO:0046872;	-	-	-	-	gi|344257592|gb|EGW13696.1|Uncharacterized threonine-rich GPI-anchored glycoprotein PJ4664.02 [Cricetulus griseus]
c7756_g1_i1	374	GO:0003677;GO:0046983;GO:0003676;	-	veNOG13735	L	sp|Q80WQ9|ZBED4_MOUSE Zinc finger BED domain-containing protein 4 OS=Mus musculus GN=Zbed4 PE=2 SV=1	gi|130507929|ref|NP_001076410.1|zinc finger BED domain-containing protein 4 [Danio rerio]
c7760_g1_i1	875	GO:0005634;GO:0010389;GO:0051301;GO:0051726;GO:0007049;GO:0000079;GO:0019901;	K05868	veNOG10309	D	sp|P39963|CCNB3_CHICK G2/mitotic-specific cyclin-B3 OS=Gallus gallus GN=CCNB3 PE=2 SV=1	gi|115529309|ref|NP_001070187.1|G2/mitotic-specific cyclin-B3 [Danio rerio] >gnl|BL_ORD_ID|342027 Zgc:153369 [Danio rerio]
c7761_g1_i1	379	-	-	-	-	-	gi|221039710|dbj|BAH11618.1|unnamed protein product [Homo sapiens]
c7791_g1_i1	279	-	-	veNOG12010;veNOG17976	SR	-	gi|292609649|ref|XP_001920252.2|PREDICTED: hypothetical protein LOC100150833 [Danio rerio]
c7796_g1_i1	290	-	-	veNOG23283;veNOG32777	TR	-	gi|58761275|gb|AAW82352.1|leukocyte immune-type receptor 1 [Ictalurus punctatus]
c7812_g1_i1	349	-	-	-	-	-	gi|95117610|gb|ABF57009.1|prion protein 1 [Cyprinus carpio]
c7827_g1_i1	671	GO:0005856;GO:0046872;GO:0036159;GO:0036158;GO:0005737;GO:0034451;GO:0044458;	-	veNOG06376	R	sp|O75800|ZMY10_HUMAN Zinc finger MYND domain-containing protein 10 OS=Homo sapiens GN=ZMYND10 PE=1 SV=2	gi|41055327|ref|NP_956691.1|zinc finger MYND domain-containing protein 10 [Danio rerio] >gnl|BL_ORD_ID|487268 Zgc:63660 [Danio rerio]
c7836_g1_i1	415	GO:0005634;GO:0005515;GO:0008283;GO:0003682;GO:0006260;GO:0006270;GO:0007049;	-	veNOG09208	S	sp|D3YN49|GEMC1_XENLA Geminin coiled-coil domain-containing protein 1 OS=Xenopus laevis GN=gmnc PE=1 SV=1	gi|292621643|ref|XP_001921214.2|PREDICTED: geminin coiled-coil domain-containing protein 1-like [Danio rerio]
c7841_g1_i1	968	GO:0016020;GO:0016021;GO:0005739;GO:0008137;GO:0055114;GO:0016491;	K03878	veNOG03758	C	sp|O78679|NU1M_CARAU NADH-ubiquinone oxidoreductase chain 1 OS=Carassius auratus GN=MT-ND1 PE=3 SV=1	gi|256427361|ref|YP_003127120.1|NADH dehydrogenase subunit 1 [Toxotes chatareus] >gnl|BL_ORD_ID|1134915 NADH dehydrogenase subunit 1 [Toxotes chatareus]
c7844_g1_i1	714	GO:0005575;GO:0003674;GO:0008150;	K10298	veNOG03481	R	sp|Q9GKV7|FBX15_MACFA F-box only protein 15 OS=Macaca fascicularis GN=FBXO15 PE=2 SV=1	gi|292627533|ref|XP_689154.4|PREDICTED: f-box only protein 15-like [Danio rerio]
c7848_g1_i1	354	GO:0016417;GO:0043849;GO:0016020;GO:0016751;GO:0005783;GO:0004147;GO:0016749;GO:0016750;GO:0043741;GO:0034738;GO:0046941;GO:0034915;GO:0034945;GO:0016415;GO:0016413;GO:0016409;GO:0030523;GO:0008080;GO:0043806;GO:0016746;GO:0018030;GO:0016753;GO:0018712;GO:0016418;GO:0016412;GO:0016414;GO:0052858;GO:0008951;GO:0018713;GO:0016454;GO:0016740;GO:0008374;GO:0016419;GO:0016406;GO:0016420;GO:0019186;GO:…	-	veNOG02049	S	sp|B1Q006|MBOA4_DANRE Ghrelin O-acyltransferase OS=Danio rerio GN=mboat4 PE=2 SV=1	gi|171545985|ref|NP_001116416.1|ghrelin O-acyltransferase [Danio rerio] >gnl|BL_ORD_ID|679236 RecName: Full=Ghrelin O-acyltransferase; AltName: Full=Membrane-bound O-acyltransferase domain-containing protein 4 >gnl|BL_ORD_ID|679236 ghrelin O-acyltransferase [Danio rerio]
c7850_g1_i1	451	GO:0003964;GO:0003723;GO:0090305;GO:0004519;GO:0006278;	-	euNOG28076;opiNOG04272;opiNOG16501;veNOG25519	TR	-	gi|66816791|gb|AAY56755.1|reverse transcriptase SR3-left [Schistosoma mansoni]
c7858_g1_i1	262	-	-	COG2801;opiNOG01931;veNOG07757;veNOG27457	RL	sp|Q8I7P9|POL5_DROME Retrovirus-related Pol polyprotein from transposon opus OS=Drosophila melanogaster GN=pol PE=4 SV=1	gi|499052351|ref|XP_004576656.1|PREDICTED: uncharacterized protein K02A2.6-like, partial [Maylandia zebra]
c7872_g1_i1	418	GO:0004252;GO:0008233;GO:0016787;GO:0006508;GO:0005509;GO:0003824;	-	veNOG00410;veNOG01713	OE	sp|P48740|MASP1_HUMAN Mannan-binding lectin serine protease 1 OS=Homo sapiens GN=MASP1 PE=1 SV=3	gi|432909968|ref|XP_004078254.1|PREDICTED: complement C1s subcomponent-like [Oryzias latipes]
c7880_g1_i1	457	-	-	veNOG05177	R	-	gi|125805415|ref|XP_696153.2|PREDICTED: CUB domain-containing protein 2 [Danio rerio]
c7886_g1_i1	1017	GO:0008083;GO:0005576;GO:0040007;	-	veNOG08835	T	sp|A8E7N9|GDF6B_DANRE Growth/differentiation factor 6-B OS=Danio rerio GN=gdf6b PE=2 SV=1	gi|193806025|sp|A8E7N9.1|GDF6B_DANRERecName: Full=Growth/differentiation factor 6-B; Short=GDF-6-B; AltName: Full=Growth differentiation factor 6b; AltName: Full=Protein dynamo; Flags: Precursor >gnl|BL_ORD_ID|605470 Gdf6b protein [Danio rerio] >gnl|BL_ORD_ID|605470 Gdf6b protein [Danio rerio]
c7914_g1_i1	352	GO:0015074;GO:0003677;GO:0005524;GO:0003774;GO:0016459;GO:0004803;GO:0006313;	-	-	-	-	gi|317418652|emb|CBN80690.1|Transposase [Dicentrarchus labrax]
c7921_g1_i1	797	-	-	KOG1087;virNOG06807	U	sp|H2A0K9|SLP2_PINMG Shematrin-like protein 2 OS=Pinctada margaritifera PE=1 SV=1	gi|449671976|ref|XP_002168943.2|PREDICTED: uncharacterized protein LOC100210180 [Hydra magnipapillata]
c7930_g1_i1	305	-	-	-	-	-	gi|344246460|gb|EGW02564.1|hypothetical protein I79_014260 [Cricetulus griseus]
c7931_g1_i1	365	GO:0043687;GO:0005788;GO:0051897;GO:0030335;GO:0008233;GO:0007596;GO:0007597;GO:0007598;GO:0005796;GO:0008236;GO:0044267;GO:0005515;GO:0016787;GO:0005576;GO:0005886;GO:0004252;GO:0003824;GO:0005543;GO:0006508;GO:0005509;GO:0031233;GO:0017187;	-	veNOG03259	O	sp|O19045|FA10_RABIT Coagulation factor X OS=Oryctolagus cuniculus GN=F10 PE=2 SV=1	gi|33504523|ref|NP_878288.1|coagulation factor IX precursor [Danio rerio] >gnl|BL_ORD_ID|483469 coagulation factor IX [Danio rerio]
c7934_g1_i1	907	GO:0007186;GO:0016020;GO:0007165;GO:0004935;GO:0045823;GO:0004930;GO:0002027;GO:0007189;GO:0071875;GO:0016021;GO:0004871;GO:0005886;GO:0004940;	K04141	veNOG09136	T	sp|O42574|ADRB1_XENLA Beta-1 adrenergic receptor OS=Xenopus laevis GN=adrb1 PE=2 SV=1	gi|192453600|ref|NP_001122161.1|beta-1 adrenergic receptor [Danio rerio] >gnl|BL_ORD_ID|351758 Adrenergic, beta-1-, receptor [Danio rerio] >gnl|BL_ORD_ID|351758 Adrenergic, beta-1-, receptor [Danio rerio]
c7946_g1_i1	560	-	K03962	veNOG21225	C	sp|Q3UIU2|NDUB6_MOUSE NADH dehydrogenase [ubiquinone] 1 beta subcomplex subunit 6 OS=Mus musculus GN=Ndufb6 PE=2 SV=3	gi|348529568|ref|XP_003452285.1|PREDICTED: NADH dehydrogenase [ubiquinone] 1 beta subcomplex subunit 6-like [Oreochromis niloticus]
c7956_g1_i1	556	GO:0005575;GO:0003674;GO:0031514;GO:0005737;GO:0008150;	-	opiNOG31371;veNOG06846	Z	sp|Q0IH24|SPEF1_XENLA Sperm flagellar protein 1 OS=Xenopus laevis GN=spef1 PE=2 SV=1	gi|41056109|ref|NP_956821.1|sperm flagellar protein 1 [Danio rerio] >gnl|BL_ORD_ID|316465 Zgc:66426 [Danio rerio]
c7976_g1_i1	914	GO:0007596;	-	veNOG28916	R	-	gi|303387035|gb|ADM15545.1|G6F-like protein [Carassius auratus langsdorfii]
c7998_g1_i1	408	GO:0016020;	K06501	opiNOG31523;veNOG34330	R	sp|P34810|CD68_HUMAN Macrosialin OS=Homo sapiens GN=CD68 PE=1 SV=2	gi|432953416|ref|XP_004085384.1|PREDICTED: lysosome-associated membrane glycoprotein 1-like, partial [Oryzias latipes]
c8000_g1_i1	1088	GO:0005575;GO:0003674;GO:0008150;	-	veNOG01113	S	sp|Q8BQB6|F154B_MOUSE Protein FAM154B OS=Mus musculus GN=Fam154b PE=2 SV=2	gi|83025096|ref|NP_001032667.1|uncharacterized protein LOC641580 [Danio rerio] >gnl|BL_ORD_ID|386857 Zgc:123250 [Danio rerio]
c8023_g1_i1	231	-	-	-	-	-	gi|326677609|ref|XP_003200869.1|PREDICTED: hypothetical protein LOC795570 [Danio rerio]
c8047_g1_i1	285	GO:0003950;	-	opiNOG57661;veNOG11553	T	sp|Q6ZRR7|LRRC9_HUMAN Leucine-rich repeat-containing protein 9 OS=Homo sapiens GN=LRRC9 PE=2 SV=2	gi|498934195|ref|XP_004540623.1|PREDICTED: leucine-rich repeat-containing protein 9-like [Maylandia zebra]
c8073_g1_i1	204	-	-	veNOG09558	D	sp|Q99M15|PPIP2_MOUSE Proline-serine-threonine phosphatase-interacting protein 2 OS=Mus musculus GN=Pstpip2 PE=1 SV=4	gi|326671025|ref|XP_003199344.1|PREDICTED: proline-serine-threonine phosphatase-interacting protein 2-like [Danio rerio]
c8090_g1_i1	498	-	-	opiNOG18511;veNOG01456	S	-	gi|326668020|ref|XP_003198708.1|PREDICTED: uncharacterized protein C9orf174-like [Danio rerio]
c8130_g1_i1	505	-	-	veNOG11253	S	-	gi|326671564|ref|XP_003199463.1|PREDICTED: retrotransposable element Tf2 155 kDa protein type 1-like [Danio rerio]
c8184_g1_i1	219	GO:0030529;GO:0000166;GO:0019013;GO:0003676;	-	NOG18890;NOG37145;opiNOG04278;veNOG01218	AR	sp|A5A6H4|ROA1_PANTR Heterogeneous nuclear ribonucleoprotein A1 OS=Pan troglodytes GN=HNRNPA1 PE=2 SV=1	gi|154183823|gb|ABS70764.1|Hnrp1 [Haplochromis burtoni]
c8213_g1_i1	476	GO:0016020;GO:0042802;GO:0030054;GO:0016338;GO:0016021;GO:0005923;GO:0005198;GO:0005886;	-	veNOG00177	R	sp|Q9YH91|CLDY_DANRE Claudin-like protein ZF-A89 OS=Danio rerio GN=cldnd PE=2 SV=1	gi|30725822|ref|NP_851295.1|claudin-like protein ZF-A89 [Danio rerio] >gnl|BL_ORD_ID|121037 RecName: Full=Claudin-like protein ZF-A89; AltName: Full=Claudin d >gnl|BL_ORD_ID|121037 claudin-like [Danio rerio] >gnl|BL_ORD_ID|121037 Claudin d [Danio rerio]
c8216_g1_i1	333	-	-	opiNOG50726;veNOG07757;veNOG11253;veNOG11373	SR	sp|Q86TG7|PEG10_HUMAN Retrotransposon-derived protein PEG10 OS=Homo sapiens GN=PEG10 PE=1 SV=2	gi|326675725|ref|XP_003200413.1|PREDICTED: retrotransposable element Tf2 155 kDa protein type 1-like [Danio rerio]
c8249_g1_i1	241	GO:0005790;GO:0030425;GO:0043267;GO:0016042;GO:0035556;GO:0005737;GO:0004629;GO:0044281;GO:0005515;GO:0051019;GO:0005829;GO:0004871;GO:0005634;GO:0007165;GO:0004435;GO:0014069;GO:0008081;GO:0043647;GO:0005509;GO:0006629;	-	roNOG16153;veNOG04900	I	sp|Q9QW07|PLCB4_RAT 1-phosphatidylinositol 4,5-bisphosphate phosphodiesterase beta-4 OS=Rattus norvegicus GN=Plcb4 PE=2 SV=2	gi|119630769|gb|EAX10364.1|phospholipase C, beta 4, isoform CRA_a [Homo sapiens]
c8364_g1_i1	612	GO:0005840;GO:0030529;GO:0005622;GO:0006412;GO:0003735;	-	COG0186;virNOG02008	J	sp|P17093|RS11_SOYBN 40S ribosomal protein S11 OS=Glycine max GN=RPS11 PE=2 SV=2	gi|457867085|emb|CCQ18653.1|40S ribosomal protein S11 [Sycon ciliatum]
c8373_g1_i1	296	-	-	veNOG01066	R	sp|Q9Y6V0|PCLO_HUMAN Protein piccolo OS=Homo sapiens GN=PCLO PE=1 SV=4	gi|345327805|ref|XP_003431203.1|PREDICTED: protein piccolo-like [Ornithorhynchus anatinus]
c8427_g1_i2	840	GO:0003950;	K15260	veNOG09600	KB	sp|Q8CAS9|PARP9_MOUSE Poly [ADP-ribose] polymerase 9 OS=Mus musculus GN=Parp9 PE=1 SV=2	gi|120537843|gb|AAI29405.1|LOC799852 protein [Danio rerio]
c8502_g1_i1	413	GO:0005575;GO:0008146;GO:0016740;	-	KOG1584;veNOG08069	R	sp|O35403|ST3A1_MOUSE Amine sulfotransferase OS=Mus musculus GN=Sult3a1 PE=2 SV=1	gi|130500228|ref|NP_001076345.1|sulfotransferase family 3, cytosolic sulfotransferase 3 [Danio rerio] >gnl|BL_ORD_ID|269028 SULT3 ST4, partial [Danio rerio]
c8516_g1_i1	535	-	-	veNOG00026	T	-	gi|326668817|ref|XP_002662566.2|PREDICTED: immunoglobulin-like and fibronectin type III domain-containing protein 1-like [Danio rerio]
c8531_g1_i1	316	-	-	-	-	sp|Q7M732|RTL1_MOUSE Retrotransposon-like protein 1 OS=Mus musculus GN=Rtl1 PE=2 SV=1	gi|443732194|gb|ELU17022.1|hypothetical protein CAPTEDRAFT_201907 [Capitella teleta]
c8535_g1_i1	879	GO:0046872;GO:0008270;	-	veNOG20117	T	sp|Q4KM31|LIMD2_RAT LIM domain-containing protein 2 OS=Rattus norvegicus GN=Limd2 PE=2 SV=1	gi|68357924|ref|XP_688621.1|PREDICTED: LIM domain-containing protein 2-like [Danio rerio]
c8568_g1_i1	414	GO:0002064;GO:0070701;GO:0030336;GO:0005578;GO:0006915;GO:0070702;GO:0043065;GO:0070703;GO:0005576;GO:0008285;	-	veNOG07299	WV	sp|Q80Z19|MUC2_MOUSE Mucin-2 (Fragments) OS=Mus musculus GN=Muc2 PE=1 SV=2	gi|432863197|ref|XP_004070018.1|PREDICTED: mucin-2-like [Oryzias latipes]
c8623_g2_i1	231	GO:0003674;	-	KOG4475	T	-	gi|63101179|gb|AAH95877.1|Zgc:113199 [Danio rerio] >gnl|BL_ORD_ID|243055 Zgc:113199 protein [Danio rerio]
c8652_g1_i1	601	GO:0008585;GO:0046983;	K09066	veNOG09016	K	sp|Q6QHK4|FIGLA_HUMAN Factor in the germline alpha OS=Homo sapiens GN=FIGLA PE=1 SV=2	gi|65301442|ref|NP_944601.2|factor in the germline alpha [Danio rerio] >gnl|BL_ORD_ID|341514 Factor in the germline alpha [Danio rerio] >gnl|BL_ORD_ID|341514 Figla protein [Danio rerio] >gnl|BL_ORD_ID|341514 FIGalpha [Danio rerio]
c8695_g1_i1	219	GO:0042423;GO:0009072;GO:0005506;GO:0004511;GO:0004497;GO:0016714;GO:0055114;	-	NOG61322;opiNOG09178	RE	sp|P18459|TY3H_DROME Tyrosine 3-monooxygenase OS=Drosophila melanogaster GN=ple PE=2 SV=2	gi|23208548|gb|AAN15791.1|tyrosine hydroxylase-like protein [Galleria mellonella]
c8699_g1_i2	867	-	-	veNOG09264;veNOG16252	TP	sp|Q7TN88|PK1L2_MOUSE Polycystic kidney disease protein 1-like 2 OS=Mus musculus GN=Pkd1l2 PE=2 SV=1	gi|292616359|ref|XP_694302.4|PREDICTED: im:7159194 [Danio rerio]
c8713_g1_i1	567	GO:0051015;GO:0017053;	-	KOG0303;veNOG07753	Z	sp|Q32LP9|COR2A_BOVIN Coronin-2A OS=Bos taurus GN=CORO2A PE=2 SV=1	gi|326679385|ref|XP_682841.5|PREDICTED: coronin-2A-like [Danio rerio]
c8749_g1_i1	212	GO:0030048;GO:0051643;GO:0006582;GO:0042759;GO:0035371;GO:0031585;GO:0003774;GO:0007601;GO:0005737;GO:0030073;GO:0031987;GO:0043025;GO:0048066;GO:0017137;GO:0001750;GO:0032400;GO:0030141;GO:0032402;GO:0016459;GO:0042641;GO:0000146;GO:0005524;GO:0042470;GO:0016192;GO:0042438;GO:0000166;GO:0032252;GO:0005516;GO:0050808;GO:0030318;GO:0042476;GO:0042552;GO:0072659;GO:0005882;GO:0003779;GO:0001726;GO:…	-	COG5022;veNOG03036	Z	sp|Q9QYF3|MYO5A_RAT Unconventional myosin-Va OS=Rattus norvegicus GN=Myo5a PE=1 SV=1	gi|498992683|ref|XP_004552818.1|PREDICTED: unconventional myosin-Vb-like [Maylandia zebra]
c8749_g2_i1	288	GO:0005524;GO:0016459;GO:0003774;GO:0000166;	-	veNOG03036	Z	sp|P70569|MYO5B_RAT Unconventional myosin-Vb OS=Rattus norvegicus GN=Myo5b PE=1 SV=1	gi|47215635|emb|CAG01352.1|unnamed protein product [Tetraodon nigroviridis]
c8785_g1_i1	228	-	-	veNOG28040	R	sp|O19024|CXCR6_MACNE C-X-C chemokine receptor type 6 OS=Macaca nemestrina GN=CXCR6 PE=3 SV=1	gi|498946833|ref|XP_004543073.1|PREDICTED: c-X-C chemokine receptor type 6-like [Maylandia zebra]
c8787_g1_i1	440	-	-	COG2801;opiNOG76424	RL	sp|Q09575|YRD6_CAEEL Uncharacterized protein K02A2.6 OS=Caenorhabditis elegans GN=K02A2.6 PE=2 SV=1	gi|390356731|ref|XP_001201290.2|PREDICTED: uncharacterized protein K02A2.6-like [Strongylocentrotus purpuratus]
c8810_g1_i1	485	GO:0003964;GO:0015074;GO:0003723;GO:0006278;GO:0003676;	-	COG2801;NOG162096	SL	sp|Q09575|YRD6_CAEEL Uncharacterized protein K02A2.6 OS=Caenorhabditis elegans GN=K02A2.6 PE=2 SV=1	gi|390363531|ref|XP_003730393.1|PREDICTED: uncharacterized protein K02A2.6-like [Strongylocentrotus purpuratus]
c8817_g1_i1	214	-	-	KOG1721	K	-	gi|326665700|ref|XP_003198088.1|PREDICTED: zinc finger protein 91-like [Danio rerio]
c8828_g1_i2	471	-	-	veNOG25843;veNOG27405;veNOG29919	R	sp|Q4PRC8|CLEC5_DABSI C-type lectin-like 5 OS=Daboia siamensis PE=2 SV=1	gi|326669299|ref|XP_002667358.2|PREDICTED: lectoxin-Phi1-like [Danio rerio]
c8872_g1_i1	257	-	-	COG2801;opiNOG01931;opiNOG17224	SRL	sp|P92523|M860_ARATH Uncharacterized mitochondrial protein AtMg00860 OS=Arabidopsis thaliana GN=AtMg00860 PE=4 SV=1	gi|326672251|ref|XP_003199622.1|PREDICTED: hypothetical protein LOC100536966 [Danio rerio]
c8891_g1_i1	586	-	-	veNOG04391;veNOG29386	SK	sp|Q08AY6|SET8A_XENLA N-lysine methyltransferase SETD8-A OS=Xenopus laevis GN=setd8-a PE=2 SV=1	gi|56207961|emb|CAI21354.1|novel protein [Danio rerio]
c8915_g1_i1	647	GO:0016310;GO:0005524;GO:0000166;GO:0016301;GO:0016773;GO:0016740;GO:0016772;	-	-	-	-	gi|449683944|ref|XP_004210502.1|PREDICTED: uncharacterized protein LOC101237767, partial [Hydra magnipapillata]
c8935_g1_i1	294	-	-	-	-	-	gi|326672599|ref|XP_002667374.2|PREDICTED: hypothetical protein LOC100332446 [Danio rerio]
c8972_g1_i1	444	-	-	veNOG08694;veNOG33963	DR	sp|Q8NG31|CASC5_HUMAN Protein CASC5 OS=Homo sapiens GN=CASC5 PE=1 SV=3	gi|326663802|ref|XP_001921879.2|PREDICTED: hypothetical protein LOC327226 [Danio rerio]
c9005_g1_i1	543	GO:0015074;GO:0003677;GO:0006310;	-	veNOG27063	S	-	gi|301622758|ref|XP_002940694.1|PREDICTED: hypothetical protein LOC100485598 [Xenopus (Silurana) tropicalis]
c9020_g1_i1	391	GO:0046872;GO:0003676;	-	COG5048;KOG1721;opiNOG02139	RK	sp|Q9Y2Q1|ZN257_HUMAN Zinc finger protein 257 OS=Homo sapiens GN=ZNF257 PE=2 SV=2	gi|292620238|ref|XP_002664231.1|PREDICTED: zinc finger protein 679 [Danio rerio]
c9049_g1_i1	415	-	-	-	-	-	gi|56759514|gb|AAW27897.1|SJCHGC09511 protein [Schistosoma japonicum]
c9053_g1_i1	241	-	-	veNOG26761	R	-	gi|432871584|ref|XP_004071988.1|PREDICTED: uncharacterized protein LOC101170592 [Oryzias latipes]
c9094_g1_i1	439	GO:0016310;GO:0016301;	K16530	opiNOG35773;veNOG19491	TR	sp|O35817|AKA14_RAT A-kinase anchor protein 14 OS=Rattus norvegicus GN=Akap14 PE=2 SV=1	gi|395545870|ref|XP_003774820.1|PREDICTED: A-kinase anchor protein 14 [Sarcophilus harrisii]
c9110_g1_i1	566	-	-	veNOG11745	R	sp|Q99PE4|P2RY4_MERUN P2Y purinoceptor 4 (Fragment) OS=Meriones unguiculatus GN=P2RY4 PE=2 SV=1	gi|125827601|ref|XP_001332886.1|PREDICTED: p2Y purinoceptor 2-like [Danio rerio] >gnl|BL_ORD_ID|428654 PREDICTED: p2Y purinoceptor 2-like [Danio rerio]
c9125_g1_i1	488	GO:0007186;GO:0016020;GO:0007165;GO:0018298;GO:0004930;GO:0016021;GO:0050896;GO:0004871;GO:0009881;	-	veNOG10487	R	sp|Q6VZZ7|OPN5_MOUSE Opsin-5 OS=Mus musculus GN=Opn5 PE=1 SV=1	gi|326677275|ref|XP_001341992.4|PREDICTED: opsin-5-like [Danio rerio]
c9155_g1_i1	226	GO:0008152;GO:0016787;	-	opiNOG06838	R	-	gi|478255719|gb|ENN75928.1|hypothetical protein YQE_07465, partial [Dendroctonus ponderosae]
c9182_g2_i1	592	GO:0016020;GO:0009765;	-	virNOG04253	R	sp|P27522|CB13_SOLLC Chlorophyll a-b binding protein 8, chloroplastic OS=Solanum lycopersicum GN=CAB8 PE=3 SV=1	gi|404503320|emb|CCJ09778.1|putative chlorophyll a/b binding protein, partial [Hirudo medicinalis]
c9188_g1_i1	274	GO:0004252;GO:0008233;GO:0016787;GO:0006508;GO:0003824;GO:0008236;	-	opiNOG08606;veNOG00481;veNOG06138	OTB	sp|Q9QUL7|TRYG1_MOUSE Tryptase gamma OS=Mus musculus GN=Tpsg1 PE=2 SV=1	gi|432922721|ref|XP_004080361.1|PREDICTED: prostasin-like [Oryzias latipes]
c9301_g1_i1	216	-	-	-	-	-	gi|326675891|ref|XP_001338885.3|PREDICTED: hypothetical protein LOC100001846 [Danio rerio]
c9301_g1_i2	271	-	-	-	-	-	gi|292616836|ref|XP_002663158.1|PREDICTED: hypothetical protein LOC100330250 isoform 1 [Danio rerio] >gnl|BL_ORD_ID|428533 PREDICTED: hypothetical protein LOC100330250 isoform 2 [Danio rerio]
c9306_g1_i1	508	-	-	veNOG10376;veNOG11813	RK	-	gi|348514967|ref|XP_003445011.1|PREDICTED: hypothetical protein LOC100697682 [Oreochromis niloticus]
c9319_g1_i1	594	GO:0050853;GO:0005575;GO:0002467;GO:0008150;	-	veNOG06121	T	sp|Q8WZ60|KLHL6_HUMAN Kelch-like protein 6 OS=Homo sapiens GN=KLHL6 PE=2 SV=3	gi|113197783|gb|AAI21774.1|Kelch-like 6 (Drosophila) [Danio rerio]
c9342_g1_i1	552	GO:0007165;	-	veNOG09278	T	sp|Q6R5N8|TLR13_MOUSE Toll-like receptor 13 OS=Mus musculus GN=Tlr13 PE=1 SV=1	gi|326674902|ref|XP_002664892.2|PREDICTED: toll-like receptor 19 [Danio rerio]
c9352_g1_i1	690	GO:0005634;GO:0046872;GO:0003723;GO:0000166;GO:0003676;	K12836	veNOG07661	A	sp|A1A4K8|U2AF1_BOVIN Splicing factor U2AF 35 kDa subunit OS=Bos taurus GN=U2AF1 PE=2 SV=1	gi|29126228|ref|NP_803432.1|splicing factor U2AF 35 kDa subunit [Danio rerio] >gnl|BL_ORD_ID|95838 U2 small nuclear RNA auxiliary factor small subunit [Danio rerio]
c9356_g1_i1	534	-	-	veNOG01066	R	sp|Q9QYX7|PCLO_MOUSE Protein piccolo OS=Mus musculus GN=Pclo PE=1 SV=4	gi|301611563|ref|XP_002935303.1|PREDICTED: protein piccolo-like [Xenopus (Silurana) tropicalis]
c9382_g1_i1	207	GO:0006810;GO:0016020;GO:0005215;	-	KOG3626;meNOG00713	Q	sp|Q9NYB5|SO1C1_HUMAN Solute carrier organic anion transporter family member 1C1 OS=Homo sapiens GN=SLCO1C1 PE=2 SV=1	gi|45709931|gb|AAH67699.1|Zgc:85924 [Danio rerio]
c9424_g1_i1	357	GO:0006506;GO:0008152;GO:0003824;GO:0016740;GO:0005789;	-	veNOG03167	T	sp|O95427|PIGN_HUMAN GPI ethanolamine phosphate transferase 1 OS=Homo sapiens GN=PIGN PE=1 SV=1	gi|348512052|ref|XP_003443557.1|PREDICTED: GPI ethanolamine phosphate transferase 1 [Oreochromis niloticus]
c9436_g1_i1	695	GO:0005524;GO:0000166;GO:0017111;	-	veNOG03013	R	sp|A6H603|NWD1_MOUSE NACHT and WD repeat domain-containing protein 1 OS=Mus musculus GN=Nwd1 PE=2 SV=2	gi|326671591|ref|XP_001340187.4|PREDICTED: NACHT and WD repeat domain-containing protein 1 [Danio rerio]
c9446_g1_i1	211	GO:0005575;GO:0003674;GO:0008150;	-	-	-	-	gi|160773171|gb|AAI55107.1|Zgc:112265 protein [Danio rerio]
c9451_g1_i1	407	GO:0070588;GO:0006810;GO:0016020;GO:0055085;GO:0005244;GO:0005245;GO:0034765;GO:0006816;GO:0006811;GO:0003676;GO:0005216;GO:0008270;GO:0016021;GO:0005262;GO:0005891;	-	KOG2301;veNOG01381	P	sp|Q15878|CAC1E_HUMAN Voltage-dependent R-type calcium channel subunit alpha-1E OS=Homo sapiens GN=CACNA1E PE=1 SV=3	gi|432115989|gb|ELK37128.1|Voltage-dependent R-type calcium channel subunit alpha-1E [Myotis davidii]
c9460_g1_i1	706	GO:0019229;GO:0005576;	K16367	veNOG19209	T	sp|Q765Z5|EDN2_RABIT Endothelin-2 OS=Oryctolagus cuniculus GN=EDN2 PE=2 SV=1	gi|113681325|ref|NP_001038650.1|endothelin 2 precursor [Danio rerio]
c9474_g1_i1	298	-	-	-	-	-	gi|405945826|gb|EKC17484.1|hypothetical protein CGI_10000730 [Crassostrea gigas]
c9495_g1_i1	485	GO:0003779;GO:0005509;GO:0008270;	-	opiNOG02329;veNOG07336	Z	sp|P46939|UTRO_HUMAN Utrophin OS=Homo sapiens GN=UTRN PE=1 SV=2	gi|32441707|emb|CAD67583.1|putative utrophin [Takifugu rubripes]
c9498_g1_i1	883	GO:0004198;GO:0006508;GO:0005509;GO:0005737;	K08583	veNOG14457	T	sp|Q64537|CPNS1_RAT Calpain small subunit 1 OS=Rattus norvegicus GN=Capns1 PE=1 SV=3	gi|91754190|ref|NP_001017899.2|calpain, small subunit 1 a [Danio rerio]
c9512_g1_i1	313	-	-	opiNOG39313;veNOG13496;veNOG14770	SR	sp|Q09575|YRD6_CAEEL Uncharacterized protein K02A2.6 OS=Caenorhabditis elegans GN=K02A2.6 PE=2 SV=1	gi|348545597|ref|XP_003460266.1|PREDICTED: protein NLRC3-like [Oreochromis niloticus]
c9527_g1_i1	284	GO:0006810;GO:0016020;GO:0005249;GO:0055085;GO:0006813;GO:0005244;GO:0005267;GO:0034765;GO:0051260;GO:0006811;GO:0005216;GO:0016021;GO:0071805;GO:0008076;	-	COG1226;veNOG10959	P	sp|Q7T199|KCA10_CHICK Potassium voltage-gated channel subfamily A member 10 OS=Gallus gallus GN=KCNA10 PE=2 SV=1	gi|47228622|emb|CAG07354.1|unnamed protein product [Tetraodon nigroviridis]
c9546_g1_i1	500	GO:0016020;GO:0003674;GO:0016021;GO:0008150;	-	veNOG19870	V	sp|Q96FZ5|CKLF7_HUMAN CKLF-like MARVEL transmembrane domain-containing protein 7 OS=Homo sapiens GN=CMTM7 PE=2 SV=1	gi|194294564|ref|NP_001123586.1|CKLF-like MARVEL transmembrane domain-containing protein 7 [Danio rerio]
c9583_g1_i1	1425	-	-	virNOG10610	O	sp|P31542|CLPAB_SOLLC ATP-dependent Clp protease ATP-binding subunit clpA homolog CD4B, chloroplastic OS=Solanum lycopersicum GN=CD4B PE=3 SV=1	gi|449512492|ref|XP_002199578.2|PREDICTED: chaperone protein ClpB-like, partial [Taeniopygia guttata]
c9653_g1_i1	282	-	-	veNOG05013	R	-	gi|157954512|ref|NP_001103331.1|uncharacterized protein LOC100126135 [Danio rerio] >gnl|BL_ORD_ID|574766 Si:ch211-241p16.1 protein [Danio rerio]
c9715_g1_i1	483	GO:0007186;GO:0007213;GO:0016907;GO:0043270;GO:0007165;GO:0046541;GO:0030054;GO:0004930;GO:0050890;GO:0005887;GO:0040012;GO:0016021;GO:0004871;GO:0045211;	-	KOG4220;veNOG03027	T	sp|P04761|ACM1_PIG Muscarinic acetylcholine receptor M1 OS=Sus scrofa GN=CHRM1 PE=2 SV=1	gi|189527755|ref|XP_001332293.2|PREDICTED: muscarinic acetylcholine receptor M3-like [Danio rerio]
c9782_g1_i1	259	GO:0016757;GO:0008152;GO:0016758;GO:0016740;	-	veNOG04121	G	sp|P09875|UD2B1_RAT UDP-glucuronosyltransferase 2B1 OS=Rattus norvegicus GN=Ugt2b1 PE=2 SV=1	gi|289186689|gb|ADC91955.1|UDP glucuronosyltransferase 2 family polypeptide b1 short isoform [Danio rerio]
c9791_g1_i1	974	-	-	opiNOG12908;veNOG01275	R	sp|Q95LZ5|TTC16_MACFA Tetratricopeptide repeat protein 16 OS=Macaca fascicularis GN=TTC16 PE=2 SV=1	gi|326668250|ref|XP_002662229.2|PREDICTED: tetratricopeptide repeat protein 16-like [Danio rerio]
c9795_g1_i1	1339	GO:0007186;GO:0007165;GO:0007217;GO:0004930;GO:0016021;GO:0004995;GO:0004871;GO:0005886;	K04224	opiNOG03569;veNOG08310	T	sp|P16177|NK3R_RAT Neuromedin-K receptor OS=Rattus norvegicus GN=Tacr3 PE=2 SV=1	gi|292627288|ref|XP_002666594.1|PREDICTED: neuromedin-K receptor-like [Danio rerio]
c9874_g1_i1	250	GO:0015074;GO:0003676;	-	COG2801;euNOG39754;opiNOG40907	SRL	sp|Q09575|YRD6_CAEEL Uncharacterized protein K02A2.6 OS=Caenorhabditis elegans GN=K02A2.6 PE=2 SV=1	gi|189536989|ref|XP_001338057.2|PREDICTED: uncharacterized protein K02A2.6-like [Danio rerio]
c9883_g1_i2	357	GO:0005840;GO:0030529;GO:0005622;GO:0006412;GO:0003735;	-	virNOG00245	J	sp|P49199|RS8_ORYSJ 40S ribosomal protein S8 OS=Oryza sativa subsp. japonica GN=RPS8 PE=2 SV=2	gi|61654716|gb|AAX48884.1|S8 [Suberites domuncula]
c9892_g1_i1	376	-	K18194	veNOG26109	S	sp|Q96IX5|USMG5_HUMAN Up-regulated during skeletal muscle growth protein 5 OS=Homo sapiens GN=USMG5 PE=1 SV=1	gi|318191883|ref|NP_001186962.1|up-regulated during skeletal muscle growth protein 5 [Danio rerio]
c9918_g1_i1	332	-	-	KOG1721;veNOG11277	K	sp|Q802Y8|ZB16A_DANRE Zinc finger and BTB domain-containing protein 16-A OS=Danio rerio GN=zbtb16a PE=1 SV=1	gi|432909107|ref|XP_004078115.1|PREDICTED: zinc finger and BTB domain-containing protein 16-A-like [Oryzias latipes]
c9927_g1_i1	499	GO:0016829;GO:0006520;GO:0003824;GO:0030170;	-	proNOG11335	E	sp|Q87JQ6|TNAA_VIBPA Tryptophanase OS=Vibrio parahaemolyticus serotype O3:K6 (strain RIMD 2210633) GN=tnaA PE=3 SV=1	gi|291237593|ref|XP_002738718.1|PREDICTED: predicted protein-like [Saccoglossus kowalevskii]
c9929_g1_i1	597	-	-	opiNOG15088;veNOG15289;veNOG34153	SR	sp|Q8K450|SPG16_MOUSE Sperm-associated antigen 16 protein OS=Mus musculus GN=Spag16 PE=1 SV=1	gi|326680483|ref|XP_003201529.1|PREDICTED: sperm-associated antigen 16 protein-like, partial [Danio rerio]
c9944_g1_i1	224	-	-	veNOG03469	K	sp|O94983|CMTA2_HUMAN Calmodulin-binding transcription activator 2 OS=Homo sapiens GN=CAMTA2 PE=1 SV=3	gi|499046513|ref|XP_004573832.1|PREDICTED: calmodulin-binding transcription activator 2-like [Maylandia zebra]
c9971_g1_i1	227	GO:0030246;	-	meNOG09800;veNOG10399;veNOG26463	TV	sp|Q8HY10|CLC4M_NOMCO C-type lectin domain family 4 member M OS=Nomascus concolor GN=CLEC4M PE=3 SV=1	gi|498929364|ref|XP_004539424.1|PREDICTED: asialoglycoprotein receptor 2-like [Maylandia zebra]
c9971_g1_i2	318	GO:0030246;	-	meNOG09800;veNOG10399;veNOG19475;veNOG26463	TV	sp|Q8HY11|CLC4M_HYLSY C-type lectin domain family 4 member M OS=Hylobates syndactylus GN=CLEC4M PE=3 SV=1	gi|326671253|ref|XP_003199401.1|PREDICTED: si:ch211-214k5.3 [Danio rerio]
c9974_g1_i1	508	-	K06263	veNOG15339	R	sp|O88186|GPIX_MOUSE Platelet glycoprotein IX OS=Mus musculus GN=Gp9 PE=2 SV=1	gi|292626818|ref|XP_002666462.1|PREDICTED: platelet glycoprotein IX [Danio rerio]
c10010_g1_i1	583	GO:0048793;	K17968	veNOG24940	S	sp|Q6DD38|TRIAB_XENLA TP53-regulated inhibitor of apoptosis 1-B OS=Xenopus laevis GN=triap1-b PE=3 SV=1	gi|342187181|ref|NP_001153292.2|TP53-regulated inhibitor of apoptosis 1 [Danio rerio]
c10053_g1_i1	616	-	-	KOG0275;veNOG15425	R	sp|Q7ZVA0|SMU1_DANRE WD40 repeat-containing protein SMU1 OS=Danio rerio GN=smu1 PE=2 SV=1	gi|292609930|ref|XP_698598.4|PREDICTED: WD40 repeat-containing protein SMU1-like isoform 2 [Danio rerio]
c10077_g1_i1	342	GO:0005634;GO:0006355;GO:0030054;GO:0005622;GO:0005737;GO:0003676;GO:0046872;GO:0008270;	-	KOG2177;opiNOG30737;veNOG01728;veNOG12486	O	sp|Q14258|TRI25_HUMAN E3 ubiquitin/ISG15 ligase TRIM25 OS=Homo sapiens GN=TRIM25 PE=1 SV=2	gi|465954443|gb|EMP25911.1|Zinc finger protein RFP [Chelonia mydas]
c10121_g1_i1	259	GO:0005575;GO:0008233;GO:0016787;GO:0006508;GO:0005764;GO:0004190;	-	veNOG09018	O	sp|O93428|CATD_CHIHA Cathepsin D OS=Chionodraco hamatus GN=ctsd PE=1 SV=2	gi|342305186|dbj|BAK55647.1|cathepsin D [Oplegnathus fasciatus]
c10121_g2_i1	365	GO:0005575;GO:0008233;GO:0016787;GO:0006508;GO:0005764;GO:0004190;	-	veNOG09018	O	sp|O93428|CATD_CHIHA Cathepsin D OS=Chionodraco hamatus GN=ctsd PE=1 SV=2	gi|432850599|ref|XP_004066827.1|PREDICTED: cathepsin D-like isoform 1 [Oryzias latipes]
c10123_g1_i1	340	GO:0005509;	-	veNOG02669	T	sp|A0AVX7|CHP3_CHICK Calcineurin B homologous protein 3 OS=Gallus gallus GN=TESC PE=2 SV=1	gi|45387795|ref|NP_991256.1|uncharacterized protein LOC402993 [Danio rerio] >gnl|BL_ORD_ID|320798 Zgc:77891 [Danio rerio]
c10135_g1_i1	451	GO:0005575;GO:0030317;GO:0007368;GO:0021670;GO:0007283;GO:0021591;GO:0003351;GO:0003674;GO:0060972;GO:0008150;GO:0021678;	-	veNOG04862	S	sp|Q0P448|DPCD_DANRE Protein DPCD OS=Danio rerio GN=dpcd PE=2 SV=1	gi|113679271|ref|NP_001038842.1|protein DPCD [Danio rerio] >gnl|BL_ORD_ID|320687 RecName: Full=Protein DPCD >gnl|BL_ORD_ID|320687 Deleted in a mouse model of primary ciliary dyskinesia [Danio rerio]
c10139_g1_i1	495	GO:0003964;GO:0003723;GO:0046872;GO:0090305;GO:0004519;GO:0006278;	-	KOG1075;meNOG53125;veNOG29169	SR	-	gi|390364466|ref|XP_003730614.1|PREDICTED: uncharacterized protein LOC100889916 [Strongylocentrotus purpuratus]
c10146_g1_i1	442	GO:0006807;GO:0004356;GO:0005524;GO:0000166;GO:0006542;GO:0003824;GO:0016874;	-	COG0174;opiNOG02475	E	sp|P20478|GLNA2_DROME Glutamine synthetase 2 cytoplasmic OS=Drosophila melanogaster GN=Gs2 PE=2 SV=3	gi|332372941|gb|AEE61612.1|unknown [Dendroctonus ponderosae]
c10190_g2_i1	361	GO:0005575;GO:0004252;GO:0008233;GO:0016787;GO:0006508;GO:0003824;GO:0008236;	-	veNOG04145	E	sp|P04813|CTR2_CANFA Chymotrypsinogen 2 OS=Canis familiaris GN=CTRB1 PE=2 SV=1	gi|125838367|ref|XP_001336264.1|PREDICTED: chymotrypsin-like protease CTRL-1-like [Danio rerio]
c10193_g1_i1	444	GO:0005525;	-	-	-	-	gi|292622208|ref|XP_001921580.2|PREDICTED: hypothetical protein LOC100151285 [Danio rerio]
c10207_g1_i1	877	-	-	KOG4193;veNOG13945	T	sp|Q8CJ11|GPR64_RAT G-protein coupled receptor 64 OS=Rattus norvegicus GN=Gpr64 PE=2 SV=1	gi|498983773|ref|XP_004550626.1|PREDICTED: G-protein coupled receptor 64-like [Maylandia zebra]
c10211_g2_i1	209	-	-	veNOG00519	S	sp|Q9HAI6|CX021_HUMAN Uncharacterized protein CXorf21 OS=Homo sapiens GN=CXorf21 PE=2 SV=1	gi|125826154|ref|XP_001334272.1|PREDICTED: uncharacterized protein CXorf21-like [Danio rerio]
c10221_g1_i1	223	GO:0046872;GO:0003676;	-	KOG1721;opiNOG09516;opiNOG21210	RK	sp|P18735|ZG7_XENLA Gastrula zinc finger protein XlCGF7.1 (Fragment) OS=Xenopus laevis PE=3 SV=1	gi|326665725|ref|XP_003198096.1|PREDICTED: zinc finger protein 583 [Danio rerio]
c10233_g1_i1	454	GO:0008233;GO:0072557;GO:0005737;GO:0071310;GO:0097110;GO:0043065;GO:0072559;GO:0005515;GO:0016787;GO:0008234;GO:0016485;GO:0072558;GO:0001774;GO:0042493;GO:0070269;GO:0050718;GO:0005622;GO:0043005;GO:0001666;GO:0006915;GO:0006508;GO:0004197;GO:0097169;GO:0033198;GO:0014070;GO:0051882;GO:0032496;GO:0032611;GO:0097300;GO:0005576;GO:0046010;GO:0005739;GO:0005634;GO:0050717;GO:0007520;GO:0060081;GO:…	-	veNOG08344;veNOG17495	D	sp|P29452|CASP1_MOUSE Caspase-1 OS=Mus musculus GN=Casp1 PE=1 SV=1	gi|498950790|ref|XP_004543706.1|PREDICTED: caspase-1-A-like isoform X2 [Maylandia zebra]
c10290_g1_i1	389	-	-	opiNOG26061	R	sp|Q502W6|VWA3B_HUMAN von Willebrand factor A domain-containing protein 3B OS=Homo sapiens GN=VWA3B PE=2 SV=3	gi|499027612|ref|XP_004564539.1|PREDICTED: uncharacterized protein C11orf16 homolog [Maylandia zebra]
c10294_g1_i1	488	-	-	veNOG14770	R	-	gi|326680826|ref|XP_002661892.2|PREDICTED: hypothetical protein LOC100329443 [Danio rerio]
c10301_g1_i1	455	GO:0005575;GO:0006396;GO:0008168;GO:0008173;GO:0030697;GO:0008033;GO:0016740;GO:0032259;	-	veNOG04413	J	sp|A4QP75|TRM2B_DANRE tRNA (uracil(54)-C(5))-methyltransferase homolog-B OS=Danio rerio GN=trmt2b PE=2 SV=2	gi|313104036|sp|A4QP75.2|TRM2B_DANRERecName: Full=tRNA (uracil(54)-C(5))-methyltransferase homolog-B; AltName: Full=TRM2 homolog B
c10309_g1_i1	273	GO:0004553;GO:0008061;GO:0006032;GO:0006030;GO:0005576;GO:0004568;GO:0005975;	-	veNOG00877	G	sp|Q91XA9|CHIA_MOUSE Acidic mammalian chitinase OS=Mus musculus GN=Chia PE=1 SV=2	gi|499047970|ref|XP_004574538.1|PREDICTED: acidic mammalian chitinase-like isoform X1 [Maylandia zebra] >gnl|BL_ORD_ID|1068849 PREDICTED: acidic mammalian chitinase-like isoform X2 [Maylandia zebra]
c10309_g1_i2	236	GO:0004553;GO:0008061;GO:0006032;GO:0006030;GO:0005576;GO:0004568;GO:0005975;	-	veNOG00877	G	sp|Q91XA9|CHIA_MOUSE Acidic mammalian chitinase OS=Mus musculus GN=Chia PE=1 SV=2	gi|295792366|gb|ADG29187.1|chitinase [Epinephelus coioides]
c10315_g1_i1	435	GO:0007186;GO:0016020;GO:0007165;GO:0004949;GO:0004930;GO:0038171;GO:0016021;GO:0004871;	-	veNOG04611	T	sp|Q801M1|CNR1_XENLA Cannabinoid receptor 1 OS=Xenopus laevis GN=cnr1 PE=2 SV=1	gi|161353479|ref|NP_998129.3|cannabinoid receptor 2 [Danio rerio] >gnl|BL_ORD_ID|253768 cannabinoid receptor 2 type B [Danio rerio]
c10331_g1_i1	295	GO:0016020;GO:0003674;GO:0016021;GO:0008150;	K06712	veNOG05912	R	sp|Q5R960|MOG_PONAB Myelin-oligodendrocyte glycoprotein OS=Pongo abelii GN=MOG PE=2 SV=1	gi|326665742|ref|XP_003198102.1|PREDICTED: butyrophilin-like protein 3-like [Danio rerio]
c10355_g2_i1	404	GO:0005509;	-	veNOG05236	T	sp|Q5RE62|EFCB6_PONAB EF-hand calcium-binding domain-containing protein 6 OS=Pongo abelii GN=EFCAB6 PE=3 SV=1	gi|326680238|ref|XP_003201483.1|PREDICTED: EF-hand calcium-binding domain-containing protein 6 [Danio rerio]
c10361_g2_i1	360	-	-	veNOG09990	B	-	gi|348511456|ref|XP_003443260.1|PREDICTED: hypothetical protein LOC100700457 [Oreochromis niloticus]
c10378_g1_i1	492	GO:0043229;GO:0006308;GO:0004536;GO:0016888;GO:0000737;	K03424	veNOG10115	L	sp|Q93075|TATD2_HUMAN Putative deoxyribonuclease TATDN2 OS=Homo sapiens GN=TATDN2 PE=1 SV=2	gi|156229837|gb|AAI52524.1|Zgc:194021 protein [Danio rerio]
c10391_g1_i1	452	-	-	-	-	-	gi|260831130|ref|XP_002610512.1|hypothetical protein BRAFLDRAFT_202472 [Branchiostoma floridae] >gnl|BL_ORD_ID|983998 hypothetical protein BRAFLDRAFT_202472 [Branchiostoma floridae]
c10412_g1_i1	478	GO:0003796;GO:0008152;GO:0019835;GO:0016998;GO:0042742;GO:0003824;GO:0016798;GO:0016787;GO:0005576;	K13915	veNOG19154	O	sp|Q9DD65|LYSC_PAROL Lysozyme C OS=Paralichthys olivaceus PE=2 SV=1	gi|48428265|sp|Q9DD65.1|LYSC_PAROLRecName: Full=Lysozyme C; AltName: Full=1,4-beta-N-acetylmuramidase C; Flags: Precursor >gnl|BL_ORD_ID|33786 chicken-type lysozyme [Paralichthys olivaceus] >gnl|BL_ORD_ID|33786 c-type lysozyme [Paralichthys olivaceus]
c10418_g1_i1	232	GO:0016020;GO:0005044;GO:0006898;	-	meNOG06015;veNOG04547	R	sp|Q9NR16|C163B_HUMAN Scavenger receptor cysteine-rich type 1 protein M160 OS=Homo sapiens GN=CD163L1 PE=1 SV=2	gi|326666537|ref|XP_003198297.1|PREDICTED: scavenger receptor cysteine-rich type 1 protein M130-like [Danio rerio]
c10421_g1_i1	523	GO:0003677;GO:0006355;GO:0003676;	-	COG1278;inNOG06928;opiNOG09611	JK	sp|P41824|YBOXH_APLCA Y-box factor homolog OS=Aplysia californica PE=2 SV=1	gi|91081963|ref|XP_975913.1|PREDICTED: similar to Y-box binding protein isoform 2 [Tribolium castaneum]
c10499_g1_i1	413	GO:0016020;GO:0007155;GO:0007156;GO:0005509;GO:0016021;GO:0005886;	-	opiNOG00298;veNOG00220	ST	sp|Q9Y5H3|PCDGA_HUMAN Protocadherin gamma-A10 OS=Homo sapiens GN=PCDHGA10 PE=2 SV=1	gi|326673399|ref|XP_003199873.1|PREDICTED: protocadherin beta-16-like [Danio rerio]
c10549_g1_i1	461	-	-	-	-	-	gi|71834418|ref|NP_001025301.1|uncharacterized protein LOC559375 [Danio rerio]
c10564_g1_i1	392	-	-	opiNOG13257;veNOG06420	R	-	gi|326667491|ref|XP_002661946.2|PREDICTED: NACHT, LRR and PYD domains-containing protein 12-like [Danio rerio]
c10610_g1_i1	970	-	-	opiNOG40747;opiNOG65430;opiNOG76908;veNOG25804	SR	-	gi|156384057|ref|XP_001633148.1|predicted protein [Nematostella vectensis] >gnl|BL_ORD_ID|565682 predicted protein [Nematostella vectensis]
c10621_g1_i1	239	GO:0005840;GO:0030529;GO:0005622;GO:0006412;GO:0003735;	-	opiNOG04119	J	sp|O76756|RS8_APIME 40S ribosomal protein S8 OS=Apis mellifera GN=RpS8 PE=2 SV=2	gi|264667387|gb|ACY71279.1|ribosomal protein S8 [Chrysomela tremula]
c10691_g1_i1	399	GO:0005615;GO:0005125;GO:0060326;GO:0005576;GO:0006955;GO:0008009;	-	veNOG24580	R	sp|O89093|CCL20_MOUSE C-C motif chemokine 20 OS=Mus musculus GN=Ccl20 PE=1 SV=1	gi|318064872|ref|NP_001187124.1|CC chemokine SCYA112 [Ictalurus punctatus] >gnl|BL_ORD_ID|207743 CC chemokine SCYA112 [Ictalurus punctatus] >gnl|BL_ORD_ID|207743 CC chemokine SCYA112 [Ictalurus punctatus]
c10723_g1_i1	680	GO:0008152;GO:0005524;GO:0004386;GO:0008026;GO:0003676;GO:0006413;GO:0003743;GO:0016787;GO:0000166;GO:0006200;	-	COG0513;opiNOG00452	JL	sp|Q5RKI1|IF4A2_RAT Eukaryotic initiation factor 4A-II OS=Rattus norvegicus GN=Eif4a2 PE=1 SV=1	gi|299758408|ref|NP_001177648.1|eukaryotic initiation factor 4a [Tribolium castaneum]
c10726_g1_i1	358	GO:0015074;GO:0008270;GO:0003676;	-	opiNOG44935	R	-	gi|390349845|ref|XP_003727294.1|PREDICTED: uncharacterized protein LOC100891925 [Strongylocentrotus purpuratus]
c10744_g1_i1	274	-	-	veNOG33831	R	-	gi|291241371|ref|XP_002740586.1|PREDICTED: predicted protein-like [Saccoglossus kowalevskii]
c10782_g1_i1	521	GO:0003674;GO:0005634;GO:0008150;	-	veNOG09476	S	sp|Q6PFL8|THYN1_DANRE Thymocyte nuclear protein 1 OS=Danio rerio GN=thyn1 PE=2 SV=1	gi|41055054|ref|NP_956951.1|thymocyte nuclear protein 1 [Danio rerio] >gnl|BL_ORD_ID|317062 RecName: Full=Thymocyte nuclear protein 1 >gnl|BL_ORD_ID|317062 Thymocyte nuclear protein 1 [Danio rerio]
c10840_g1_i1	318	GO:0005575;GO:0005524;GO:0000166;GO:0008150;	-	veNOG06420	R	sp|Q7RTR0|NALP9_HUMAN NACHT, LRR and PYD domains-containing protein 9 OS=Homo sapiens GN=NLRP9 PE=2 SV=1	gi|348539922|ref|XP_003457438.1|PREDICTED: hypothetical protein LOC100705899 [Oreochromis niloticus]
c10874_g1_i1	697	GO:0016020;GO:0071944;GO:0043025;GO:1900026;GO:0012505;GO:0030426;GO:0007264;GO:0031175;GO:0048306;GO:0030031;GO:0030036;GO:0006184;GO:0043005;GO:0003924;GO:0048471;GO:0050885;GO:0005525;GO:0050905;GO:0033630;GO:0031941;	-	KOG0393;NOG129643;veNOG05516	TR	sp|P60764|RAC3_MOUSE Ras-related C3 botulinum toxin substrate 3 OS=Mus musculus GN=Rac3 PE=1 SV=1	gi|47188525|emb|CAF91726.1|unnamed protein product [Tetraodon nigroviridis]
c10892_g1_i1	917	GO:0006810;GO:0005576;GO:0005215;GO:0036094;GO:0006629;	K01830	veNOG13083	M	sp|Q01584|LIPO_BUFMA Lipocalin OS=Bufo marinus PE=1 SV=1	gi|229368106|gb|ACQ59033.1|Lipocalin precursor [Anoplopoma fimbria]
c10970_g1_i1	233	-	-	veNOG25655;veNOG25859	R	sp|Q80ZQ0|SACA4_MOUSE Sperm acrosome membrane-associated protein 4 OS=Mus musculus GN=Spaca4 PE=2 SV=1	gi|213512323|ref|NP_001134891.1|Sperm acrosome membrane-associated protein 4 precursor [Salmo salar] >gnl|BL_ORD_ID|954220 Sperm acrosome membrane-associated protein 4 precursor [Salmo salar]
c11030_g1_i1	217	GO:0005840;GO:0030529;GO:0051726;	-	veNOG09622	J	sp|Q5ZJ56|RL7_CHICK 60S ribosomal protein L7 OS=Gallus gallus GN=RPL7 PE=2 SV=1	gi|157278477|ref|NP_001098340.1|ribosomal protein L7 [Oryzias latipes] >gnl|BL_ORD_ID|269872 ribosomal protein L7 [Oryzias latipes]
c11056_g1_i1	208	-	-	-	-	-	gi|407263326|ref|XP_003945461.1|PREDICTED: uncharacterized protein LOC101056242 [Mus musculus]
c11059_g1_i1	330	GO:0016310;GO:0005524;GO:0000166;GO:0016301;GO:0003824;GO:0016740;GO:0016772;	-	veNOG09557	C	sp|P24722|KCRT_ONCMY Creatine kinase, testis isozyme OS=Oncorhynchus mykiss GN=tck1 PE=2 SV=1	gi|410898820|ref|XP_003962895.1|PREDICTED: creatine kinase B-type-like [Takifugu rubripes]
c11106_g1_i1	576	GO:0005576;	-	veNOG22811;veNOG24990	S	sp|Q4RU86|FA150_TETNG Protein FAM150-like OS=Tetraodon nigroviridis GN=GSTENG00028908001 PE=3 SV=1	gi|326669907|ref|XP_003199107.1|PREDICTED: protein FAM150-like isoform 1 [Danio rerio] >gnl|BL_ORD_ID|526466 PREDICTED: protein FAM150-like isoform 2 [Danio rerio]
c11121_g1_i1	348	-	-	veNOG24434;veNOG24803;veNOG29863;veNOG29927;veNOG32777	TR	-	gi|292611549|ref|XP_002661141.1|PREDICTED: Fc receptor-like protein 5-like [Danio rerio]
c11125_g1_i1	543	GO:0007186;GO:0008217;GO:0007165;GO:0042310;GO:0004962;GO:0086100;GO:0004930;GO:0048484;GO:0016021;GO:0004871;	-	veNOG05112	T	sp|Q90328|EDNRB_COTJA Endothelin B receptor (Fragment) OS=Coturnix coturnix japonica GN=EDNRB PE=2 SV=1	gi|168838669|gb|ACA35036.1|endothelin receptor B1, partial [Myoxocephalus octodecemspinosus]
c11133_g1_i1	443	-	-	veNOG07876	T	-	gi|326670699|ref|XP_003199274.1|PREDICTED: hypothetical protein LOC100536452 [Danio rerio]
c11134_g1_i1	438	-	-	veNOG00102	T	sp|Q9BH09|HGF_FELCA Hepatocyte growth factor OS=Felis catus GN=HGF PE=2 SV=1	gi|326675989|ref|XP_002667888.2|PREDICTED: hepatocyte growth factor-like [Danio rerio]
c11180_g1_i1	228	-	-	opiNOG12930;veNOG26613;veNOG28946	SR	-	gi|499011611|ref|XP_004557518.1|PREDICTED: uncharacterized protein LOC101482623 [Maylandia zebra]
c11190_g1_i1	445	-	-	-	-	-	gi|472389604|ref|XP_004414122.1|PREDICTED: NAC-alpha domain-containing protein 1 [Odobenus rosmarus divergens]
c11208_g1_i1	429	GO:0016021;GO:0004768;GO:0006633;GO:0055114;GO:0016491;GO:0016717;GO:0006629;	-	COG1398;opiNOG03408;opiNOG23182	I	sp|O44390|ACO11_TRINI Acyl-CoA Delta(11) desaturase OS=Trichoplusia ni GN=D11DS PE=1 SV=2	gi|478255570|gb|ENN75787.1|hypothetical protein YQE_07744, partial [Dendroctonus ponderosae]
c11226_g1_i1	208	-	-	veNOG05374	V	-	gi|357593599|ref|NP_001239533.1|limb region 1 homolog [Danio rerio]
c11232_g1_i1	366	GO:0007165;	-	KOG0619;KOG4641;veNOG09278	T	sp|Q6R5N8|TLR13_MOUSE Toll-like receptor 13 OS=Mus musculus GN=Tlr13 PE=1 SV=1	gi|37362385|gb|AAQ91319.1|toll-like receptor 20f [Danio rerio]
c11268_g1_i1	609	-	-	veNOG07481	R	sp|P26998|CRBB3_HUMAN Beta-crystallin B3 OS=Homo sapiens GN=CRYBB3 PE=1 SV=4	gi|347543831|ref|NP_001018140.1|beta-crystallin B3 [Danio rerio] >gnl|BL_ORD_ID|345394 beta B3-crystallin [Danio rerio]
c11295_g1_i1	1120	-	-	COG2801;sordNOG09800;veNOG07757	RLB	sp|Q9UR07|RTF23_SCHPO Retrotransposable element Tf2 155 kDa protein type 3 OS=Schizosaccharomyces pombe (strain 972 / ATCC 24843) GN=Tf2-11 PE=4 SV=1	gi|326667016|ref|XP_003198453.1|PREDICTED: retrotransposable element Tf2 155 kDa protein type 1-like [Danio rerio]
c11362_g1_i1	455	GO:0046872;GO:0005622;GO:0008270;	-	veNOG06420;veNOG09163;veNOG10027	SOR	sp|Q98989|STXA_SYNHO Stonustoxin subunit alpha OS=Synanceia horrida PE=1 SV=3	gi|169642407|gb|AAI60665.1|LOC560716 protein [Danio rerio]
c11416_g1_i1	853	GO:0010951;GO:0008191;GO:0005576;	K16866	veNOG04081	R	sp|O73746|TIMP3_XENLA Metalloproteinase inhibitor 3 OS=Xenopus laevis GN=timp3 PE=2 SV=1	gi|223647586|gb|ACN10551.1|Metalloproteinase inhibitor 3 precursor [Salmo salar]
c11427_g1_i1	345	-	-	-	-	-	gi|443722644|gb|ELU11405.1|hypothetical protein CAPTEDRAFT_194376 [Capitella teleta]
c11439_g1_i1	787	-	-	KOG0017;opiNOG50301;veNOG21977;veNOG29880	R	-	gi|301632310|ref|XP_002945232.1|PREDICTED: hypothetical protein LOC100485101 [Xenopus (Silurana) tropicalis]
c11519_g1_i1	286	-	-	veNOG06420	R	-	gi|326676399|ref|XP_003200567.1|PREDICTED: protein NLRC3-like [Danio rerio]
c11538_g1_i1	393	-	-	veNOG06067;veNOG08857;veNOG09902;veNOG16965	R	sp|Q75N62|GIMA8_MOUSE GTPase IMAP family member 8 OS=Mus musculus GN=Gimap8 PE=2 SV=1	gi|499051728|ref|XP_004576365.1|PREDICTED: myosin-11-like [Maylandia zebra]
c11540_g1_i1	348	-	-	NOG118260;veNOG11253	S	sp|Q7TN75|PEG10_MOUSE Retrotransposon-derived protein PEG10 OS=Mus musculus GN=Peg10 PE=1 SV=2	gi|326681316|ref|XP_003201782.1|PREDICTED: retrotransposable element Tf2 155 kDa protein type 1-like, partial [Danio rerio]
c11553_g1_i1	383	GO:0003674;	-	veNOG21395;veNOG24294	S	sp|Q502I1|RPRMA_DANRE Protein reprimo A OS=Danio rerio GN=rprma PE=3 SV=1	gi|50539912|ref|NP_001002426.1|uncharacterized protein LOC436699 [Danio rerio] >gnl|BL_ORD_ID|209271 Zgc:92658 [Danio rerio]
c11566_g1_i1	361	-	-	-	-	-	gi|125812239|ref|XP_682948.2|PREDICTED: hypothetical protein LOC555363 [Danio rerio]
c11570_g1_i1	668	GO:0016020;GO:0004129;GO:0055114;GO:0046872;GO:0022900;GO:1902600;GO:0005507;GO:0016021;GO:0005743;GO:0070469;GO:0005739;GO:0016491;	K02261	veNOG05068	C	sp|Q37741|COX2_GADMO Cytochrome c oxidase subunit 2 OS=Gadus morhua GN=mt-co2 PE=3 SV=1	gi|25057805|ref|NP_740026.1|cytochrome c oxidase subunit II (mitochondrion) [Scalicus amiscus] >gnl|BL_ORD_ID|137503 cytochrome c oxidase subunit II [Satyrichthys amiscus]
c11574_g1_i1	236	GO:0008152;GO:0016881;GO:0016874;	-	COG5078;virNOG00261	O	sp|Q8S919|UBC5B_ORYSJ Ubiquitin-conjugating enzyme E2 5B OS=Oryza sativa subsp. japonica GN=UBC5B PE=2 SV=1	gi|348520306|ref|XP_003447669.1|PREDICTED: ubiquitin-conjugating enzyme E2 2-like [Oreochromis niloticus] >gnl|BL_ORD_ID|1993669 PREDICTED: ubiquitin-conjugating enzyme E2 2-like isoform X2 [Maylandia zebra]
c11600_g1_i1	236	GO:0007186;GO:0016020;GO:0008020;GO:0007165;GO:0007601;GO:0018298;GO:0004930;GO:0007602;GO:0009584;GO:0016021;GO:0050896;GO:0004871;GO:0009881;	-	veNOG04723	R	sp|Q2KNE5|OPN4A_DANRE Melanopsin-A OS=Danio rerio GN=opn4a PE=2 SV=3	gi|125831516|ref|XP_694492.2|PREDICTED: melanopsin-A-like [Danio rerio]
c11620_g1_i1	318	GO:0016020;GO:0008152;GO:0004346;GO:0016311;GO:0003824;	-	opiNOG09569;veNOG07511	G	sp|O42154|G6PC_HAPXE Glucose-6-phosphatase (Fragment) OS=Haplochromis xenognathus GN=g6pc PE=2 SV=1	gi|326666053|ref|XP_002661240.2|PREDICTED: glucose-6-phosphatase [Danio rerio]
c11634_g1_i1	211	GO:0007186;GO:0008188;GO:0007165;GO:0016021;GO:0004871;GO:0007218;GO:0004930;	-	veNOG00938	T	sp|Q56UD9|NPBW1_RAT Neuropeptides B/W receptor type 1 OS=Rattus norvegicus GN=Npbwr1 PE=2 SV=1	gi|195546874|ref|NP_001124241.1|G protein-coupled receptor 7 [Danio rerio] >gnl|BL_ORD_ID|189596 Gpr8 [Danio rerio]
c11647_g1_i1	596	GO:0048485;GO:0003677;GO:0032525;GO:0001822;GO:0006355;GO:0051216;GO:0003690;GO:0003705;GO:0000122;GO:0001658;GO:0005667;GO:0043565;GO:0030318;GO:0003700;GO:0005634;GO:0048846;GO:0001755;GO:0006351;GO:0051090;GO:0006366;GO:0048484;GO:0050935;GO:0045944;GO:0048937;GO:0007422;GO:0008301;GO:0008134;	K09397	veNOG17158	K	sp|Q9PT68|FXD5B_XENLA Forkhead box protein D5-B OS=Xenopus laevis GN=foxd5-b PE=2 SV=1	gi|18858705|ref|NP_571345.1|forkhead box D5 [Danio rerio] >gnl|BL_ORD_ID|149711 fork head domain protein FKD8 [Danio rerio]
c11657_g1_i1	238	GO:0007186;GO:0015074;GO:0016020;GO:0003677;GO:0007165;GO:0004803;GO:0006313;GO:0004930;GO:0016021;GO:0004871;GO:0005886;	-	veNOG13536	TP	sp|P48442|CASR_RAT Extracellular calcium-sensing receptor OS=Rattus norvegicus GN=Casr PE=1 SV=1	gi|348542965|ref|XP_003458954.1|PREDICTED: extracellular calcium-sensing receptor-like [Oreochromis niloticus]
c11673_g1_i1	507	GO:0046872;GO:0004089;GO:0006730;GO:0008270;	-	KOG0382;veNOG18466	R	sp|Q99N23|CAH15_MOUSE Carbonic anhydrase 15 OS=Mus musculus GN=Ca15 PE=2 SV=1	gi|113681650|ref|NP_001038604.1|carbonic anhydrase like precursor [Danio rerio] >gnl|BL_ORD_ID|268732 novel protein [Danio rerio]
c11674_g1_i2	633	-	-	meNOG48371;veNOG31627	R	sp|O75144|ICOSL_HUMAN ICOS ligand OS=Homo sapiens GN=ICOSLG PE=1 SV=2	gi|326678713|ref|XP_003201147.1|PREDICTED: v-set domain-containing T-cell activation inhibitor 1-like [Danio rerio]
c11695_g1_i1	348	GO:0016020;GO:0019882;GO:0042612;GO:0042605;GO:0006955;GO:0001916;GO:0002474;	-	veNOG11558	R	sp|Q9BD50|HMR1_PONPY Major histocompatibility complex class I-related gene protein OS=Pongo pygmaeus GN=MR1 PE=2 SV=1	gi|397310825|gb|AFO38426.1|MHC class I antigen, partial [Cyprinus carpio 'color']
c11699_g1_i1	528	GO:0005840;GO:0030529;GO:0022625;GO:0005622;GO:0006412;GO:0051726;GO:0003735;	-	virNOG05284	J	sp|P41127|RL131_ARATH 60S ribosomal protein L13-1 OS=Arabidopsis thaliana GN=RPL13B PE=1 SV=1	gi|156385450|ref|XP_001633643.1|predicted protein [Nematostella vectensis] >gnl|BL_ORD_ID|566174 predicted protein [Nematostella vectensis]
c11707_g1_i1	460	GO:0031012;GO:0000122;GO:0005615;GO:0030198;GO:0030512;GO:0005614;GO:0016021;	-	veNOG10432	R	-	gi|465991521|gb|EMP38634.1|Leucine-rich repeat-containing protein 15 [Chelonia mydas]
c11735_g1_i1	639	GO:0003677;GO:0005634;GO:0006355;GO:0043565;GO:0021508;GO:0003700;GO:0021514;	K09347	veNOG14766	K	sp|O15522|NKX28_HUMAN Homeobox protein Nkx-2.8 OS=Homo sapiens GN=NKX2-8 PE=2 SV=2	gi|151301168|ref|NP_001093073.1|homeobox protein Nkx-2.8 [Danio rerio]
c11739_g1_i1	457	-	-	COG2801;opiNOG19089;opiNOG47565;veNOG21489	RL	-	gi|432950744|ref|XP_004084590.1|PREDICTED: uncharacterized protein LOC101165370 [Oryzias latipes]
c11749_g1_i1	504	GO:0005840;GO:0005622;GO:0006412;GO:0003735;	-	virNOG19149	J	sp|O49884|RL30_LUPLU 60S ribosomal protein L30 OS=Lupinus luteus GN=RPL30 PE=3 SV=1	gi|172051118|gb|ACB70334.1|ribosomal protein L30 [Ornithodoros coriaceus]
c11750_g1_i1	332	GO:0016020;GO:0005634;GO:0005615;GO:0005125;GO:0016021;GO:0006935;GO:0005737;	-	spriNOG12866;veNOG15493	V	sp|Q8IZV2|CKLF8_HUMAN CKLF-like MARVEL transmembrane domain-containing protein 8 OS=Homo sapiens GN=CMTM8 PE=2 SV=2	gi|126341463|ref|XP_001370087.1|PREDICTED: CKLF-like MARVEL transmembrane domain-containing protein 8-like [Monodelphis domestica]
c11774_g1_i1	290	GO:0003674;GO:0005960;GO:0006546;GO:0016607;	-	veNOG04202	E	sp|Q1LU93|F206A_DANRE Protein FAM206A OS=Danio rerio GN=fam206a PE=2 SV=1	gi|113678602|ref|NP_001038394.1|protein FAM206A [Danio rerio] >gnl|BL_ORD_ID|353554 RecName: Full=Protein FAM206A >gnl|BL_ORD_ID|353554 Si:ch211-254e15.2 [Danio rerio]
c11781_g1_i1	659	-	-	-	-	-	gi|499046724|ref|XP_004573934.1|PREDICTED: paraneoplastic antigen Ma1 homolog [Maylandia zebra]
c11828_g2_i1	358	-	-	-	-	-	gi|326679762|ref|XP_003201373.1|PREDICTED: hypothetical protein LOC100535932 [Danio rerio]
c11836_g1_i1	211	GO:0016020;GO:0002028;GO:0035725;GO:0005524;GO:0042470;GO:0005391;GO:0006754;GO:0016787;GO:0015077;GO:0000166;GO:0016021;GO:0005886;GO:0055085;GO:0006813;GO:0019829;GO:0006812;GO:0046872;GO:0016820;GO:0015672;	-	veNOG02887	P	sp|Q92123|AT1A1_XENLA Sodium/potassium-transporting ATPase subunit alpha-1 OS=Xenopus laevis GN=atp1a1 PE=2 SV=1	gi|432849188|ref|XP_004066575.1|PREDICTED: sodium/potassium-transporting ATPase subunit alpha-1 [Oryzias latipes]
c11842_g1_i1	704	GO:0007186;GO:0004983;GO:0016021;GO:0007218;GO:0004930;	-	veNOG00252	T	sp|Q64121|PRLHR_RAT Prolactin-releasing peptide receptor OS=Rattus norvegicus GN=Prlhr PE=2 SV=1	gi|87299594|ref|NP_001034615.1|prolactin-releasing peptide receptor [Danio rerio] >gnl|BL_ORD_ID|352232 prolactin-releasing peptide receptor [Danio rerio] >gnl|BL_ORD_ID|352232 brain prolactin-releasing peptide receptor-like protein 1 [Danio rerio] >gnl|BL_ORD_ID|352232 Vomeronasal 2, receptor, 1 [Danio rerio] >gnl|BL_ORD_ID|352232 Vomeronasal 2, receptor, 1 [Danio rerio]
c11861_g1_i1	320	-	-	COG4886;veNOG03852	SR	sp|Q8BGR2|LRC8D_MOUSE Leucine-rich repeat-containing protein 8D OS=Mus musculus GN=Lrrc8d PE=2 SV=1	gi|292610712|ref|XP_002660860.1|PREDICTED: leucine-rich repeat-containing protein 8D [Danio rerio]
c11862_g1_i1	459	GO:0005575;GO:0008152;GO:0008080;GO:0016740;	K00657	veNOG12119	E	sp|Q96F10|SAT2_HUMAN Diamine acetyltransferase 2 OS=Homo sapiens GN=SAT2 PE=1 SV=1	gi|50540174|ref|NP_001002554.1|diamine N-acetyltransferase 2 [Danio rerio] >gnl|BL_ORD_ID|209686 Zgc:92773 [Danio rerio] >gnl|BL_ORD_ID|209686 TPA_exp: spermidine/spermine N1-acetyltransferase 2 [Danio rerio]
c11864_g1_i1	241	-	-	veNOG00457	T	-	gi|392337952|ref|XP_002725728.2|PREDICTED: ankyrin repeat domain-containing protein 26-like [Rattus norvegicus]
c11878_g2_i1	536	GO:0046872;GO:0003676;	-	veNOG12272;veNOG34206	R	sp|Q5JPB2|ZN831_HUMAN Zinc finger protein 831 OS=Homo sapiens GN=ZNF831 PE=2 SV=4	gi|499018215|ref|XP_004559903.1|PREDICTED: serine-rich adhesin for platelets-like isoform X2 [Maylandia zebra] >gnl|BL_ORD_ID|1056397 PREDICTED: serine-rich adhesin for platelets-like isoform X3 [Maylandia zebra]
c11882_g1_i1	438	GO:0005576;GO:0005179;	-	opiNOG45631;veNOG23726	T	-	gi|348543800|ref|XP_003459370.1|PREDICTED: UI-like [Oreochromis niloticus]
c11930_g1_i1	302	GO:0005840;GO:0030529;GO:0005622;GO:0006412;GO:0003735;	-	veNOG09248	J	sp|P39872|RL3_BOVIN 60S ribosomal protein L3 OS=Bos taurus GN=RPL3 PE=2 SV=2	gi|334362360|gb|AEG78379.1|60S ribosomal protein L3 [Epinephelus coioides]
c11947_g1_i1	282	GO:0007186;GO:0016020;GO:0001594;GO:0007165;GO:0016021;GO:0004871;GO:0004930;	K05051	KOG3656;veNOG09910	T	sp|Q5QD15|TAAR4_MOUSE Trace amine-associated receptor 4 OS=Mus musculus GN=Taar4 PE=2 SV=1	gi|326681107|ref|XP_003201719.1|PREDICTED: trace amine-associated receptor 1-like [Danio rerio]
c11956_g1_i1	518	GO:0051537;GO:0046872;GO:0051536;GO:0055114;GO:0016491;	-	veNOG14546	S	sp|Q8TAC1|RFESD_HUMAN Rieske domain-containing protein OS=Homo sapiens GN=RFESD PE=1 SV=1	gi|68402702|ref|XP_688339.1|PREDICTED: Rieske domain-containing protein-like [Danio rerio]
c11972_g1_i1	459	-	-	veNOG35274	S	-	gi|348500789|ref|XP_003437955.1|PREDICTED: kinocilin-like [Oreochromis niloticus]
c11988_g1_i1	268	-	-	-	-	-	gi|327277466|ref|XP_003223485.1|PREDICTED: tudor domain-containing protein 1-like [Anolis carolinensis]
c11988_g1_i2	269	-	-	-	-	-	gi|327272836|ref|XP_003221190.1|PREDICTED: phosphotidylinositol phosphatase PTPRQ-like [Anolis carolinensis]
c12009_g1_i1	232	-	-	-	-	-	gi|292616458|ref|XP_002663042.1|PREDICTED: hypothetical protein LOC100331329 [Danio rerio]
c12025_g1_i2	504	-	-	veNOG04200;veNOG04615	T	sp|Q12866|MERTK_HUMAN Tyrosine-protein kinase Mer OS=Homo sapiens GN=MERTK PE=1 SV=2	gi|47206326|emb|CAF93498.1|unnamed protein product [Tetraodon nigroviridis]
c12040_g1_i1	217	-	-	KOG1121;veNOG15487;veNOG27500	L	sp|Q80WQ9|ZBED4_MOUSE Zinc finger BED domain-containing protein 4 OS=Mus musculus GN=Zbed4 PE=2 SV=1	gi|449667541|ref|XP_004206586.1|PREDICTED: zinc finger BED domain-containing protein 4-like [Hydra magnipapillata]
c12041_g1_i1	718	GO:0016020;GO:0006486;GO:0016757;GO:0005794;GO:0016021;GO:0016740;GO:0008378;	K07970	veNOG05825	G	sp|Q9Y2A9|B3GN3_HUMAN UDP-GlcNAc:betaGal beta-1,3-N-acetylglucosaminyltransferase 3 OS=Homo sapiens GN=B3GNT3 PE=1 SV=2	gi|158534009|ref|NP_001103580.1|beta-3-galactosyltransferase-like [Danio rerio] >gnl|BL_ORD_ID|351168 Zgc:171538 protein [Danio rerio]
c12048_g1_i1	475	-	-	-	-	-	gi|499037527|ref|XP_004569412.1|PREDICTED: microtubule-associated serine/threonine-protein kinase 2-like isoform X2 [Maylandia zebra]
c12051_g1_i1	405	GO:0016020;GO:0005044;GO:0006898;	-	-	-	sp|P30205|WC11_BOVIN Antigen WC1.1 OS=Bos taurus PE=2 SV=1	gi|327239644|gb|AEA39666.1|DMBT-like protein [Epinephelus coioides]
c12068_g1_i1	898	GO:0007186;GO:0007165;GO:0031175;GO:0016021;GO:0004871;GO:0004930;	K04231	veNOG00098	T	sp|O08726|GALR2_RAT Galanin receptor type 2 OS=Rattus norvegicus GN=Galr2 PE=2 SV=1	gi|292619681|ref|XP_002664053.1|PREDICTED: galanin receptor type 2-like [Danio rerio]
c12074_g1_i1	428	GO:0003677;GO:0006355;GO:0046982;GO:0005669;GO:0006352;GO:0006413;GO:0003743;GO:0005730;GO:0051059;GO:0003700;	-	NOG04027;veNOG01231	K	sp|Q92750|TAF4B_HUMAN Transcription initiation factor TFIID subunit 4B OS=Homo sapiens GN=TAF4B PE=1 SV=2	gi|326927363|ref|XP_003209862.1|PREDICTED: transcription initiation factor TFIID subunit 4-like [Meleagris gallopavo]
c12074_g1_i2	232	GO:0005634;GO:0003677;GO:0006355;GO:0046982;GO:0005669;GO:0006366;GO:0006352;GO:0006357;GO:0051059;GO:0005730;GO:0005667;GO:0003700;	-	NOG04027;veNOG01231	K	sp|Q92750|TAF4B_HUMAN Transcription initiation factor TFIID subunit 4B OS=Homo sapiens GN=TAF4B PE=1 SV=2	gi|395511595|ref|XP_003760043.1|PREDICTED: transcription initiation factor TFIID subunit 4B [Sarcophilus harrisii]
c12075_g1_i1	539	GO:0020037;GO:0016705;GO:0046872;GO:0005506;GO:0004497;GO:0055114;GO:0016491;	-	opiNOG01633	Q	sp|Q9V770|C6A17_DROME Probable cytochrome P450 6a17 OS=Drosophila melanogaster GN=Cyp6a17 PE=2 SV=1	gi|91084707|ref|XP_969633.1|PREDICTED: similar to cytochrome P450 CYP6BK17 [Tribolium castaneum] >gnl|BL_ORD_ID|261805 cytochrome P450 6BK13 [Tribolium castaneum]
c12084_g1_i1	565	GO:0005544;GO:0005509;GO:0050819;	-	veNOG06938	U	sp|P17153|ANXA5_CHICK Annexin A5 OS=Gallus gallus GN=ANXA5 PE=1 SV=2	gi|229366222|gb|ACQ58091.1|Annexin A5 [Anoplopoma fimbria]
c12117_g1_i1	654	GO:0005779;GO:0016559;	K13351	veNOG04521	U	sp|O75192|PX11A_HUMAN Peroxisomal membrane protein 11A OS=Homo sapiens GN=PEX11A PE=1 SV=1	gi|156739285|ref|NP_001096590.1|peroxisomal membrane protein 11A [Danio rerio] >gnl|BL_ORD_ID|353089 Si:dkeyp-84g1.1 protein [Danio rerio]
c12132_g1_i1	331	GO:0016020;GO:0007155;GO:0007156;GO:0005509;GO:0016021;GO:0005886;	-	KOG3594;veNOG00220	S	sp|Q5DRA4|PCDGK_PANTR Protocadherin gamma-C3 OS=Pan troglodytes GN=PCDHGC3 PE=3 SV=1	gi|57528978|ref|NP_001009585.1|protocadherin 2 alpha a 1 precursor [Danio rerio] >gnl|BL_ORD_ID|247369 protocadherin1-alpha-av1 [Danio rerio]
c12179_g1_i1	231	GO:0016310;GO:0016301;	-	NOG118047;NOG185253;NOG196296	S	-	gi|157128677|ref|XP_001655174.1|Av71 muscle cell intermediate filament, putative [Aedes aegypti] >gnl|BL_ORD_ID|281487 AAEL011208-PA, partial [Aedes aegypti]
c12182_g1_i1	504	-	-	veNOG14918	S	-	gi|449673825|ref|XP_004208040.1|PREDICTED: zinc finger MYM-type protein 1-like [Hydra magnipapillata]
c12189_g1_i1	207	-	-	-	-	-	gi|348530178|ref|XP_003452588.1|PREDICTED: hypothetical protein LOC100700306 [Oreochromis niloticus]
c12193_g1_i1	521	-	-	veNOG06067;veNOG08857	R	sp|A2AG50|MA7D2_MOUSE MAP7 domain-containing protein 2 OS=Mus musculus GN=Map7d2 PE=1 SV=1	gi|326681162|ref|XP_002664923.2|PREDICTED: GTPase IMAP family member 8-like, partial [Danio rerio]
c12201_g1_i1	2579	GO:0016627;GO:0008152;GO:0050660;GO:0005777;GO:0055114;GO:0006635;GO:0003997;GO:0006631;GO:0003995;	K00232	veNOG03955	I	sp|Q8HYL8|ACOX1_PHACI Peroxisomal acyl-coenzyme A oxidase 1 OS=Phascolarctos cinereus GN=ACOX1 PE=1 SV=2	gi|54400372|ref|NP_001005933.1|peroxisomal acyl-coenzyme A oxidase 1 [Danio rerio] >gnl|BL_ORD_ID|219854 Acyl-Coenzyme A oxidase 1, palmitoyl [Danio rerio]
c12201_g1_i2	2579	GO:0016627;GO:0008152;GO:0050660;GO:0005777;GO:0055114;GO:0006635;GO:0003997;GO:0006631;GO:0003995;	K00232	veNOG03955	I	sp|Q8HYL8|ACOX1_PHACI Peroxisomal acyl-coenzyme A oxidase 1 OS=Phascolarctos cinereus GN=ACOX1 PE=1 SV=2	gi|67678187|gb|AAH97101.1|Acox1 protein [Danio rerio]
c12203_g1_i1	321	GO:0006810;GO:0016020;GO:0005890;GO:0006813;GO:0016021;GO:0006811;GO:0006814;	K01540	KOG3927;veNOG00638	P	sp|Q9I9C3|AT233_ANGAN Sodium/potassium-transporting ATPase subunit beta-233 OS=Anguilla anguilla GN=atnb233 PE=1 SV=1	gi|432950875|ref|XP_004084653.1|PREDICTED: sodium/potassium-transporting ATPase subunit beta-233-like, partial [Oryzias latipes]
c12209_g1_i1	344	GO:0000166;GO:0007264;GO:0005622;GO:0005525;	-	KOG0070;virNOG02199	U	sp|O48920|ARF_VIGUN ADP-ribosylation factor OS=Vigna unguiculata GN=ARF PE=2 SV=3	gi|198422143|ref|XP_002119700.1|PREDICTED: ADP-ribosylation factor 1 isoform 1 [Ciona intestinalis]
c12239_g1_i1	374	GO:0016020;GO:0005921;GO:0005922;GO:0007154;GO:0016021;GO:0030054;GO:0005886;	-	veNOG04731	T	sp|P41987|CXA3_BOVIN Gap junction alpha-3 protein OS=Bos taurus GN=GJA3 PE=2 SV=3	gi|52345540|ref|NP_001004818.1|MGC69466 protein [Xenopus (Silurana) tropicalis] >gnl|BL_ORD_ID|325069 MGC69466 protein [Xenopus (Silurana) tropicalis]
c12268_g1_i1	609	GO:0016020;GO:0006486;GO:0097503;GO:0030173;GO:0016757;GO:0008373;GO:0005794;GO:0016021;GO:0016740;	-	KOG2692;veNOG07828	G	sp|Q6KB59|SIA4A_PANTR CMP-N-acetylneuraminate-beta-galactosamide-alpha-2,3-sialyltransferase 1 OS=Pan troglodytes GN=ST3GAL1 PE=2 SV=1	gi|499026038|ref|XP_004563763.1|PREDICTED: CMP-N-acetylneuraminate-beta-galactosamide-alpha-2,3-sialyltransferase 1-like isoform X1 [Maylandia zebra] >gnl|BL_ORD_ID|1059659 PREDICTED: CMP-N-acetylneuraminate-beta-galactosamide-alpha-2,3-sialyltransferase 1-like isoform X2 [Maylandia zebra] >gnl|BL_ORD_ID|1059659 PREDICTED: CMP-N-acetylneuraminate-beta-galactosamide-alpha-2,3-sialyltransferase 1-l…
c12276_g1_i1	451	-	-	-	-	-	gi|326665975|ref|XP_003198163.1|PREDICTED: hypothetical protein LOC100538335 [Danio rerio]
c12291_g1_i1	378	GO:0005840;GO:0030529;GO:0006412;GO:0005622;GO:0003735;GO:0006414;	K02942	veNOG24818	J	sp|P18660|RLA1_CHICK 60S acidic ribosomal protein P1 OS=Gallus gallus GN=RPLP1 PE=3 SV=1	gi|10121625|gb|AAG13292.1|AF266172_160S acidic ribosomal protein P1 [Gillichthys mirabilis]
c12294_g1_i1	351	GO:0007186;GO:0016021;GO:0004930;	-	veNOG20521	R	-	gi|410919683|ref|XP_003973313.1|PREDICTED: uncharacterized protein LOC101065238 [Takifugu rubripes]
c12310_g2_i1	409	-	-	NOG97709;veNOG05191	SZ	sp|D3YXS5|KLP6_MOUSE Kinesin-like protein KLP6 OS=Mus musculus GN=Klp6 PE=3 SV=1	gi|432852840|ref|XP_004067411.1|PREDICTED: kinesin-like protein KLP6-like [Oryzias latipes]
c12325_g1_i1	1436	GO:0003964;GO:0003723;GO:0046872;GO:0090305;GO:0004519;GO:0006278;	-	euNOG13529;veNOG18282	R	-	gi|260805046|ref|XP_002597398.1|hypothetical protein BRAFLDRAFT_69317 [Branchiostoma floridae] >gnl|BL_ORD_ID|981345 hypothetical protein BRAFLDRAFT_69317 [Branchiostoma floridae]
c12353_g1_i2	470	GO:0016021;	-	veNOG19453	S	sp|Q3B8H0|TM107_XENLA Transmembrane protein 107 OS=Xenopus laevis GN=tmem107 PE=2 SV=1	gi|68402340|ref|XP_687791.1|PREDICTED: transmembrane protein 107 [Danio rerio]
c12355_g1_i1	247	GO:0005840;GO:0030529;GO:0005622;GO:0009790;GO:0006412;GO:0003735;GO:0051726;	-	veNOG21321	J	sp|Q6UZF7|RL35_HIPCM 60S ribosomal protein L35 OS=Hippocampus comes GN=rpl35 PE=2 SV=3	gi|410928122|ref|XP_003977450.1|PREDICTED: 60S ribosomal protein L35-like isoform 1 [Takifugu rubripes] >gnl|BL_ORD_ID|1291194 PREDICTED: 60S ribosomal protein L35-like isoform 2 [Takifugu rubripes] >gnl|BL_ORD_ID|1291194 60S ribosomal protein L35 [Epinephelus coioides]
c12378_g1_i1	206	-	-	opiNOG14998;opiNOG47565;opiNOG77519;veNOG18444;veNOG21489	R	sp|P20825|POL2_DROME Retrovirus-related Pol polyprotein from transposon 297 OS=Drosophila melanogaster GN=pol PE=4 SV=1	gi|291226236|ref|XP_002733100.1|PREDICTED: RETRotransposon-like family member (retr-1)-like, partial [Saccoglossus kowalevskii]
c12391_g1_i1	965	-	K08857	veNOG14052	T	sp|P51956|NEK3_HUMAN Serine/threonine-protein kinase Nek3 OS=Homo sapiens GN=NEK3 PE=1 SV=2	gi|348525464|ref|XP_003450242.1|PREDICTED: serine/threonine-protein kinase Nek3-like [Oreochromis niloticus]
c12406_g1_i1	1944	GO:0046872;GO:0008152;GO:0003824;	K00414	veNOG02002	C	sp|P31800|QCR1_BOVIN Cytochrome b-c1 complex subunit 1, mitochondrial OS=Bos taurus GN=UQCRC1 PE=1 SV=2	gi|47123260|gb|AAH70011.1|Ubiquinol-cytochrome c reductase core protein I [Danio rerio]
c12417_g1_i1	4749	GO:0008283;GO:0006355;GO:0009303;GO:0003690;GO:0003700;GO:0008134;	K04257	veNOG21062;virNOG20739	SR	sp|Q8TGM7|ART2_YEAST Putative uncharacterized protein ART2 OS=Saccharomyces cerevisiae (strain ATCC 204508 / S288c) GN=ART2 PE=5 SV=1	gi|488594651|ref|XP_004482538.1|PREDICTED: uncharacterized protein LOC101444772, partial [Dasypus novemcinctus]
c12419_g1_i1	2315	GO:0016020;GO:0019646;GO:0045277;GO:0004129;GO:0055114;GO:1902600;GO:0022904;GO:0005743;GO:0016021;GO:0005739;GO:0015002;GO:0016491;	K02262	veNOG10983	C	sp|P15952|COX3_CYPCA Cytochrome c oxidase subunit 3 OS=Cyprinus carpio GN=mt-co3 PE=2 SV=2	gi|119360335|ref|YP_913503.1|cytochrome c oxidase subunit III [Gymnocypris przewalskii] >gnl|BL_ORD_ID|372143 cytochrome c oxidase subunit III (mitochondrion) [Gymnocypris przewalskii ganzihonensis] >gnl|BL_ORD_ID|372143 cytochrome c oxidase subunit III (mitochondrion) [Gymnocypris eckloni] >gnl|BL_ORD_ID|372143 CO3 [Gymnocypris przewalskii] >gnl|BL_ORD_ID|372143 cytochrome oxidase subunit 3 [Gym…
c12443_g1_i2	769	GO:0015074;GO:0005634;GO:0003723;GO:0004190;GO:0003676;GO:0003964;GO:0006508;GO:0006278;	-	-	-	-	gi|6425168|gb|AAC33526.2|pol polyprotein [Takifugu rubripes]
c12455_g1_i1	375	GO:0006810;GO:0016020;GO:0035725;GO:0005272;GO:0006811;GO:0016021;GO:0090305;GO:0004519;GO:0006814;	-	virNOG36202;virNOG36965	S	-	gi|196016792|ref|XP_002118246.1|predicted protein [Trichoplax adhaerens] >gnl|BL_ORD_ID|712761 predicted protein [Trichoplax adhaerens]
c12463_g1_i1	738	GO:0007129;GO:0045141;GO:0003677;GO:0000781;GO:0007126;GO:0003682;GO:0005694;	-	veNOG06521	S	sp|Q1LX29|CCD79_DANRE Coiled-coil domain-containing protein 79 OS=Danio rerio GN=ccdc79 PE=2 SV=2	gi|190359197|sp|Q1LX29.2|CCD79_DANRERecName: Full=Coiled-coil domain-containing protein 79
c12467_g1_i1	508	GO:0006810;GO:0015671;GO:0020037;GO:0005506;GO:0019825;GO:0005833;GO:0046872;GO:0005344;	K13826	veNOG20090	C	sp|P84653|HBA1_COTGO Hemoglobin subunit alpha-1 OS=Cottoperca gobio GN=hba1 PE=1 SV=2	gi|432921526|ref|XP_004080190.1|PREDICTED: hemoglobin subunit alpha-1-like [Oryzias latipes] >gnl|BL_ORD_ID|182093 alpha-type globin [Oryzias latipes]
c12486_g1_i1	744	GO:0051444;GO:0016310;GO:0005737;GO:0005515;GO:0004672;GO:0045087;GO:0007411;GO:0030036;GO:0005925;GO:0007165;GO:0016301;GO:0006468;GO:0048471;GO:0043005;GO:0007266;GO:0016740;GO:0007399;GO:0005524;GO:0031072;GO:0046982;GO:0045773;GO:0005730;GO:0005829;GO:0000166;GO:0008270;GO:0005634;GO:0044295;GO:0046872;GO:0051496;GO:0004674;GO:0032233;GO:0005794;GO:0038096;GO:0016772;	-	COG0515;opiNOG04477;veNOG04306;veNOG08650	T	sp|P53668|LIMK1_MOUSE LIM domain kinase 1 OS=Mus musculus GN=Limk1 PE=1 SV=1	gi|4587499|gb|AAD25742.1|AF134379_1LIM domain kinase 1 splice variant [Homo sapiens] >gnl|BL_ORD_ID|288019 LIM domain kinase 1, isoform CRA_b [Homo sapiens] >gnl|BL_ORD_ID|288019 LIM domain kinase 1, isoform CRA_b [Homo sapiens]
c12492_g1_i1	1118	-	-	veNOG15487	L	sp|O96006|ZBED1_HUMAN Zinc finger BED domain-containing protein 1 OS=Homo sapiens GN=ZBED1 PE=1 SV=1	gi|498929162|ref|XP_004539372.1|PREDICTED: zinc finger BED domain-containing protein 1-like [Maylandia zebra]
c12532_g1_i1	577	-	-	veNOG03559	S	sp|O42204|ITM2B_CHICK Integral membrane protein 2B OS=Gallus gallus GN=ITM2B PE=2 SV=1	gi|229365966|gb|ACQ57963.1|Integral membrane protein 2B [Anoplopoma fimbria]
c12556_g1_i1	513	GO:0016310;GO:0005524;GO:0016301;GO:0006468;GO:0004713;GO:0004672;GO:0000166;GO:0016740;GO:0018108;GO:0016772;	-	veNOG03022	T	sp|Q64434|PTK6_MOUSE Protein-tyrosine kinase 6 OS=Mus musculus GN=Ptk6 PE=1 SV=1	gi|115496864|ref|NP_001070140.1|PTK6 protein tyrosine kinase 6b [Danio rerio] >gnl|BL_ORD_ID|342082 Zgc:153964 [Danio rerio] >gnl|BL_ORD_ID|342082 Zgc:153964 protein [Danio rerio]
c12569_g1_i1	1035	GO:0005575;GO:0003674;GO:0008150;	-	veNOG07697	R	sp|Q96BM1|ANKR9_HUMAN Ankyrin repeat domain-containing protein 9 OS=Homo sapiens GN=ANKRD9 PE=2 SV=1	gi|62955347|ref|NP_001017689.1|uncharacterized protein LOC550384 [Danio rerio] >gnl|BL_ORD_ID|239558 Zgc:112001 [Danio rerio]
c12570_g1_i1	306	GO:0005615;GO:0005125;	-	veNOG22493	S	-	gi|339267714|gb|AEJ36293.1|IL-1Ra protein [Danio rerio]
c12572_g1_i1	644	GO:0016020;GO:0016021;	-	veNOG09843	K	sp|Q8N4S9|MALD2_HUMAN MARVEL domain-containing protein 2 OS=Homo sapiens GN=MARVELD2 PE=1 SV=2	gi|68355928|ref|XP_691534.1|PREDICTED: MARVEL domain-containing protein 2 [Danio rerio]
c12619_g1_i1	412	GO:0005856;GO:0045502;GO:0005813;GO:0005737;GO:0003779;GO:0015631;GO:0002177;GO:0008150;	K17579	veNOG03967	T	sp|Q6GQN5|PPR42_DANRE Protein phosphatase 1 regulatory subunit 42 OS=Danio rerio GN=ppp1r42 PE=2 SV=1	gi|50345064|ref|NP_001002202.1|protein phosphatase 1 regulatory subunit 42 [Danio rerio] >gnl|BL_ORD_ID|497529 RecName: Full=Protein phosphatase 1 regulatory subunit 42; AltName: Full=Leucine-rich repeat-containing protein 67 >gnl|BL_ORD_ID|497529 Leucine rich repeat containing 67 [Danio rerio]
c12636_g1_i1	319	-	-	-	-	-	gi|125830194|ref|XP_001345297.1|PREDICTED: hypothetical protein LOC100006601 [Danio rerio]
c12640_g1_i1	404	GO:0016020;GO:0002244;GO:0071260;GO:0050729;GO:0032496;GO:0033077;GO:0050728;GO:0004930;GO:0004955;GO:0016021;GO:0004871;GO:0050710;GO:0042074;GO:0051492;GO:0007188;GO:0004957;GO:0007186;GO:0009612;GO:0007165;GO:0030278;GO:0042093;GO:2000420;GO:0006955;GO:0050715;GO:0033624;	-	veNOG03476	T	sp|Q28691|PE2R4_RABIT Prostaglandin E2 receptor EP4 subtype OS=Oryctolagus cuniculus GN=PTGER4 PE=2 SV=1	gi|88900453|ref|NP_001034718.1|prostaglandin E receptor 4 (subtype EP4) a [Danio rerio] >gnl|BL_ORD_ID|383682 prostaglandin E2 receptor subtype EP4-like [Danio rerio]
c12645_g1_i1	573	-	-	-	-	-	gi|326672972|ref|XP_003199768.1|PREDICTED: hypothetical protein LOC100331420 [Danio rerio]
c12645_g1_i2	1146	-	-	opiNOG01931;veNOG13173;veNOG26252;veNOG28032	R	sp|Q6R2W3|SCND3_HUMAN SCAN domain-containing protein 3 OS=Homo sapiens GN=SCAND3 PE=2 SV=1	gi|189533692|ref|XP_001921559.1|PREDICTED: hypothetical protein LOC566211 [Danio rerio]
c12647_g1_i1	452	GO:0005575;GO:0008152;GO:0016779;GO:0016740;GO:0016772;	K00976	veNOG11964	G	sp|O14772|FPGT_HUMAN Fucose-1-phosphate guanylyltransferase OS=Homo sapiens GN=FPGT PE=1 SV=2	gi|63101910|gb|AAH95375.1|Zgc:110694 [Danio rerio]
c12666_g1_i1	296	-	-	virNOG25189	U	sp|P38389|SC61B_ARATH Protein transport protein Sec61 subunit beta OS=Arabidopsis thaliana GN=At2g45070 PE=2 SV=1	gi|307204515|gb|EFN83195.1|Protein transport protein Sec61 subunit beta [Harpegnathos saltator]
c12672_g1_i2	464	GO:0005840;GO:0005622;GO:0009790;GO:0006412;GO:0003735;	K02917	veNOG21236	J	sp|Q90YT3|RL35A_ICTPU 60S ribosomal protein L35a OS=Ictalurus punctatus GN=rpl35a PE=3 SV=1	gi|47216491|emb|CAG02142.1|unnamed protein product [Tetraodon nigroviridis]
c12684_g1_i1	430	GO:0038032;GO:0043547;GO:0005886;GO:0005737;GO:0005096;	-	veNOG08550;veNOG09029	T	sp|O14921|RGS13_HUMAN Regulator of G-protein signaling 13 OS=Homo sapiens GN=RGS13 PE=1 SV=1	gi|147899344|ref|NP_001082981.1|regulator of G-protein signalling 1 [Danio rerio] >gnl|BL_ORD_ID|443306 Zgc:163081 protein [Danio rerio]
c12703_g1_i1	487	GO:0007186;GO:0016020;GO:0007165;GO:0005000;GO:0004930;GO:0048848;GO:0004990;GO:0016021;GO:0004871;GO:0045766;GO:0005886;	-	opiNOG13549;veNOG05904	T	sp|Q90334|ITR_CATCO Isotocin receptor OS=Catostomus commersonii PE=2 SV=1	gi|313661382|ref|NP_001186299.1|oxytocin receptor [Danio rerio] >gnl|BL_ORD_ID|428272 isotocin receptor-like 2 [Danio rerio]
c12734_g1_i1	243	-	-	opiNOG47222	R	-	gi|380030576|ref|XP_003698921.1|PREDICTED: uncharacterized protein LOC100866091 [Apis florea]
c12752_g1_i1	271	GO:0005874;GO:0006184;GO:0005200;GO:0003924;GO:0051258;GO:0000166;GO:0043234;GO:0007017;GO:0005525;	-	COG5023;opiNOG51284;opiNOG53459;veNOG17417	Z	sp|P18700|TBB_STRPU Tubulin beta chain (Fragment) OS=Strongylocentrotus purpuratus PE=2 SV=1	gi|254940036|gb|ACT88258.1|beta-tubulin 2 [Montastraea cavernosa] >gnl|BL_ORD_ID|1131707 beta-tubulin 2 [Montastraea cavernosa] >gnl|BL_ORD_ID|1131707 beta-tubulin 2 [Montastraea cavernosa] >gnl|BL_ORD_ID|1131707 beta-tubulin 2 [Montastraea cavernosa] >gnl|BL_ORD_ID|1131707 beta-tubulin 2 [Montastraea cavernosa] >gnl|BL_ORD_ID|1131707 beta-tubulin 2 [Montastraea cavernosa] >gnl|BL_ORD_ID|1131707 …
c12756_g1_i1	515	GO:0005575;GO:0003674;GO:0008150;	-	veNOG02136;veNOG05533	S	sp|Q69YZ2|T200B_HUMAN Transmembrane protein 200B OS=Homo sapiens GN=TMEM200B PE=2 SV=1	gi|301620332|ref|XP_002939537.1|PREDICTED: hypothetical protein LOC100497282 [Xenopus (Silurana) tropicalis]
c12776_g1_i1	282	GO:0005840;GO:0003723;GO:0015934;GO:0005622;GO:0006412;GO:0003735;	-	veNOG07489	J	sp|Q6P0V6|RL8_DANRE 60S ribosomal protein L8 OS=Danio rerio GN=rpl8 PE=2 SV=3	gi|209733058|gb|ACI67398.1|60S ribosomal protein L8 [Salmo salar]
c12790_g1_i1	710	-	-	veNOG01800	T	sp|Q8IVU1|IGDC3_HUMAN Immunoglobulin superfamily DCC subclass member 3 OS=Homo sapiens GN=IGDCC3 PE=2 SV=2	gi|326676789|ref|XP_001339932.4|PREDICTED: immunoglobulin superfamily DCC subclass member 3-like, partial [Danio rerio]
c12795_g1_i1	452	GO:0043154;GO:0005212;GO:0043010;GO:0010941;GO:0007021;GO:0060561;GO:0010629;GO:0051260;GO:0005737;GO:0030018;GO:0005829;GO:0005739;GO:0005886;GO:0002088;GO:0005634;GO:0042802;GO:0043066;GO:0071480;GO:0007517;GO:0042542;GO:0043292;GO:0042803;GO:0001666;GO:0051082;GO:0032387;	K09542	veNOG11649	O	sp|Q5R9K0|CRYAB_PONAB Alpha-crystallin B chain OS=Pongo abelii GN=CRYAB PE=2 SV=1	gi|18858475|ref|NP_571232.1|alpha-crystallin B chain [Danio rerio] >gnl|BL_ORD_ID|408208 alpha b crystallin [Danio rerio] >gnl|BL_ORD_ID|408208 Crystallin, alpha B, a [Danio rerio] >gnl|BL_ORD_ID|408208 Crystallin, alpha B, a [Danio rerio]
c12812_g1_i1	317	-	-	opiNOG44935;opiNOG50301;veNOG21977;veNOG29880	R	-	gi|301629292|ref|XP_002943777.1|PREDICTED: hypothetical protein LOC100485204 [Xenopus (Silurana) tropicalis]
c12813_g1_i2	2158	GO:0006886;GO:0005622;GO:0030131;GO:0016192;	K12404	veNOG07857	U	sp|Q9UJY5|GGA1_HUMAN ADP-ribosylation factor-binding protein GGA1 OS=Homo sapiens GN=GGA1 PE=1 SV=1	gi|212549779|ref|NP_001004000.2|ADP-ribosylation factor-binding protein GGA1 [Danio rerio]
c12846_g1_i1	917	GO:0006810;GO:0016020;GO:0055085;GO:0016021;GO:0005215;GO:0022891;GO:0022857;	K08144	veNOG05762	G	sp|Q9UGQ3|GTR6_HUMAN Solute carrier family 2, facilitated glucose transporter member 6 OS=Homo sapiens GN=SLC2A6 PE=1 SV=2	gi|326669950|ref|XP_689092.5|PREDICTED: solute carrier family 2, facilitated glucose transporter member 6 [Danio rerio]
c12853_g1_i1	294	GO:0006629;	-	KOG1340;veNOG18250	IG	-	gi|348513663|ref|XP_003444361.1|PREDICTED: proactivator polypeptide-like [Oreochromis niloticus]
c12853_g2_i1	348	GO:0006665;GO:0005764;GO:0006629;	-	veNOG18250	IG	-	gi|326671003|ref|XP_003199340.1|PREDICTED: hypothetical protein LOC100536770 [Danio rerio]
c12861_g1_i1	425	GO:0006810;GO:0008289;GO:0005215;	K08752	veNOG19638	I	sp|O13008|FABPH_ONCMY Fatty acid-binding protein, heart OS=Oncorhynchus mykiss GN=fabp3 PE=2 SV=3	gi|432883264|ref|XP_004074237.1|PREDICTED: fatty acid-binding protein, heart-like [Oryzias latipes]
c12868_g1_i1	936	GO:0016020;GO:0008233;GO:0016787;GO:0006508;GO:0016021;GO:0006465;GO:0008236;	K13280	veNOG01032	U	sp|Q5R9C7|SC11A_PONAB Signal peptidase complex catalytic subunit SEC11A OS=Pongo abelii GN=SEC11A PE=2 SV=1	gi|50540112|ref|NP_001002521.1|signal peptidase complex catalytic subunit SEC11A [Danio rerio] >gnl|BL_ORD_ID|325690 SEC11 homolog A (S. cerevisiae) [Danio rerio]
c12894_g1_i1	1328	GO:0005198;GO:0005882;	K07604	veNOG02637	S	sp|Q7ZTS4|K1C18_DANRE Keratin, type I cytoskeletal 18 OS=Danio rerio GN=krt18 PE=1 SV=2	gi|317418882|emb|CBN80920.1|Keratin, type I cytoskeletal 18 [Dicentrarchus labrax]
c12907_g1_i1	496	GO:0003677;GO:0005634;GO:0007165;GO:0006355;GO:0004871;GO:0006351;GO:0046983;	-	veNOG06379	K	sp|Q1ECW2|NPAS4_DANRE Neuronal PAS domain-containing protein 4 OS=Danio rerio GN=npas4 PE=2 SV=1	gi|125848200|ref|XP_001333944.1|PREDICTED: neuronal PAS domain-containing protein 4-like [Danio rerio]
c12916_g1_i1	297	GO:0000166;GO:0006184;GO:0003746;GO:0005525;GO:0006414;GO:0003924;	-	COG5256;veNOG02447;veNOG28138	J	sp|Q92005|EF1A_DANRE Elongation factor 1-alpha OS=Danio rerio GN=eef1a PE=2 SV=1	gi|270306030|gb|ACZ71728.1|elongation factor-1 alpha, partial [Lates calcarifer]
c12920_g1_i1	692	-	-	veNOG22767	Z	sp|Q9NZ50|SYUG_BOVIN Gamma-synuclein OS=Bos taurus GN=SNCG PE=1 SV=1	gi|432902870|ref|XP_004077052.1|PREDICTED: gamma-synuclein-like isoform 2 [Oryzias latipes]
c12970_g1_i1	347	-	-	KOG4585;opiNOG05869;veNOG15105;veNOG20765	L	-	gi|340382901|ref|XP_003389956.1|PREDICTED: putative nuclease HARBI1-like [Amphimedon queenslandica]
c12972_g1_i1	543	-	-	veNOG03760;veNOG11550	S	sp|Q6UWF9|F180A_HUMAN Protein FAM180A OS=Homo sapiens GN=FAM180A PE=2 SV=1	gi|348505926|ref|XP_003440511.1|PREDICTED: protein FAM180B-like [Oreochromis niloticus]
c12997_g1_i1	658	GO:0006810;GO:0008289;GO:0005504;GO:0005215;	K08756	veNOG19996	I	sp|Q09139|FABP7_BOVIN Fatty acid-binding protein, brain OS=Bos taurus GN=FABP7 PE=1 SV=2	gi|47550907|ref|NP_999972.1|fatty acid-binding protein, brain [Danio rerio] >gnl|BL_ORD_ID|193031 brain-type fatty acid-binding protein b [Danio rerio] >gnl|BL_ORD_ID|193031 Fatty acid binding protein 7, brain, b [Danio rerio] >gnl|BL_ORD_ID|193031 Fatty acid binding protein 7, brain, b [Danio rerio]
c13020_g1_i1	248	-	K10279	opiNOG09554;veNOG02589	R	sp|Q8NEE6|FXL13_HUMAN F-box/LRR-repeat protein 13 OS=Homo sapiens GN=FBXL13 PE=2 SV=3	gi|291239173|ref|XP_002739507.1|PREDICTED: F-box and leucine-rich repeat protein 20-like [Saccoglossus kowalevskii]
c13023_g1_i1	558	GO:0005576;GO:0008430;	-	veNOG02736	R	sp|Q98SV1|SELPA_DANRE Selenoprotein Pa OS=Danio rerio GN=sepp1a PE=1 SV=3	gi|432873540|ref|XP_004072267.1|PREDICTED: uncharacterized protein LOC101163087 [Oryzias latipes]
c13029_g1_i1	562	GO:0005840;GO:0030529;GO:0005622;GO:0006412;GO:0003735;	-	veNOG03798	J	sp|P61367|RL15_EPICO 60S ribosomal protein L15 OS=Epinephelus coioides GN=rpl15 PE=2 SV=2	gi|47605965|sp|P61367.2|RL15_EPICORecName: Full=60S ribosomal protein L15 >gnl|BL_ORD_ID|217681 ribosomal protein L15 [Epinephelus coioides]
c13032_g1_i1	462	-	-	veNOG20015	S	sp|Q5R7Q1|TMM42_PONAB Transmembrane protein 42 OS=Pongo abelii GN=TMEM42 PE=2 SV=1	gi|292622501|ref|XP_002665001.1|PREDICTED: transmembrane protein 42-like [Danio rerio]
c13044_g1_i1	775	GO:0046983;	K09076	veNOG11056;veNOG14161	K	sp|Q9BRJ9|MESP1_HUMAN Mesoderm posterior protein 1 OS=Homo sapiens GN=MESP1 PE=2 SV=1	gi|388240833|ref|NP_001252536.1|uncharacterized protein LOC100148845 [Danio rerio] >gnl|BL_ORD_ID|709674 Mesp-bb [Danio rerio]
c13055_g1_i1	260	GO:0046872;GO:0008150;GO:0003676;	-	KOG1721;opiNOG21210	KR	sp|P18746|ZO26_XENLA Oocyte zinc finger protein XlCOF26 (Fragment) OS=Xenopus laevis PE=3 SV=1	gi|167555041|ref|NP_001107936.1|zinc finger protein 709 [Danio rerio] >gnl|BL_ORD_ID|629523 Zgc:171418 protein [Danio rerio]
c13095_g1_i1	335	GO:0006810;GO:0015671;GO:0020037;GO:0005506;GO:0019825;GO:0005833;GO:0046872;GO:0005344;	-	veNOG19315;veNOG20090	C	sp|Q9PVU6|HBAE_ORYLA Hemoglobin embryonic subunit alpha OS=Oryzias latipes PE=2 SV=3	gi|432868060|ref|XP_004071391.1|PREDICTED: hemoglobin subunit alpha-1-like [Oryzias latipes] >gnl|BL_ORD_ID|17349 alpha-type globin [Oryzias latipes]
c13112_g1_i1	281	-	-	opiNOG03942	R	-	gi|390331561|ref|XP_003723310.1|PREDICTED: uncharacterized protein LOC100891453 [Strongylocentrotus purpuratus]
c13127_g1_i1	881	GO:0005840;GO:0005634;GO:0005622;GO:0042274;GO:0006364;GO:0042593;GO:0048471;GO:0030529;GO:0006412;GO:0003735;GO:0022627;	K02991	COG2125;veNOG04430	J	sp|Q90YR8|RS6_ICTPU 40S ribosomal protein S6 OS=Ictalurus punctatus GN=rps6 PE=2 SV=1	gi|305690485|gb|ADM64584.1|ribosomal protein S6 [Hypophthalmichthys nobilis]
c13135_g1_i1	519	-	-	opiNOG44405	R	-	gi|68380240|ref|XP_706281.1|PREDICTED: hypothetical protein LOC564083 [Danio rerio]
c13147_g1_i1	583	GO:0005840;GO:0005622;GO:0006412;GO:0003735;GO:0019843;	-	virNOG00951	J	sp|P30707|RL9_PEA 60S ribosomal protein L9 OS=Pisum sativum GN=RPL9 PE=2 SV=1	gi|72149648|ref|XP_796514.1|PREDICTED: 60S ribosomal protein L9-like [Strongylocentrotus purpuratus]
c13150_g1_i1	883	-	-	opiNOG24054;veNOG13531	S	sp|Q96DM1|PGBD4_HUMAN PiggyBac transposable element-derived protein 4 OS=Homo sapiens GN=PGBD4 PE=2 SV=3	gi|410907389|ref|XP_003967174.1|PREDICTED: piggyBac transposable element-derived protein 4-like [Takifugu rubripes]
c13186_g1_i1	303	-	-	veNOG25057;veNOG26373;veNOG35301	S	sp|Q6P828|LITAF_XENTR Lipopolysaccharide-induced tumor necrosis factor-alpha factor homolog OS=Xenopus tropicalis GN=litaf PE=2 SV=1	gi|326680957|ref|XP_003201672.1|PREDICTED: lipopolysaccharide-induced tumor necrosis factor-alpha factor homolog [Danio rerio]
c13189_g1_i1	416	GO:0008305;GO:0016020;GO:0007155;GO:0009897;GO:0016021;GO:0007229;	K06524	veNOG09614	W	sp|P38570|ITAE_HUMAN Integrin alpha-E OS=Homo sapiens GN=ITGAE PE=1 SV=3	gi|326674126|ref|XP_003200076.1|PREDICTED: integrin alpha-E-like [Danio rerio]
c13235_g1_i2	488	GO:0002244;GO:0003746;GO:0045727;GO:0006414;GO:0005737;GO:0019901;GO:0044267;GO:0005515;GO:0005829;GO:0000166;GO:0070062;GO:0005634;GO:0044822;GO:0006184;GO:0008219;GO:0010628;GO:0003924;GO:0010467;GO:0030529;GO:0008494;GO:0006412;GO:0005525;GO:0005844;	-	veNOG01604	J	sp|Q90705|EF2_CHICK Elongation factor 2 OS=Gallus gallus GN=EEF2 PE=1 SV=3	gi|90075148|dbj|BAE87254.1|unnamed protein product [Macaca fascicularis]
c13250_g1_i1	356	GO:0003964;GO:0003723;GO:0006278;	-	NOG192298;veNOG28985	RL	-	gi|443696145|gb|ELT96925.1|hypothetical protein CAPTEDRAFT_203297 [Capitella teleta]
c13279_g1_i1	486	GO:0005938;GO:0005737;	-	veNOG21763	S	-	gi|153791642|ref|NP_001093540.1|oogenesis-related [Danio rerio] >gnl|BL_ORD_ID|353462 oogenesis-related protein [Danio rerio]
c13302_g1_i1	440	GO:0005856;GO:0005929;GO:0036064;GO:0042995;GO:0005737;GO:0044458;	-	opiNOG07145;veNOG09671	S	sp|Q08C53|CC176_DANRE Coiled-coil domain-containing protein 176 OS=Danio rerio GN=ccdc176 PE=2 SV=2	gi|187607818|ref|NP_001119891.1|coiled-coil domain-containing protein 176 [Danio rerio]
c13330_g1_i1	418	-	-	veNOG22864	T	-	gi|498941808|ref|XP_004542271.1|PREDICTED: hormonally up-regulated neu tumor-associated kinase homolog [Maylandia zebra]
c13344_g1_i1	329	-	-	veNOG15026;veNOG18086	S	-	gi|432964233|ref|XP_004086887.1|PREDICTED: uncharacterized protein LOC101171476 [Oryzias latipes]
c13344_g2_i1	356	-	-	veNOG15026;veNOG18086	S	-	gi|348523860|ref|XP_003449441.1|PREDICTED: hypothetical protein LOC100703180 [Oreochromis niloticus]
c13345_g1_i1	492	GO:0005575;GO:0003674;GO:0046872;GO:0008150;GO:0003676;	-	COG5277	Z	sp|Q55DJ9|IRLD_DICDI Probable serine/threonine-protein kinase irlD OS=Dictyostelium discoideum GN=irlD PE=3 SV=1	gi|260822986|ref|XP_002603964.1|hypothetical protein BRAFLDRAFT_71748 [Branchiostoma floridae] >gnl|BL_ORD_ID|979918 hypothetical protein BRAFLDRAFT_71748 [Branchiostoma floridae]
c13345_g1_i2	291	GO:0046872;GO:0003676;	-	-	-	-	gi|443713576|gb|ELU06357.1|hypothetical protein CAPTEDRAFT_217060, partial [Capitella teleta]
c13353_g1_i1	705	-	-	veNOG09497	S	sp|Q80ZA4|PKHL1_MOUSE Fibrocystin-L OS=Mus musculus GN=Pkhd1l1 PE=2 SV=1	gi|261490803|ref|NP_001159795.1|fibrocystin-L isoform 2 precursor [Danio rerio] >gnl|BL_ORD_ID|1155378 polycystic kidney and hepatic disease-like 2 [Danio rerio]
c13366_g1_i1	561	GO:0030246;	-	veNOG17175;veNOG29610	TRV	sp|Q95235|LYAM1_PONPY L-selectin OS=Pongo pygmaeus GN=SELL PE=2 SV=1	gi|292615477|ref|XP_002662676.1|PREDICTED: macrophage mannose receptor 1-like protein 1-like [Danio rerio]
c13367_g1_i1	397	-	-	veNOG07162	K	sp|Q2TB02|IKBD_MOUSE NF-kappa-B inhibitor delta OS=Mus musculus GN=Nfkbid PE=1 SV=2	gi|432909118|ref|XP_004078120.1|PREDICTED: NF-kappa-B inhibitor delta-like [Oryzias latipes]
c13367_g1_i2	321	-	-	veNOG07162	K	sp|Q8NI38|IKBD_HUMAN NF-kappa-B inhibitor delta OS=Homo sapiens GN=NFKBID PE=2 SV=1	gi|410905559|ref|XP_003966259.1|PREDICTED: NF-kappa-B inhibitor delta-like [Takifugu rubripes]
c13393_g1_i1	301	-	-	veNOG14541	S	-	gi|326680283|ref|XP_002666896.2|PREDICTED: coiled-coil domain-containing protein 33 [Danio rerio]
c13413_g1_i1	223	GO:0005319;GO:0006869;	-	veNOG08585	I	sp|Q92093|VIT_ONCMY Vitellogenin OS=Oncorhynchus mykiss GN=vtg1 PE=1 SV=1	gi|151558991|dbj|BAF73406.1|vitellogenin B1 [Cyprinus carpio]
c13420_g1_i1	605	GO:0005575;GO:0003674;GO:0008150;	-	veNOG09572	S	sp|Q5PRB3|PIHD2_DANRE PIH1 domain-containing protein 2 OS=Danio rerio GN=pih1d2 PE=2 SV=1	gi|56693330|ref|NP_001008629.1|PIH1 domain-containing protein 2 [Danio rerio] >gnl|BL_ORD_ID|505609 RecName: Full=PIH1 domain-containing protein 2 >gnl|BL_ORD_ID|505609 PIH1 domain containing 2 [Danio rerio]
c13522_g1_i1	650	GO:0070588;GO:0008152;GO:0016787;GO:0005388;	-	virNOG15154	K	sp|Q9LHG9|NACA1_ARATH Nascent polypeptide-associated complex subunit alpha-like protein 1 OS=Arabidopsis thaliana GN=At3g12390 PE=1 SV=1	gi|291235251|ref|XP_002737558.1|PREDICTED: nascent polypeptide-associated complex alpha subunit-like [Saccoglossus kowalevskii]
c13557_g1_i1	387	GO:0000166;GO:0006184;GO:0046685;GO:0005525;GO:0009615;GO:0005737;GO:0003924;	-	veNOG03887	U	sp|Q800G8|MXB_DANRE Interferon-induced GTP-binding protein MxB OS=Danio rerio GN=mxb PE=2 SV=2	gi|315571855|gb|ADU33870.1|Mx1, partial [Ctenopharyngodon idella]
c13559_g1_i1	253	-	-	meNOG37157;meNOG48414;veNOG22146;veNOG29849	SR	-	gi|156358286|ref|XP_001624453.1|predicted protein [Nematostella vectensis] >gnl|BL_ORD_ID|557085 predicted protein [Nematostella vectensis]
c13562_g1_i1	224	-	-	-	-	-	gi|156343680|ref|XP_001621077.1|hypothetical protein NEMVEDRAFT_v1g146117 [Nematostella vectensis] >gnl|BL_ORD_ID|553771 predicted protein [Nematostella vectensis]
c13563_g1_i1	771	GO:0016020;GO:0035094;GO:0016324;GO:0031526;GO:0016021;GO:0005886;GO:0008076;GO:0006810;GO:0006813;GO:0005267;GO:0005242;GO:0034765;GO:0006811;GO:0005768;GO:0007268;GO:0071805;	-	KOG1418;veNOG12847	P	sp|Q5RD07|KCNK1_PONAB Potassium channel subfamily K member 1 OS=Pongo abelii GN=KCNK1 PE=2 SV=1	gi|189521097|ref|XP_685425.2|PREDICTED: potassium channel subfamily K member 1-like [Danio rerio]
c13626_g1_i1	709	GO:0007186;GO:0016020;GO:0007165;GO:0016021;GO:0004930;	K04307	veNOG04484	T	sp|Q91ZZ5|RXFP2_MOUSE Relaxin receptor 2 OS=Mus musculus GN=Rxfp2 PE=2 SV=2	gi|157382936|gb|ABV48903.1|leucine-rich repeat-containing G protein-coupled receptor 8.1 [Danio rerio]
c13626_g1_i2	642	GO:0007186;GO:0016020;GO:0007165;GO:0016021;GO:0004930;	K04307	veNOG04484	T	sp|Q91ZZ5|RXFP2_MOUSE Relaxin receptor 2 OS=Mus musculus GN=Rxfp2 PE=2 SV=2	gi|157382938|gb|ABV48904.1|leucine-rich repeat-containing G protein-coupled receptor 8.2 [Danio rerio]
c13636_g1_i1	247	GO:0043231;GO:0016020;GO:0005783;GO:0050660;GO:0055114;GO:0050661;GO:0004499;GO:0004497;GO:0005789;GO:0016491;	-	veNOG09110	Q	sp|P49326|FMO5_HUMAN Dimethylaniline monooxygenase [N-oxide-forming] 5 OS=Homo sapiens GN=FMO5 PE=2 SV=2	gi|37595430|gb|AAQ94601.1|flavin containing monooxygenase 1 [Danio rerio]
c13638_g2_i1	606	-	-	veNOG01735	T	sp|Q810B8|SLIK4_MOUSE SLIT and NTRK-like protein 4 OS=Mus musculus GN=Slitrk4 PE=2 SV=2	gi|157676717|emb|CAP07993.1|unnamed protein product [Danio rerio]
c13666_g1_i1	260	GO:0030048;GO:0005615;GO:0031032;GO:0070252;GO:0005524;GO:0033275;GO:0005737;GO:0055008;GO:0042643;GO:0000166;GO:0060048;GO:0031674;GO:0016887;GO:0005856;GO:0070062;GO:0072562;GO:0043066;GO:0030017;GO:0005884;GO:0006200;GO:0060047;GO:0017022;GO:0055003;GO:0030240;	-	COG5277;opiNOG50994	Z	sp|P68264|ACTS_OREMO Actin, alpha skeletal muscle OS=Oreochromis mossambicus GN=acta1 PE=2 SV=1	gi|47230266|emb|CAG10680.1|unnamed protein product [Tetraodon nigroviridis]
c13681_g1_i1	385	-	-	veNOG03470	T	sp|A7E316|K226L_BOVIN Uncharacterized protein KIAA0226-like OS=Bos taurus GN=KIAA0226L PE=2 SV=1	gi|125825979|ref|XP_690079.2|PREDICTED: uncharacterized protein C13orf18 [Danio rerio]
c13688_g1_i1	210	GO:0016020;GO:0005524;GO:0006468;GO:0009190;GO:0035556;GO:0006182;GO:0016849;GO:0016829;GO:0000166;GO:0004672;GO:0016021;GO:0016772;GO:0004383;	-	COG2114;opiNOG06069	T	sp|P18910|ANPRA_RAT Atrial natriuretic peptide receptor 1 OS=Rattus norvegicus GN=Npr1 PE=1 SV=1	gi|292609933|ref|XP_001337045.3|PREDICTED: atrial natriuretic peptide receptor 1 [Danio rerio]
c13707_g1_i1	310	GO:0016020;GO:0005575;GO:0097060;GO:0003674;GO:0005515;GO:0019233;GO:0005743;GO:0005739;GO:0042165;GO:0008150;	-	veNOG08753;veNOG28496	S	sp|O55125|NIPS1_MOUSE Protein NipSnap homolog 1 OS=Mus musculus GN=Nipsnap1 PE=1 SV=1	gi|6002118|emb|CAB56701.1|NIPSNAP1 protein [Danio rerio]
c13709_g1_i1	340	GO:0003677;GO:0046983;GO:0003676;	-	KOG1121;opiNOG09401;opiNOG13556;veNOG18285	L	-	gi|93003242|tpd|FAA00204.1|TPA: zinc finger protein [Ciona intestinalis]
c13714_g2_i1	287	-	-	veNOG04049	R	-	gi|432854639|ref|XP_004068000.1|PREDICTED: uncharacterized protein LOC101155416 [Oryzias latipes]
c13727_g1_i1	454	GO:0005138;GO:0005125;GO:0005576;GO:0006955;	K05405	-	-	-	gi|387598083|ref|NP_001248378.1|interleukin 6 (interferon, beta 2) precursor [Danio rerio] >gnl|BL_ORD_ID|2226514 interleukin-6 [Danio rerio]
c13749_g1_i1	260	GO:0007596;	-	veNOG28916	R	-	gi|305410805|ref|NP_001182171.1|g6f-like [Danio rerio] >gnl|BL_ORD_ID|1411293 G6F-like protein [Danio rerio]
c13808_g1_i1	252	GO:0030154;GO:0007275;	-	veNOG23520	T	sp|Q6PBI2|PDPFB_DANRE Pancreatic progenitor cell differentiation and proliferation factor B OS=Danio rerio GN=ppdpfb PE=2 SV=1	gi|410928436|ref|XP_003977606.1|PREDICTED: pancreatic progenitor cell differentiation and proliferation factor B-like [Takifugu rubripes]
c13829_g1_i1	209	GO:0008061;GO:0006030;GO:0005576;	-	-	-	sp|Q552X2|MED26_DICDI Putative mediator of RNA polymerase II transcription subunit 26 OS=Dictyostelium discoideum GN=med26 PE=3 SV=2	gi|443727344|gb|ELU14147.1|hypothetical protein CAPTEDRAFT_121281, partial [Capitella teleta]
c13833_g1_i1	1053	GO:0016020;GO:0007186;GO:0004952;GO:0007165;GO:0007212;GO:0004930;GO:0005887;GO:0016021;GO:0004871;	K05840	veNOG09467	T	sp|P53454|DRD5L_TAKRU D(5)-like dopamine receptor OS=Takifugu rubripes GN=dl PE=3 SV=1	gi|2340859|emb|CAA74972.1|D1C Dopamine receptor [Cyprinus carpio]
c13833_g1_i2	596	GO:0007186;GO:0016020;GO:0004952;GO:0007165;GO:0007212;GO:0004930;GO:0005887;GO:0016021;GO:0004871;	-	veNOG09467	T	sp|P53454|DRD5L_TAKRU D(5)-like dopamine receptor OS=Takifugu rubripes GN=dl PE=3 SV=1	gi|189525932|ref|XP_001341592.2|PREDICTED: D(5)-like dopamine receptor-like [Danio rerio]
c13861_g1_i1	306	-	-	opiNOG50830;veNOG06067;veNOG08857	R	-	gi|326665594|ref|XP_001919661.3|PREDICTED: GTPase IMAP family member 8-like [Danio rerio]
c13868_g1_i1	761	GO:0016829;GO:0004332;GO:0006096;GO:0003824;	-	veNOG06635	G	sp|Q8JH70|ALDCB_DANRE Fructose-bisphosphate aldolase C-B OS=Danio rerio GN=aldocb PE=2 SV=1	gi|498981362|ref|XP_004550042.1|PREDICTED: fructose-bisphosphate aldolase C-B-like isoform X3 [Maylandia zebra]
c13895_g1_i1	485	GO:0005788;GO:0008203;GO:0044265;GO:0045862;GO:0007601;GO:0001573;GO:0042803;GO:0031987;GO:0007042;GO:0030203;	-	veNOG02138	S	sp|Q5JZQ8|CLN6_CANFA Ceroid-lipofuscinosis neuronal protein 6 homolog OS=Canis familiaris GN=CLN6 PE=2 SV=1	gi|54400466|ref|NP_001005982.1|ceroid-lipofuscinosis, neuronal 6a [Danio rerio] >gnl|BL_ORD_ID|219792 Ceroid-lipofuscinosis, neuronal 6, late infantile, variant [Danio rerio] >gnl|BL_ORD_ID|219792 Cln6 protein [Danio rerio]
c13898_g1_i1	409	GO:0008152;GO:0003824;	-	virNOG02925	R	sp|Q8TB22|SPT20_HUMAN Spermatogenesis-associated protein 20 OS=Homo sapiens GN=SPATA20 PE=2 SV=3	gi|432954000|ref|XP_004085500.1|PREDICTED: spermatogenesis-associated protein 20-like, partial [Oryzias latipes]
c13909_g1_i1	591	GO:0016740;GO:0003956;GO:0006471;	-	veNOG24331	R	-	gi|292609753|ref|XP_002660513.1|PREDICTED: t-cell ecto-ADP-ribosyltransferase 1 [Danio rerio]
c13915_g1_i1	603	GO:0016020;GO:1902600;GO:0004129;GO:0005743;GO:0016021;GO:0005739;	K02268	veNOG24869	C	sp|P80977|CX6C1_THUOB Cytochrome c oxidase subunit 6C-1 OS=Thunnus obesus PE=1 SV=2	gi|225703464|gb|ACO07578.1|Cytochrome c oxidase polypeptide VIc precursor [Oncorhynchus mykiss]
c13919_g1_i1	582	GO:0055085;GO:0016021;GO:0005886;GO:0005215;	K08214	veNOG03679	P	sp|Q96BI1|S22AI_HUMAN Solute carrier family 22 member 18 OS=Homo sapiens GN=SLC22A18 PE=1 SV=3	gi|82658256|ref|NP_001032462.1|solute carrier family 22 member 18 [Danio rerio] >gnl|BL_ORD_ID|386071 Solute carrier family 22 (organic cation transporter), member 18 [Danio rerio]
c13929_g1_i1	794	GO:0007186;GO:0004983;GO:0007165;GO:0016021;GO:0004871;GO:0007218;GO:0004930;	K04210	veNOG06580	T	sp|P30731|GPR83_MOUSE Probable G-protein coupled receptor 83 OS=Mus musculus GN=Gpr83 PE=2 SV=2	gi|125815810|ref|XP_001342488.1|PREDICTED: probable G-protein coupled receptor 83-like [Danio rerio]
c13945_g1_i1	335	GO:0016020;GO:0006486;GO:0008373;GO:0030173;GO:0016757;GO:0005794;GO:0016021;GO:0016740;	-	KOG2692;veNOG05953	G	sp|Q8K4T1|SIA8F_MOUSE Alpha-2,8-sialyltransferase 8F OS=Mus musculus GN=St8sia6 PE=1 SV=1	gi|112182831|emb|CAL18605.1|alpha 2,8-sialyltransferase ST8Sia I/V/VI-r1 [Danio rerio]
c13948_g1_i1	406	GO:0007186;GO:0007165;GO:0004930;GO:0038166;GO:0004945;GO:0016021;GO:0004871;GO:0004974;	-	veNOG02011;veNOG16395	TR	sp|Q9NPC1|LT4R2_HUMAN Leukotriene B4 receptor 2 OS=Homo sapiens GN=LTB4R2 PE=1 SV=1	gi|326664978|ref|XP_003197923.1|PREDICTED: leukotriene B4 receptor 1-like [Danio rerio]
c13949_g1_i1	353	GO:0005840;GO:0030529;GO:0005622;GO:0006412;GO:0022627;GO:0003735;GO:0005737;	-	opiNOG05296	J	sp|Q5G5C4|RS3A_PERAM 40S ribosomal protein S3a OS=Periplaneta americana GN=Parcxpwex01 PE=2 SV=1	gi|70909477|emb|CAJ17219.1|ribosomal protein S3Ae [Timarcha balearica]
c13955_g1_i1	458	GO:0005575;GO:0003674;GO:0008150;	-	veNOG06943	S	sp|Q3TC33|CC127_MOUSE Coiled-coil domain-containing protein 127 OS=Mus musculus GN=Ccdc127 PE=2 SV=2	gi|281183266|ref|NP_001162129.1|coiled-coil domain-containing protein 127 isoform 2 [Mus musculus] >gnl|BL_ORD_ID|276791 unnamed protein product [Mus musculus]
c13969_g1_i1	276	GO:0016020;GO:0006486;GO:0097503;GO:0008373;GO:0030173;GO:0016757;GO:0005794;GO:0016021;GO:0016740;	-	KOG2692;veNOG09646	G	sp|Q92183|SIA7A_CHICK Alpha-N-acetylgalactosaminide alpha-2,6-sialyltransferase 1 OS=Gallus gallus GN=ST6GALNAC1 PE=2 SV=1	gi|64966412|emb|CAG29201.1|alpha-2,6-sialyltransferase [Danio rerio]
c13977_g1_i1	480	GO:0016323;GO:0006833;GO:0016020;GO:0009897;GO:0051260;GO:0005737;GO:0071346;GO:0005887;GO:0005911;GO:0016021;GO:0005886;GO:0030315;GO:0006810;GO:0055085;GO:0015670;GO:0030104;GO:0070295;GO:0015250;GO:0015288;GO:0043234;GO:0007605;GO:0042383;GO:0005215;	-	opiNOG03603;opiNOG22042;veNOG20692	G	sp|P23645|BIB_DROME Neurogenic protein big brain OS=Drosophila melanogaster GN=bib PE=1 SV=2	gi|498965825|ref|XP_004546273.1|PREDICTED: aquaporin-4-like isoform X1 [Maylandia zebra]
c13983_g1_i1	775	GO:0016020;GO:0004896;GO:0019221;	K05064	veNOG09484	W	-	gi|292615045|ref|XP_002662524.1|PREDICTED: interleukin-12 receptor subunit beta-2-like [Danio rerio]
c14009_g1_i1	301	GO:0003964;GO:0003723;GO:0006278;	-	-	-	-	gi|270003248|gb|EEZ99695.1|hypothetical protein TcasGA2_TC002455 [Tribolium castaneum]
c14020_g1_i1	746	-	-	-	-	-	gi|326667116|ref|XP_003198492.1|PREDICTED: hypothetical protein LOC100536215 [Danio rerio]
c14050_g1_i1	875	GO:0046983;	K09087	KOG4304;veNOG21275	K	sp|Q00P32|HES2_XENLA Transcription factor HES-2 OS=Xenopus laevis GN=hes2 PE=1 SV=2	gi|113679493|ref|NP_001038818.1|hairy and enhancer of split 2.2 [Danio rerio] >gnl|BL_ORD_ID|320661 Zgc:153398 [Danio rerio] >gnl|BL_ORD_ID|320661 Zgc:153398 protein [Danio rerio]
c14088_g1_i1	427	GO:0003964;GO:0003723;GO:0090305;GO:0004519;GO:0006278;	-	KOG1075;euNOG21365;opiNOG04951;poaNOG23839	RK	-	gi|357621247|gb|EHJ73144.1|endonuclease-reverse transcriptase HmRTE-e01 [Danaus plexippus]
c14095_g1_i1	798	GO:0006972;GO:0009408;GO:0009269;	-	virNOG17293	S	sp|P20075|LEAD8_DAUCA Embryonic protein DC-8 OS=Daucus carota PE=3 SV=1	gi|341903180|gb|EGT59115.1|hypothetical protein CAEBREN_02026 [Caenorhabditis brenneri]
c14148_g1_i1	884	GO:0003723;GO:0017091;GO:0006378;GO:0042382;GO:0016874;GO:0016787;GO:0005849;GO:0006397;GO:0003729;GO:0005634;GO:0044822;GO:0042826;GO:0005813;GO:0051262;GO:0042803;GO:0006379;	K14397	NOG07125;veNOG11231	A	sp|Q7T3C6|CPSF5_DANRE Cleavage and polyadenylation specificity factor subunit 5 OS=Danio rerio GN=cpsf5 PE=2 SV=1	gi|318192410|ref|NP_001188025.1|cleavage and polyadenylation specificity factor subunit 5 [Ictalurus punctatus] >gnl|BL_ORD_ID|1507341 cleavage and polyadenylation specificity factor subunit 5 [Ictalurus punctatus]
c14228_g1_i1	749	GO:0009058;GO:0005794;GO:0016021;GO:0001733;	-	opiNOG09463;veNOG13431	SR	sp|Q99999|G3ST1_HUMAN Galactosylceramide sulfotransferase OS=Homo sapiens GN=GAL3ST1 PE=1 SV=1	gi|292617939|ref|XP_001333387.2|PREDICTED: galactosylceramide sulfotransferase-like [Danio rerio]
c14229_g1_i1	470	GO:0003964;GO:0006278;	-	opiNOG56000;veNOG14888	R	-	gi|45861867|gb|AAS78721.1|reverse transcriptase [Cyprinodon variegatus]
c14259_g1_i1	1082	GO:0007186;GO:0050909;GO:0016020;GO:0007165;GO:0004930;GO:0050896;GO:0016021;GO:0004871;	K08474	veNOG33218;veNOG35405	T	sp|Q67ES6|TR129_RAT Taste receptor type 2 member 129 OS=Rattus norvegicus GN=Tas2r129 PE=3 SV=1	gi|66472328|ref|NP_001018341.1|taste receptor, type 2, member 200.2 [Danio rerio] >gnl|BL_ORD_ID|256640 taste receptor type T2R2 [Danio rerio] >gnl|BL_ORD_ID|256640 bitter taste receptor [Danio rerio] >gnl|BL_ORD_ID|256640 Taste receptor, type 2, member 200.2 [Danio rerio] >gnl|BL_ORD_ID|256640 Taste receptor, type 2, member 200.2 [Danio rerio]
c14262_g1_i1	206	-	-	meNOG54700;veNOG09871	S	sp|Q9D845|TEX9_MOUSE Testis-expressed sequence 9 protein OS=Mus musculus GN=Tex9 PE=2 SV=1	gi|326669464|ref|XP_688712.4|PREDICTED: testis-expressed sequence 9 protein [Danio rerio]
c14270_g1_i1	527	-	-	veNOG21791;veNOG27423	S	-	gi|3746504|gb|AAD02931.1|unknown [Oryzias latipes]
c14292_g1_i1	771	GO:0005634;GO:0003677;GO:0003723;GO:0005730;GO:0005737;GO:0006364;	K12592	veNOG05460	K	sp|Q5XJ97|C1D_DANRE Nuclear nucleic acid-binding protein C1D OS=Danio rerio GN=c1d PE=2 SV=1	gi|55742551|ref|NP_001007060.1|nuclear nucleic acid-binding protein C1D [Danio rerio] >gnl|BL_ORD_ID|329163 RecName: Full=Nuclear nucleic acid-binding protein C1D >gnl|BL_ORD_ID|329163 C1D nuclear receptor co-repressor [Danio rerio]
c14325_g1_i1	576	GO:0016020;GO:0005216;GO:0034220;GO:0006811;	K01538	veNOG26094	P	sp|P54710|ATNG_HUMAN Sodium/potassium-transporting ATPase subunit gamma OS=Homo sapiens GN=FXYD2 PE=1 SV=3	gi|292621327|ref|XP_002664620.1|PREDICTED: sodium/potassium-transporting ATPase subunit gamma-like [Danio rerio]
c14356_g1_i1	212	-	-	NOG154589;veNOG14375	S	sp|A6QLK5|PNMA1_BOVIN Paraneoplastic antigen Ma1 homolog OS=Bos taurus GN=PNMA1 PE=2 SV=1	gi|499042848|ref|XP_004572029.1|PREDICTED: paraneoplastic antigen Ma2 homolog [Maylandia zebra]
c14373_g1_i1	239	GO:0046872;GO:0005622;GO:0008270;	-	veNOG01728	O	sp|Q6MFZ5|TRI39_RAT E3 ubiquitin-protein ligase TRIM39 OS=Rattus norvegicus GN=Trim39 PE=3 SV=1	gi|157954462|ref|NP_001103307.1|uncharacterized protein LOC100126109 [Danio rerio] >gnl|BL_ORD_ID|574738 Zgc:171260 protein [Danio rerio]
c14382_g1_i1	378	-	-	-	-	-	gi|292614793|ref|XP_002662395.1|PREDICTED: hypothetical protein LOC100333546 [Danio rerio]
c14393_g1_i1	438	GO:0016020;GO:0006486;GO:0046872;GO:0016757;GO:0005794;GO:0016021;GO:0016740;	-	KOG3736;veNOG11326	O	sp|Q9NY28|GALT8_HUMAN Probable polypeptide N-acetylgalactosaminyltransferase 8 OS=Homo sapiens GN=GALNT8 PE=2 SV=1	gi|189537449|ref|XP_697079.2|PREDICTED: probable polypeptide N-acetylgalactosaminyltransferase 8-like [Danio rerio]
c14460_g1_i1	825	GO:0016627;GO:0016020;GO:0003865;GO:0005737;GO:0055114;GO:0008202;GO:0016021;GO:0006629;	K12343	veNOG08810	I	sp|P24008|S5A1_RAT 3-oxo-5-alpha-steroid 4-dehydrogenase 1 OS=Rattus norvegicus GN=Srd5a1 PE=1 SV=2	gi|115496282|ref|NP_001070121.1|3-oxo-5-alpha-steroid 4-dehydrogenase 1 [Danio rerio] >gnl|BL_ORD_ID|342181 Steroid-5-alpha-reductase, alpha polypeptide 1 (3-oxo-5 alpha-steroid delta 4-dehydrogenase alpha 1) [Danio rerio] >gnl|BL_ORD_ID|342181 Srd5a1 protein [Danio rerio]
c14470_g1_i1	597	GO:0006833;GO:0006810;GO:0016020;GO:0015105;GO:0015168;GO:0034219;GO:0034220;GO:0015204;GO:0016021;GO:0005372;GO:0015698;GO:0071918;GO:0015793;GO:0005215;	-	veNOG00091	G	sp|Q08DE6|AQP3_BOVIN Aquaporin-3 OS=Bos taurus GN=AQP3 PE=2 SV=1	gi|260656061|ref|NP_001159593.1|aquaporin 3b [Danio rerio] >gnl|BL_ORD_ID|352475 aquaporin-3b [Danio rerio]
c14581_g1_i1	643	GO:0030593;GO:0005576;GO:0006955;GO:0043312;GO:0008009;	K05416	veNOG25716	R	-	gi|371781688|emb|CCD11006.1|chemokine CXCL-F5 [Oncorhynchus mykiss]
c14589_g1_i1	583	GO:0000278;GO:0003677;GO:0005524;GO:0006260;GO:0006268;GO:0004386;GO:0003697;GO:0005730;GO:0005515;GO:0016787;GO:0042555;GO:0000166;GO:0005654;GO:0005634;GO:0042802;GO:0006270;GO:0006271;GO:0004003;GO:0000082;GO:0003678;GO:0007049;	-	veNOG09575	L	sp|Q62724|MCM6_RAT DNA replication licensing factor MCM6 (Fragment) OS=Rattus norvegicus GN=Mcm6 PE=2 SV=2	gi|70887711|ref|NP_001020704.1|MCM6 minichromosome maintenance deficient 6, like [Danio rerio] >gnl|BL_ORD_ID|246586 MCM6 minichromosome maintenance deficient 6, like [Danio rerio]
c14631_g1_i1	491	GO:0016787;GO:0006308;GO:0004536;GO:0016888;GO:0000737;GO:0004519;GO:0004518;	K11995	veNOG00587	R	sp|O89107|DNSL3_RAT Deoxyribonuclease gamma OS=Rattus norvegicus GN=Dnase1l3 PE=1 SV=1	gi|33604227|gb|AAH56304.1|Deoxyribonuclease I-like 3 [Danio rerio]
c14714_g1_i1	332	-	-	veNOG13031	W	sp|Q6UX06|OLFM4_HUMAN Olfactomedin-4 OS=Homo sapiens GN=OLFM4 PE=1 SV=1	gi|326680146|ref|XP_697003.4|PREDICTED: olfactomedin-4-like [Danio rerio]
c14734_g1_i1	349	GO:0007605;	-	-	-	-	gi|498987166|ref|XP_004551458.1|PREDICTED: otospiralin-like [Maylandia zebra]
c14741_g1_i1	709	GO:0007186;GO:0007165;GO:0004930;GO:0007194;GO:0007204;GO:0016021;GO:0007218;GO:0004871;GO:0004966;	K04230	veNOG01709	T	sp|Q62805|GALR1_RAT Galanin receptor type 1 OS=Rattus norvegicus GN=Galr1 PE=2 SV=1	gi|68391918|ref|XP_696215.1|PREDICTED: galanin receptor type 1 [Danio rerio]
c14760_g1_i1	308	GO:0009055;GO:0016020;GO:0020037;GO:0004129;GO:0005506;GO:0055114;GO:0009060;GO:0006119;GO:0046872;GO:1902600;GO:0016021;GO:0005743;GO:0005739;GO:0070469;GO:0016491;	-	veNOG16612	C	sp|O03524|COX1_DRONO Cytochrome c oxidase subunit 1 (Fragment) OS=Dromaius novaehollandiae GN=MT-CO1 PE=3 SV=1	gi|241740519|gb|ACS68235.1|cytochrome c oxidase subunit I [Trichiurus lepturus nanhaiensis] >gnl|BL_ORD_ID|1123571 cytochrome c oxidase subunit I [Trichiurus lepturus nanhaiensis]
c14828_g1_i1	465	GO:0016020;GO:0007156;GO:0005509;GO:0007154;GO:0016021;	-	veNOG10164	TP	sp|Q6NVD0|FREM2_MOUSE FRAS1-related extracellular matrix protein 2 OS=Mus musculus GN=Frem2 PE=2 SV=2	gi|297578308|gb|ADI46639.1|Fras1-like extracellular matrix protein 2b [Danio rerio]
c14855_g1_i1	380	-	-	veNOG24694;veNOG30314	S	-	gi|292613950|ref|XP_002662082.1|PREDICTED: hypothetical protein LOC100332459 [Danio rerio]
c14882_g1_i1	705	GO:0005737;GO:0019058;GO:0005515;GO:0031565;GO:0005769;GO:0015031;GO:0016887;GO:0070062;GO:0006813;GO:0033993;GO:0008152;GO:0009838;GO:0031902;GO:0000910;GO:0005764;GO:0016032;GO:0048471;GO:0005768;GO:0008022;GO:0000815;GO:0010008;GO:0005524;GO:0005770;GO:0032510;GO:0030496;GO:0016192;GO:0050792;GO:1902188;GO:0005829;GO:0000166;GO:0017111;GO:0016197;GO:0005634;GO:0061024;GO:0042623;GO:0005774;GO:…	-	virNOG00354	O	sp|Q793F9|VPS4A_RAT Vacuolar protein sorting-associated protein 4A OS=Rattus norvegicus GN=Vps4a PE=2 SV=1	gi|6599281|emb|CAB63758.1|hypothetical protein [Homo sapiens]
c14898_g1_i1	506	GO:0007186;GO:0016020;GO:0007165;GO:0016520;GO:0007166;GO:0004930;GO:0004888;GO:0016021;GO:0004871;GO:0005886;GO:0007188;	-	opiNOG10949;veNOG12950	T	sp|P41586|PACR_HUMAN Pituitary adenylate cyclase-activating polypeptide type I receptor OS=Homo sapiens GN=ADCYAP1R1 PE=1 SV=1	gi|58047481|gb|AAW65133.1|growth hormone-releasing hormone receptor short isoform [Danio rerio]
c14902_g1_i1	783	GO:0016310;GO:0004674;GO:0005524;GO:0004672;GO:0016301;GO:0006468;GO:0016772;	-	veNOG07108	T	sp|Q5XHI9|HUNKA_XENLA Hormonally up-regulated neu tumor-associated kinase homolog A OS=Xenopus laevis GN=hunk-a PE=2 SV=1	gi|466005079|gb|EMP42601.1|Hormonally up-regulated neu tumor-associated kinase [Chelonia mydas]
c14923_g1_i1	453	-	-	-	-	-	gi|307194434|gb|EFN76735.1|hypothetical protein EAI_04131 [Harpegnathos saltator]
c14973_g1_i1	574	GO:0007186;GO:0016021;GO:0004930;	-	-	-	-	gi|443684746|gb|ELT88595.1|hypothetical protein CAPTEDRAFT_95686, partial [Capitella teleta]
c14994_g1_i1	396	-	-	veNOG06420	R	-	gi|326666735|ref|XP_001331884.4|PREDICTED: NACHT, LRR and PYD domains-containing protein 12-like [Danio rerio]
c15001_g1_i1	1016	-	-	veNOG10427	S	sp|Q96M53|TBATA_HUMAN Protein TBATA OS=Homo sapiens GN=TBATA PE=2 SV=3	gi|112418881|gb|AAI22335.1|LOC557892 protein [Danio rerio]
c15010_g1_i1	438	-	-	-	-	-	gi|189525817|ref|XP_001922977.1|PREDICTED: hypothetical protein LOC100151433 [Danio rerio]
c15117_g1_i1	430	-	-	-	-	-	gi|125820923|ref|XP_001343574.1|PREDICTED: hypothetical protein LOC100004214 [Danio rerio]
c15124_g1_i1	319	GO:0015271;GO:0006810;GO:0016020;GO:0006813;GO:0015269;GO:0005267;GO:0071467;GO:0006811;GO:0071435;GO:0016021;GO:0071805;GO:0005886;	-	veNOG12954	P	-	gi|356991218|ref|NP_001177236.2|potassium channel subfamily K member 18 [Danio rerio] >gnl|BL_ORD_ID|2125874 TRESK potassium channel [Danio rerio]
c15127_g1_i1	587	GO:0007165;GO:0042742;GO:0045087;	K03158	veNOG16178	T	sp|O19131|TNR1A_BOVIN Tumor necrosis factor receptor superfamily member 1A OS=Bos taurus GN=TNFRSF1A PE=2 SV=1	gi|47085979|ref|NP_998355.1|tumor necrosis factor receptor superfamily member 1A precursor [Danio rerio] >gnl|BL_ORD_ID|199831 Tumor necrosis factor receptor superfamily, member 1a [Danio rerio]
c15148_g1_i1	737	GO:0008083;GO:0005576;GO:0040007;	K05504	veNOG15906	T	sp|Q9Z0J7|GDF15_MOUSE Growth/differentiation factor 15 OS=Mus musculus GN=Gdf15 PE=2 SV=2	gi|224175997|dbj|BAH23446.1|growth differentiation factor 15 [Paralichthys olivaceus]
c15171_g1_i1	202	GO:0003779;GO:0005856;GO:0030833;	-	veNOG02795	Z	sp|O15143|ARC1B_HUMAN Actin-related protein 2/3 complex subunit 1B OS=Homo sapiens GN=ARPC1B PE=1 SV=3	gi|432847434|ref|XP_004066021.1|PREDICTED: actin-related protein 2/3 complex subunit 1B-like [Oryzias latipes]
c15217_g1_i1	474	GO:0005840;GO:0030529;GO:0006412;GO:0005622;GO:0003735;GO:0006414;	-	COG2058;virNOG22966	J	sp|P52855|RLA1_MAIZE 60S acidic ribosomal protein P1 OS=Zea mays GN=RPP1A PE=1 SV=1	gi|160552283|gb|ABX44847.1|putative 60S ribosomal protein RPLP1 [Flustra foliacea]
c15245_g1_i1	1384	GO:0008745;GO:0008270;GO:0042742;GO:0009253;	K01446	veNOG09822	R	sp|Q8VCS0|PGRP2_MOUSE N-acetylmuramoyl-L-alanine amidase OS=Mus musculus GN=Pglyrp2 PE=1 SV=1	gi|302566809|gb|ADL41186.1|peptidoglycan recognition protein 6 [Ctenopharyngodon idella]
c15260_g1_i1	670	GO:0051378;GO:0016020;GO:0007205;GO:0050795;GO:0005737;GO:0001819;GO:0070371;GO:0071502;GO:0005887;GO:0004871;GO:0042493;GO:0001755;GO:0007165;GO:0070528;GO:0007507;GO:0019722;GO:0043066;GO:0032320;GO:0003300;GO:0006182;GO:0007202;GO:0051209;GO:0048598;GO:0070588;GO:0051000;GO:0042310;GO:0005099;GO:0014065;GO:0051781;GO:0007210;GO:0003007;GO:0004930;GO:0008144;GO:0016021;GO:0001938;GO:0005886;GO:…	K04157	veNOG12313	T	sp|P41595|5HT2B_HUMAN 5-hydroxytryptamine receptor 2B OS=Homo sapiens GN=HTR2B PE=1 SV=1	gi|113682343|ref|NP_001038208.1|5-hydroxytryptamine receptor 2B [Danio rerio] >gnl|BL_ORD_ID|325910 serotonin receptor 2B [Danio rerio] >gnl|BL_ORD_ID|325910 Serotonin receptor 2B [Danio rerio] >gnl|BL_ORD_ID|325910 Serotonin receptor 2B [Danio rerio]
c15311_g1_i1	520	GO:0005575;GO:0005525;GO:0008150;	-	veNOG09902;veNOG19832	R	-	gi|68368449|ref|XP_698622.1|PREDICTED: GTPase IMAP family member 8 [Danio rerio]
c15333_g1_i1	528	GO:0016020;GO:0003674;GO:0016021;GO:0008150;	-	opiNOG13815;veNOG04086;veNOG19092	S	sp|A3KNK1|T120A_DANRE Transmembrane protein 120A OS=Danio rerio GN=tmem120a PE=2 SV=1	gi|161611424|gb|AAI55632.1|Zgc:103681 protein [Danio rerio]
c15341_g1_i1	289	GO:0016020;GO:0007155;GO:0007156;GO:0005509;GO:0016021;GO:0005886;	-	KOG3594;veNOG00220	S	sp|Q5DRA7|PCDGH_PANTR Protocadherin gamma-B5 OS=Pan troglodytes GN=PCDHGB5 PE=3 SV=1	gi|348514367|ref|XP_003444712.1|PREDICTED: protocadherin gamma-B7-like [Oreochromis niloticus]
c15343_g1_i2	488	GO:0007186;GO:0016020;GO:0007165;GO:0007166;GO:0004930;GO:0004888;GO:0016021;GO:0004871;GO:0004999;GO:0005886;	-	veNOG09723;veNOG18962	T	sp|P41588|VIPR2_MOUSE Vasoactive intestinal polypeptide receptor 2 OS=Mus musculus GN=Vipr2 PE=1 SV=1	gi|164698535|ref|NP_001106975.1|growth hormone releasing hormone receptor 2 precursor [Danio rerio] >gnl|BL_ORD_ID|643843 growth hormone-releasing hormone receptor second type [Danio rerio]
c15344_g1_i1	308	GO:0000287;GO:0004427;GO:0005737;GO:0006796;	-	veNOG03719	C	sp|Q15181|IPYR_HUMAN Inorganic pyrophosphatase OS=Homo sapiens GN=PPA1 PE=1 SV=2	gi|45387739|ref|NP_991225.1|inorganic pyrophosphatase 2, mitochondrial [Danio rerio] >gnl|BL_ORD_ID|191035 Zgc:77715 [Danio rerio]
c15403_g1_i1	873	GO:0006810;GO:0016020;GO:0055085;GO:0008152;GO:0005524;GO:0042626;GO:0015197;GO:0000166;GO:0006200;GO:0016021;GO:0017111;GO:0015833;GO:0016887;	K05653	veNOG06227	U	sp|Q28433|TAP1_GORGO Antigen peptide transporter 1 OS=Gorilla gorilla gorilla GN=TAP1 PE=2 SV=2	gi|292622643|ref|XP_002665053.1|PREDICTED: antigen peptide transporter 1-like [Danio rerio]
c15471_g1_i1	284	-	-	opiNOG62344	R	-	gi|68369926|ref|XP_701610.1|PREDICTED: hypothetical protein LOC368413 [Danio rerio]
c15491_g1_i1	209	GO:0003677;GO:0046872;GO:0008150;GO:0003676;	-	KOG1721;opiNOG09516	K	sp|P18732|ZG64_XENLA Gastrula zinc finger protein XlCGF64.1 (Fragment) OS=Xenopus laevis PE=3 SV=1	gi|161611462|gb|AAI55724.1|Zgc:173573 [Danio rerio]
c15491_g1_i2	208	GO:0046872;GO:0003676;	-	KOG1721;NOG97139;opiNOG09516;opiNOG12392;opiNOG32693	RK	sp|P18718|ZG3_XENLA Gastrula zinc finger protein xLCGF3.1 (Fragment) OS=Xenopus laevis PE=3 SV=1	gi|326666367|ref|XP_001920637.3|PREDICTED: zinc finger protein 167-like [Danio rerio]
c15520_g1_i1	641	GO:0005576;GO:0050880;GO:0005179;	K12336	veNOG21360	T	sp|Q800I7|ANFC4_ORYLA C-type natriuretic peptide 4 OS=Oryzias latipes GN=cnp-4 PE=2 SV=1	gi|158262063|ref|NP_001103410.1|C-type natriuretic peptide-like precursor [Danio rerio] >gnl|BL_ORD_ID|429618 PREDICTED: c-type natriuretic peptide 4-like [Danio rerio]
c15590_g1_i1	658	GO:0005840;GO:0006412;GO:0003735;	-	COG0088;virNOG03666	J	sp|Q9SF40|RL4A_ARATH 60S ribosomal protein L4-1 OS=Arabidopsis thaliana GN=RPL4A PE=2 SV=1	gi|156353812|ref|XP_001623105.1|predicted protein [Nematostella vectensis] >gnl|BL_ORD_ID|555755 predicted protein [Nematostella vectensis]
c15610_g1_i1	683	GO:0006810;GO:0016020;GO:0008565;GO:0016192;GO:0006886;GO:0030117;GO:0048490;GO:0030123;GO:0008089;GO:0015031;	-	veNOG08775	U	sp|Q5RDP9|AP3S2_PONAB AP-3 complex subunit sigma-2 OS=Pongo abelii GN=AP3S2 PE=2 SV=1	gi|50540146|ref|NP_001002539.1|AP-3 complex subunit sigma-2 [Danio rerio] >gnl|BL_ORD_ID|209681 AP-3 complex subunit sigma-2 [Ictalurus punctatus] >gnl|BL_ORD_ID|209681 Zgc:92795 [Danio rerio] >gnl|BL_ORD_ID|209681 AP-3 complex subunit sigma-2 [Ictalurus punctatus]
c15615_g1_i1	271	GO:0005575;GO:0016757;GO:0008152;GO:0016758;GO:0016740;	-	veNOG04121	G	-	gi|289186709|gb|ADC91965.1|UDP glucuronosyltransferase 2 family polypeptide b6 short isoform [Danio rerio]
c15701_g1_i1	618	GO:0007186;GO:0004952;GO:0007165;GO:0007212;GO:0004930;GO:0005887;GO:0016021;GO:0004871;	-	veNOG09467	T	sp|P53454|DRD5L_TAKRU D(5)-like dopamine receptor OS=Takifugu rubripes GN=dl PE=3 SV=1	gi|189530858|ref|XP_692025.3|PREDICTED: D(5)-like dopamine receptor-like [Danio rerio]
c15754_g1_i1	644	-	-	-	-	-	gi|189530229|ref|XP_001919034.1|PREDICTED: hypothetical protein LOC100150470 [Danio rerio]
c15827_g1_i1	252	GO:0016020;GO:0019882;GO:0042612;GO:0042605;GO:0006955;GO:0001916;GO:0002474;	-	veNOG14518	R	-	gi|22265720|emb|CAD12385.1|MHC class I antigen [Labeobarbus intermedius]
c15829_g1_i1	405	-	-	veNOG21564;veNOG27214	R	-	gi|189530117|ref|XP_001922525.1|PREDICTED: hypothetical protein LOC100151013 [Danio rerio]
c15866_g1_i1	7368	-	-	-	-	sp|P36938|PGM_ECOLI Phosphoglucomutase OS=Escherichia coli (strain K12) GN=pgm PE=1 SV=1	gi|498976141|ref|XP_004528245.1|PREDICTED: phosphoglucomutase-like [Ceratitis capitata]
c15876_g1_i1	245	GO:0005840;GO:0030529;GO:0005622;GO:0006412;GO:0003735;	-	veNOG10453	J	sp|P62282|RS11_RAT 40S ribosomal protein S11 OS=Rattus norvegicus GN=Rps11 PE=1 SV=3	gi|381218018|gb|AFG17068.1|40S ribosomal protein S11, partial [Pimephales promelas]
c15909_g1_i1	269	-	-	veNOG02110;veNOG08657	O	-	gi|326665748|ref|XP_003198105.1|PREDICTED: ecto-ADP-ribosyltransferase 5-like [Danio rerio]
c15924_g1_i1	392	-	-	NOG179285;fiNOG20990;veNOG21075	SR	sp|Q8TDQ1|CLM1_HUMAN CMRF35-like molecule 1 OS=Homo sapiens GN=CD300LF PE=1 SV=3	gi|498929290|ref|XP_004539404.1|PREDICTED: CMRF35-like molecule 6-like [Maylandia zebra]
c15948_g1_i1	448	-	-	-	-	-	gi|47221473|emb|CAG08135.1|unnamed protein product [Tetraodon nigroviridis]
c15974_g1_i1	307	-	-	COG0659;NOG19258;opiNOG10724;opiNOG56562	SP	-	gi|449671127|ref|XP_004207434.1|PREDICTED: uncharacterized protein LOC101235458 [Hydra magnipapillata]
c16035_g1_i1	504	-	-	-	-	-	gi|47227222|emb|CAG00584.1|unnamed protein product [Tetraodon nigroviridis]
c16050_g1_i1	347	GO:0003677;GO:0005634;GO:0007275;GO:0006355;	-	veNOG05324	K	sp|Q91018|PROX1_CHICK Prospero homeobox protein 1 OS=Gallus gallus GN=PROX1 PE=2 SV=1	gi|6466795|gb|AAF13029.1|AF070733_1transcription factor Prox1 [Notophthalmus viridescens]
c16090_g1_i1	455	GO:0000287;GO:0004427;GO:0005737;GO:0006796;	-	virNOG10421	C	sp|O48556|IPYR_MAIZE Soluble inorganic pyrophosphatase OS=Zea mays GN=IPP PE=2 SV=1	gi|301632094|ref|XP_002945126.1|PREDICTED: inorganic pyrophosphatase-like [Xenopus (Silurana) tropicalis]
c16090_g1_i2	677	GO:0000287;GO:0004427;GO:0005737;GO:0006796;	-	virNOG10421	C	sp|Q43187|IPYR_SOLTU Soluble inorganic pyrophosphatase OS=Solanum tuberosum GN=PPA PE=2 SV=1	gi|498973555|ref|XP_004527591.1|PREDICTED: inorganic pyrophosphatase-like [Ceratitis capitata]
c16130_g1_i1	9795	-	-	proNOG02678	E	sp|P00562|AK2H_ECOLI Bifunctional aspartokinase/homoserine dehydrogenase 2 OS=Escherichia coli (strain K12) GN=metL PE=1 SV=3	gi|498979511|ref|XP_004529125.1|PREDICTED: bifunctional aspartokinase/homoserine dehydrogenase 2-like [Ceratitis capitata]
c16157_g1_i1	269	GO:0005840;GO:0030529;GO:0005622;GO:0006412;GO:0003735;	-	veNOG21200	J	sp|P62865|UBIM_BOVIN Ubiquitin-like protein FUBI OS=Bos taurus GN=FAU PE=3 SV=1	gi|432945371|ref|XP_004083565.1|PREDICTED: 40S ribosomal protein S30 isoform 1 [Oryzias latipes] >gnl|BL_ORD_ID|636086 PREDICTED: 40S ribosomal protein S30 isoform 2 [Oryzias latipes]
c16175_g1_i1	564	GO:0005840;GO:0030529;GO:0005622;GO:0006412;GO:0003735;GO:0015935;	K02973	veNOG09352	J	sp|Q90YQ1|RS23_ICTPU 40S ribosomal protein S23 OS=Ictalurus punctatus GN=rps23 PE=2 SV=1	gi|158534025|ref|NP_001103591.1|40S ribosomal protein S23 [Danio rerio] >gnl|BL_ORD_ID|206177 PREDICTED: 40S ribosomal protein S23-like [Oreochromis niloticus] >gnl|BL_ORD_ID|206177 PREDICTED: 40S ribosomal protein S23-like [Oryzias latipes] >gnl|BL_ORD_ID|206177 PREDICTED: 40S ribosomal protein S23-like [Maylandia zebra] >gnl|BL_ORD_ID|206177 40S ribosomal protein S24-like protein [Sparus aurata…
c16185_g1_i1	722	GO:0016020;GO:0004888;GO:0007166;	K06453	veNOG19991	T	sp|Q9XSJ9|CD3Z_PIG T-cell surface glycoprotein CD3 zeta chain OS=Sus scrofa GN=CD247 PE=2 SV=1	gi|153945832|ref|NP_001093627.1|CD247 antigen precursor [Danio rerio] >gnl|BL_ORD_ID|543578 CD247 antigen [Danio rerio]
c16240_g1_i1	314	GO:0003674;GO:0005634;GO:0000808;GO:0061351;GO:0003677;GO:0005664;GO:0006260;	-	veNOG02227	L	sp|Q9JK30|ORC3_MOUSE Origin recognition complex subunit 3 OS=Mus musculus GN=Orc3 PE=1 SV=1	gi|47086587|ref|NP_997892.1|origin recognition complex subunit 3 [Danio rerio] >gnl|BL_ORD_ID|289702 Origin recognition complex, subunit 3-like (yeast) [Danio rerio]
c16269_g1_i1	332	-	-	veNOG09902;veNOG19832	R	sp|Q99JY3|GIMA4_MOUSE GTPase IMAP family member 4 OS=Mus musculus GN=Gimap4 PE=1 SV=1	gi|326664407|ref|XP_002660632.2|PREDICTED: GTPase IMAP family member 4-like [Danio rerio]
c16294_g1_i1	729	-	-	COG5245;veNOG05090	Z	sp|Q96DT5|DYH11_HUMAN Dynein heavy chain 11, axonemal OS=Homo sapiens GN=DNAH11 PE=1 SV=3	gi|292622167|ref|XP_002664906.1|PREDICTED: dynein heavy chain 11, axonemal-like [Danio rerio]
c16319_g1_i1	315	-	-	NOG137295;meNOG36897;veNOG28842	SR	-	gi|348543947|ref|XP_003459443.1|PREDICTED: hypothetical protein LOC100699446 [Oreochromis niloticus]
c16336_g1_i1	235	GO:0016020;GO:0005044;GO:0006898;	-	-	-	sp|Q61003|CD6_MOUSE T-cell differentiation antigen CD6 OS=Mus musculus GN=Cd6 PE=2 SV=2	gi|465951529|gb|EMP24420.1|T-cell differentiation antigen CD6 [Chelonia mydas]
c16347_g1_i1	374	GO:0007165;GO:0004910;GO:0019221;GO:0004908;	-	opiNOG17207;veNOG03419	T	sp|Q62611|ILRL1_RAT Interleukin-1 receptor-like 1 OS=Rattus norvegicus GN=Il1rl1 PE=2 SV=1	gi|185133656|ref|NP_001117827.1|interleukin-1 receptor type II precursor [Oncorhynchus mykiss] >gnl|BL_ORD_ID|24277 interleukin-1 receptor type II [Oncorhynchus mykiss]
c16368_g1_i1	539	GO:0046580;GO:0005099;GO:0032320;GO:0031235;GO:0005737;GO:0005096;	-	veNOG07800	T	sp|Q96PV0|SYGP1_HUMAN Ras GTPase-activating protein SynGAP OS=Homo sapiens GN=SYNGAP1 PE=1 SV=4	gi|348536184|ref|XP_003455577.1|PREDICTED: disabled homolog 2-interacting protein-like [Oreochromis niloticus]
c16391_g1_i1	214	-	-	veNOG03143	K	sp|Q8AWF2|NACA_ORENI Nascent polypeptide-associated complex subunit alpha OS=Oreochromis niloticus GN=naca PE=2 SV=1	gi|156972314|gb|ABU98976.1|nascent polypeptide-associated complex alpha polypeptide NACA [Gadus morhua]
c16419_g1_i1	228	GO:0046330;GO:0005737;GO:0043025;GO:0008385;GO:0072559;GO:0032760;GO:0072558;GO:2001238;GO:0032088;GO:0002277;GO:0071901;GO:0005622;GO:0006915;GO:0006919;GO:0016505;GO:0097169;GO:0072332;GO:0050829;GO:0032611;GO:0051091;GO:0005730;GO:0005576;GO:0005739;GO:0033209;GO:0001773;GO:0043280;GO:0051092;GO:0051607;GO:0042803;GO:0006954;GO:0043234;GO:0002821;GO:0090200;GO:0005783;GO:0002218;GO:2001056;GO:…	-	fiNOG18353;veNOG01027	T	sp|Q9EPB4|ASC_MOUSE Apoptosis-associated speck-like protein containing a CARD OS=Mus musculus GN=Pycard PE=1 SV=1	gi|301623063|ref|XP_002940835.1|PREDICTED: apoptosis-associated speck-like protein containing a CARD-like [Xenopus (Silurana) tropicalis]
c16441_g1_i1	1050	GO:0007186;GO:0016020;GO:0007165;GO:0005000;GO:0004930;GO:0048848;GO:0004990;GO:0016021;GO:0045766;GO:0004871;GO:0005886;	-	opiNOG13549;veNOG05904	T	sp|Q90334|ITR_CATCO Isotocin receptor OS=Catostomus commersonii PE=2 SV=1	gi|313661378|ref|NP_001186298.1|oxytocin receptor like [Danio rerio] >gnl|BL_ORD_ID|428281 isotocin receptor-like 1 [Danio rerio]
c16489_g1_i1	344	-	-	veNOG04291	K	-	gi|126632085|gb|AAI33858.1|Lrrfip1a protein [Danio rerio]
c16509_g1_i1	409	GO:0019166;GO:0006636;GO:0008152;GO:0005102;GO:0008670;GO:0055114;GO:0016491;	-	virNOG05610	R	sp|Q6Z0I4|FABI1_ORYSJ Enoyl-[acyl-carrier-protein] reductase [NADH] 1, chloroplastic OS=Oryza sativa subsp. japonica GN=Os08g0327400 PE=2 SV=1	gi|301632054|ref|XP_002945106.1|PREDICTED: enoyl-[acyl-carrier-protein] reductase [NADH] 1-like, partial [Xenopus (Silurana) tropicalis]
c16524_g1_i1	325	-	-	veNOG17574	S	-	gi|169145632|emb|CAQ14466.1|putative novel protein [Danio rerio]
c16536_g1_i1	376	GO:0016020;GO:0005783;GO:0020037;GO:0016853;GO:0005506;GO:0008116;GO:0055114;GO:0016705;GO:0046872;GO:0004497;GO:0005789;GO:0042981;GO:0001516;	-	KOG0684;veNOG06024	Q	sp|Q62969|PTGIS_RAT Prostacyclin synthase OS=Rattus norvegicus GN=Ptgis PE=2 SV=1	gi|86277229|gb|ABC87983.1|prostacyclin synthase [Pimephales promelas]
c16545_g1_i1	375	GO:0006810;GO:0016021;	-	veNOG07813	R	sp|Q8IY50|S35F3_HUMAN Solute carrier family 35 member F3 OS=Homo sapiens GN=SLC35F3 PE=2 SV=2	gi|499005762|ref|XP_004556056.1|PREDICTED: solute carrier family 35 member F3-like isoform X2 [Maylandia zebra]
c16570_g1_i1	375	GO:0016020;GO:0005783;GO:0034976;GO:0006621;GO:0045454;GO:0005515;GO:0004656;GO:0003756;GO:0005496;GO:0042157;GO:0006457;GO:0070062;GO:0008152;GO:0044822;GO:0018401;GO:0006662;GO:0030198;GO:0005788;GO:0071456;GO:0015035;GO:0019511;GO:1902175;GO:0046982;GO:0042470;GO:0044281;GO:0005576;GO:0005886;GO:0016853;GO:0016222;GO:0005793;GO:0031545;GO:0019899;	-	COG0526;veNOG05758	O	sp|P04785|PDIA1_RAT Protein disulfide-isomerase OS=Rattus norvegicus GN=P4hb PE=1 SV=2	gi|159163560|pdb|1X5C|AChain A, The Solution Structure Of The Second Thioredoxin-Like Domain Of Human Protein Disulfide-Isomerase
c16589_g1_i1	245	GO:0009952;GO:0005634;GO:0003677;GO:0006355;GO:0006351;GO:0001757;GO:0046983;GO:0001756;	-	veNOG23642	R	-	gi|10880828|gb|AAG24398.1|HER-7 protein [Danio rerio]
c16615_g1_i1	202	-	-	meNOG33490;veNOG23219	SR	-	gi|20269225|dbj|BAB90985.1|immunoglobulin light chain [Cyprinus carpio]
c16635_g1_i1	302	GO:0005840;GO:0030529;GO:0005622;GO:0006412;GO:0003735;	-	veNOG04365	J	sp|P62243|RS8_RAT 40S ribosomal protein S8 OS=Rattus norvegicus GN=Rps8 PE=1 SV=2	gi|432911372|ref|XP_004078647.1|PREDICTED: 40S ribosomal protein S8-like isoform 2 [Oryzias latipes]
c16644_g1_i1	852	GO:0006810;GO:0016020;GO:0008021;GO:0005215;	-	veNOG07907	U	sp|P47191|SYT1_CHICK Synaptotagmin-1 OS=Gallus gallus GN=SYT1 PE=2 SV=1	gi|348529130|ref|XP_003452067.1|PREDICTED: synaptotagmin-1-like [Oreochromis niloticus]
c16646_g1_i1	243	GO:0007186;GO:0016021;GO:0004930;	-	veNOG16886;veNOG33683	SR	-	gi|301624667|ref|XP_002941623.1|PREDICTED: probable RNA-directed DNA polymerase from transposon BS-like [Xenopus (Silurana) tropicalis]
c16666_g2_i1	202	GO:0005887;	-	veNOG08037	T	sp|Q8BUJ9|LRP12_MOUSE Low-density lipoprotein receptor-related protein 12 OS=Mus musculus GN=Lrp12 PE=2 SV=2	gi|131889079|ref|NP_001076537.1|low-density lipoprotein receptor-related protein 12 [Danio rerio]
c16667_g1_i1	536	GO:0006810;GO:0016020;GO:0005215;	-	KOG3626;veNOG04692	Q	sp|Q9GMU6|SO1C1_MACFA Solute carrier organic anion transporter family member 1C1 OS=Macaca fascicularis GN=SLCO1C1 PE=2 SV=1	gi|326681245|ref|XP_003201759.1|PREDICTED: solute carrier organic anion transporter family member 1C1-like [Danio rerio]
c16678_g1_i1	634	-	-	opiNOG09733;veNOG10756	S	-	gi|153792606|ref|NP_001093523.1|transmembrane protein 232 [Danio rerio]
c16707_g1_i1	473	GO:0005840;GO:0003723;GO:0005622;GO:0006412;GO:0003735;GO:0015935;	K02969	veNOG21467	J	sp|P60868|RS20_RAT 40S ribosomal protein S20 OS=Rattus norvegicus GN=Rps20 PE=3 SV=1	gi|410908739|ref|XP_003967848.1|PREDICTED: 40S ribosomal protein S20-like [Takifugu rubripes] >gnl|BL_ORD_ID|423726 ribosomal protein S20 [Solea senegalensis] >gnl|BL_ORD_ID|423726 Ribosomal protein S20 [Dicentrarchus labrax] >gnl|BL_ORD_ID|423726 40S ribosomal protein S20 [Epinephelus coioides]
c16715_g1_i1	898	-	-	veNOG05562	R	-	gi|283436090|ref|NP_001164414.1|uncharacterized protein LOC100327252 precursor [Danio rerio] >gnl|BL_ORD_ID|647740 si:dkey-19a16.1 [Danio rerio]
c16717_g1_i1	757	GO:0006810;GO:0016020;GO:0007165;GO:0005230;GO:0034220;GO:0030054;GO:0006811;GO:0005216;GO:0004890;GO:0016021;GO:0005886;GO:0045202;	-	veNOG10751	T	sp|P18506|GBRD_RAT Gamma-aminobutyric acid receptor subunit delta OS=Rattus norvegicus GN=Gabrd PE=2 SV=2	gi|326670382|ref|XP_700099.4|PREDICTED: gamma-aminobutyric acid receptor subunit delta [Danio rerio]
c16746_g1_i1	257	-	-	-	-	-	gi|189520845|ref|XP_001344635.2|PREDICTED: hypothetical protein LOC100005637 [Danio rerio]
c16749_g1_i1	302	GO:0021549;GO:0016020;GO:0010976;GO:0010628;GO:0010765;GO:0031225;GO:0007155;GO:0030246;GO:0005515;GO:0001948;GO:0031175;GO:0007219;GO:0005886;	-	-	-	sp|Q69566|U88_HHV6U Uncharacterized protein U88 OS=Human herpesvirus 6A (strain Uganda-1102) GN=U88 PE=4 SV=1	gi|355564822|gb|EHH21322.1|hypothetical protein EGK_04351, partial [Macaca mulatta]
c16749_g1_i2	287	GO:0035556;	-	-	-	sp|Q69566|U88_HHV6U Uncharacterized protein U88 OS=Human herpesvirus 6A (strain Uganda-1102) GN=U88 PE=4 SV=1	gi|149022841|gb|EDL79735.1|similar to FLJ46154 protein (predicted) [Rattus norvegicus]
c16765_g1_i1	531	GO:0046539;GO:0008168;GO:0016740;GO:0032259;GO:0005737;	K00546	veNOG05369	R	sp|Q6DC37|HNMT_DANRE Histamine N-methyltransferase OS=Danio rerio GN=hnmt PE=2 SV=1	gi|57525596|ref|NP_001003636.1|histamine N-methyltransferase [Danio rerio] >gnl|BL_ORD_ID|326434 RecName: Full=Histamine N-methyltransferase; Short=HMT >gnl|BL_ORD_ID|326434 Histamine N-methyltransferase [Danio rerio]
c16798_g1_i1	428	GO:0006810;GO:0016020;GO:0004931;GO:0005524;GO:0034220;GO:0006812;GO:0005639;GO:0006811;GO:0005216;GO:0016021;GO:0035590;GO:0001614;	-	veNOG03494	P	sp|Q99571|P2RX4_HUMAN P2X purinoceptor 4 OS=Homo sapiens GN=P2RX4 PE=1 SV=2	gi|190338114|gb|AAI62774.1|P2rx4b protein [Danio rerio]
c16829_g1_i1	212	GO:0005840;GO:0006412;GO:0022627;GO:0003735;	-	opiNOG37610	J	sp|P48588|RS25_DROME 40S ribosomal protein S25 OS=Drosophila melanogaster GN=RpS25 PE=1 SV=3	gi|38048315|gb|AAR10060.1|similar to Drosophila melanogaster RpS25, partial [Drosophila yakuba]
c16844_g1_i1	203	GO:0005575;GO:0003723;GO:0005524;GO:0000166;GO:0030272;GO:0009396;GO:0003676;	-	veNOG04095	H	sp|Q0P464|MTHSD_DANRE Methenyltetrahydrofolate synthase domain-containing protein OS=Danio rerio GN=mthfsd PE=2 SV=1	gi|113679548|ref|NP_001038564.1|methenyltetrahydrofolate synthase domain-containing protein [Danio rerio] >gnl|BL_ORD_ID|320586 RecName: Full=Methenyltetrahydrofolate synthase domain-containing protein >gnl|BL_ORD_ID|320586 Methenyltetrahydrofolate synthetase domain containing [Danio rerio] >gnl|BL_ORD_ID|320586 Methenyltetrahydrofolate synthetase domain containing [Danio rerio] >gnl|BL_ORD_ID|32…
c16847_g1_i1	361	GO:0016020;GO:0019882;GO:0042612;GO:0042605;GO:0006955;GO:0001916;GO:0002474;	-	veNOG11558	R	-	gi|45433837|emb|CAD44955.1|MHC class I antigen [Labeobarbus intermedius]
c16851_g1_i1	544	-	-	-	-	-	gi|410901112|ref|XP_003964040.1|PREDICTED: protocadherin-15-like [Takifugu rubripes]
c16851_g2_i1	365	GO:0016020;GO:0060088;GO:0002009;GO:0050973;GO:0007601;GO:0005737;GO:0007015;GO:0016021;GO:0048839;GO:0032420;GO:0005886;GO:0001964;GO:0001750;GO:0035264;GO:0007626;GO:0007155;GO:0050910;GO:0042491;GO:0035058;GO:0005509;GO:0007628;GO:0007156;GO:0007605;GO:0060013;	-	opiNOG12883;veNOG07050	S	-	gi|348501710|ref|XP_003438412.1|PREDICTED: protocadherin-15-like [Oreochromis niloticus]
c16860_g1_i1	841	-	-	opiNOG34272;veNOG04426	N	sp|Q8CDY7|TC1D4_MOUSE Tctex1 domain-containing protein 4 OS=Mus musculus GN=Tctex1d4 PE=2 SV=1	gi|292610809|ref|XP_001333857.3|PREDICTED: tctex1 domain-containing protein 4-like [Danio rerio]
c16908_g2_i1	367	GO:0005524;GO:0000166;GO:0017111;GO:0005525;GO:0007049;	-	opiNOG44113;veNOG11369	R	-	gi|157279268|gb|AAI48171.1|LOC100006655 protein [Danio rerio]
c16924_g1_i1	883	GO:0007018;GO:0008152;GO:0005524;GO:0030286;GO:0000166;GO:0006200;GO:0017111;GO:0003777;GO:0016887;	K10408	veNOG00727	Z	sp|Q8VHE6|DYH5_MOUSE Dynein heavy chain 5, axonemal OS=Mus musculus GN=Dnah5 PE=1 SV=2	gi|326674686|ref|XP_003200184.1|PREDICTED: dynein heavy chain 5, axonemal-like, partial [Danio rerio]
c16948_g1_i1	479	-	-	-	-	-	gi|326667720|ref|XP_003198663.1|PREDICTED: protein unc-13 homolog A-like, partial [Danio rerio]
c17026_g1_i1	517	GO:0003674;GO:0005634;GO:0006281;GO:0010212;GO:0070876;GO:0006974;	-	veNOG21233	L	sp|Q7ZV26|SOSSC_DANRE SOSS complex subunit C OS=Danio rerio GN=inip PE=2 SV=1	gi|41055534|ref|NP_956513.1|SOSS complex subunit C [Danio rerio] >gnl|BL_ORD_ID|310212 RecName: Full=SOSS complex subunit C; AltName: Full=INTS3- and NABP-interacting protein; AltName: Full=Sensor of single-strand DNA complex subunit C; AltName: Full=Sensor of ssDNA subunit C; Short=SOSS-C; AltName: Full=Single-stranded DNA-binding protein-interacting protein 1; Short=SSB-interacting protein 1 >g…
c17040_g1_i1	309	-	-	veNOG17175;veNOG25867;veNOG28532;veNOG29610	TRV	sp|A7X3Z0|LEC_THRJA Lectoxin-Thr1 OS=Thrasops jacksonii PE=2 SV=1	gi|213625857|gb|AAI71481.1|Si:ch211-282j17.1 [Danio rerio]
c17062_g1_i1	684	GO:0003677;	-	veNOG08647	K	sp|Q16633|OBF1_HUMAN POU domain class 2-associating factor 1 OS=Homo sapiens GN=POU2AF1 PE=1 SV=1	gi|317665935|ref|NP_001187164.1|B cell-specific coactivator of octamer binding factors [Ictalurus punctatus] >gnl|BL_ORD_ID|414459 B cell-specific coactivator of octamer binding factors [Ictalurus punctatus]
c17069_g2_i1	477	GO:0003677;GO:0046983;GO:0003676;	-	opiNOG22335;opiNOG62878;veNOG13735;veNOG18491	RL	-	gi|270016638|gb|EFA13084.1|hypothetical protein TcasGA2_TC011584 [Tribolium castaneum]
c17072_g1_i1	228	-	-	veNOG28098	R	-	gi|291233839|ref|XP_002736859.1|PREDICTED: telomerase-associated protein 1-like [Saccoglossus kowalevskii]
c17088_g1_i1	499	-	-	veNOG05930;veNOG18735	W	sp|P08799|MYS2_DICDI Myosin-2 heavy chain OS=Dictyostelium discoideum GN=mhcA PE=1 SV=3	gi|348500775|ref|XP_003437948.1|PREDICTED: laminin subunit alpha-3 [Oreochromis niloticus]
c17095_g1_i1	225	GO:0035469;GO:0070121;GO:0061371;	-	opiNOG03552;veNOG04020	K	sp|Q61473|SOX17_MOUSE Transcription factor SOX-17 OS=Mus musculus GN=Sox17 PE=1 SV=1	gi|56711294|ref|NP_571362.2|SRY-box 17 [Danio rerio] >gnl|BL_ORD_ID|225642 SRY-box containing gene 17 [Danio rerio]
c17095_g2_i1	214	GO:0035469;GO:0070121;GO:0061371;	-	veNOG04020	K	-	gi|13489284|gb|AAF16898.2|AF168614_1HMG-box transcription factor Sox17 [Danio rerio]
c17127_g1_i1	332	-	-	veNOG00415	S	sp|Q5K651|SAMD9_HUMAN Sterile alpha motif domain-containing protein 9 OS=Homo sapiens GN=SAMD9 PE=1 SV=1	gi|499024874|ref|XP_004563192.1|PREDICTED: sterile alpha motif domain-containing protein 9-like [Maylandia zebra]
c17139_g1_i1	1100	GO:0006810;GO:0016020;GO:0034220;GO:0004872;GO:0030054;GO:0006811;GO:0035235;GO:0005216;GO:0005234;GO:0004970;GO:0016021;GO:0005886;GO:0045202;GO:0045211;GO:0005215;	-	veNOG07071	TPE	sp|Q91756|GLRK_XENLA Glutamate receptor U1 OS=Xenopus laevis GN=kbp PE=2 SV=1	gi|498964386|ref|XP_004545994.1|PREDICTED: glutamate receptor U1-like isoform X1 [Maylandia zebra] >gnl|BL_ORD_ID|1033469 PREDICTED: glutamate receptor U1-like isoform X2 [Maylandia zebra]
c17143_g1_i1	463	GO:0016020;GO:0006813;GO:0019228;GO:0015269;GO:0071805;GO:0008076;GO:0005513;	-	veNOG13489	P	sp|A7VL23|KCMB3_RAT Calcium-activated potassium channel subunit beta-3 OS=Rattus norvegicus GN=Kcnmb3 PE=2 SV=1	gi|47227918|emb|CAF97547.1|unnamed protein product [Tetraodon nigroviridis]
c17158_g1_i1	506	GO:0003674;GO:0005576;	-	veNOG10109	T	sp|Q567X9|IPRI_DANRE Inositol 1,4,5-trisphosphate receptor-interacting protein OS=Danio rerio GN=itprip PE=2 SV=1	gi|62955721|ref|NP_001017872.1|inositol 1,4,5-trisphosphate receptor-interacting protein precursor [Danio rerio] >gnl|BL_ORD_ID|341528 RecName: Full=Inositol 1,4,5-trisphosphate receptor-interacting protein; Flags: Precursor >gnl|BL_ORD_ID|341528 Zgc:110677 [Danio rerio]
c17170_g1_i1	252	GO:0071456;GO:0005524;GO:0003774;GO:0016192;GO:0005515;GO:0000166;GO:0006631;GO:0016747;GO:0005739;GO:0017137;GO:0070062;GO:0044822;GO:0008152;GO:0006695;GO:0003824;GO:1902109;GO:1901029;GO:0003988;GO:0016459;GO:0005743;	-	veNOG05262	Z	sp|Q9ULV0|MYO5B_HUMAN Unconventional myosin-Vb OS=Homo sapiens GN=MYO5B PE=1 SV=3	gi|488539703|ref|XP_004461467.1|PREDICTED: LOW QUALITY PROTEIN: unconventional myosin-Vb [Dasypus novemcinctus]
c17171_g1_i1	365	GO:0016746;GO:0008152;GO:0016740;	-	opiNOG01356	I	sp|Q924X2|CPT1B_MOUSE Carnitine O-palmitoyltransferase 1, muscle isoform OS=Mus musculus GN=Cpt1b PE=2 SV=1	gi|270003254|gb|EEZ99701.1|hypothetical protein TcasGA2_TC002462 [Tribolium castaneum]
c17184_g1_i1	518	-	-	veNOG05445	K	sp|P20749|BCL3_HUMAN B-cell lymphoma 3 protein OS=Homo sapiens GN=BCL3 PE=1 SV=2	gi|292622295|ref|XP_694014.4|PREDICTED: ankyrin repeat domain-containing protein 34B [Danio rerio]
c17232_g1_i1	739	-	-	meNOG48371;veNOG31627	R	-	gi|139948991|ref|NP_001077321.1|uncharacterized protein LOC570464 precursor [Danio rerio] >gnl|BL_ORD_ID|446895 wu:fu71h07 [Danio rerio]
c17245_g1_i2	207	GO:0004252;GO:0006508;GO:0016021;	-	veNOG05786	T	sp|A0JPA1|RHDF2_XENTR Inactive rhomboid protein 2 OS=Xenopus tropicalis GN=rhbdf2 PE=2 SV=1	gi|47214956|emb|CAG10778.1|unnamed protein product [Tetraodon nigroviridis]
c17245_g1_i3	622	GO:0006810;GO:0016020;GO:0004252;GO:0005783;GO:0050709;GO:0019838;GO:0006508;GO:0016021;GO:0005789;GO:0015031;	-	veNOG05786	T	sp|A0JPA1|RHDF2_XENTR Inactive rhomboid protein 2 OS=Xenopus tropicalis GN=rhbdf2 PE=2 SV=1	gi|344248590|gb|EGW04694.1|Rhomboid family member 2 [Cricetulus griseus]
c17299_g1_i1	461	-	-	-	-	-	gi|326664881|ref|XP_003197903.1|PREDICTED: hypothetical protein LOC100538008 [Danio rerio]
c17304_g1_i1	712	-	-	veNOG19866	R	sp|Q0Q028|DFP3_ANTMY Putative defense protein 3 OS=Antheraea mylitta PE=2 SV=1	gi|449271294|gb|EMC81754.1|Putative defense protein 2, partial [Columba livia]
c17311_g1_i1	309	GO:0005840;GO:0022625;GO:0005622;GO:0005730;GO:0030529;GO:0006412;GO:0003735;GO:0071353;	-	COG0087;veNOG09248	J	sp|P39872|RL3_BOVIN 60S ribosomal protein L3 OS=Bos taurus GN=RPL3 PE=2 SV=2	gi|343459071|gb|AEM37694.1|ribosomal protein L3 [Epinephelus bruneus]
c17345_g1_i1	549	GO:0005840;GO:0030529;GO:0005622;GO:0006412;GO:0003735;GO:0015935;	-	virNOG13095	J	sp|P46297|RS23_FRAAN 40S ribosomal protein S23 OS=Fragaria ananassa GN=RPS23 PE=2 SV=1	gi|158187724|gb|ABW23151.1|ribosomal protein rps23 [Arenicola marina]
c17345_g1_i2	316	GO:0005840;GO:0030529;GO:0005622;GO:0006412;GO:0003735;GO:0015935;	-	virNOG13095	J	sp|P46297|RS23_FRAAN 40S ribosomal protein S23 OS=Fragaria ananassa GN=RPS23 PE=2 SV=1	gi|54039499|sp|Q9GRJ3.1|RS23_LUMRURecName: Full=40S ribosomal protein S23 >gnl|BL_ORD_ID|24773 40S ribosomal protein S23 [Lumbricus rubellus]
c17357_g1_i1	391	GO:0016020;GO:0007186;GO:0004952;GO:0007165;GO:0004935;GO:0007195;GO:0007212;GO:0004930;GO:0005887;GO:0007268;GO:0016021;GO:0004871;GO:0005886;GO:0001591;	-	veNOG05024	T	sp|P24628|DRD2A_XENLA D(2) dopamine receptor A OS=Xenopus laevis GN=drd2-a PE=2 SV=1	gi|265143412|gb|ACY74593.1|dopamine D2a receptor, partial [Carassius auratus]
c17366_g1_i1	616	GO:0003964;GO:0003723;GO:0090305;GO:0004519;GO:0006278;	-	euNOG23669;opiNOG04272;opiNOG36067;opiNOG74605	SR	-	gi|357617567|gb|EHJ70865.1|endonuclease-reverse transcriptase [Danaus plexippus]
c17385_g1_i1	663	GO:0006833;GO:0006810;GO:0016020;GO:0015168;GO:0034219;GO:0015204;GO:0016021;GO:0005372;GO:0071918;GO:0015793;GO:0005215;	-	veNOG04044	G	sp|Q96PS8|AQP10_HUMAN Aquaporin-10 OS=Homo sapiens GN=AQP10 PE=2 SV=2	gi|170178275|gb|ACB10577.1|aquaporin-10b [Danio rerio]
c17389_g1_i1	1335	GO:0007186;GO:0016020;GO:0001505;GO:0007165;GO:0004930;GO:0004969;GO:0016021;GO:0004871;	K04151	veNOG10334	T	sp|Q9QYN8|HRH3_RAT Histamine H3 receptor OS=Rattus norvegicus GN=Hrh3 PE=2 SV=1	gi|70887667|ref|NP_001020689.1|histamine receptor H3 [Danio rerio] >gnl|BL_ORD_ID|176962 Histamine receptor H3 [Danio rerio] >gnl|BL_ORD_ID|176962 Histamine receptor H3 [Danio rerio]
c17393_g1_i1	1664	GO:0007186;GO:0007623;GO:0016020;GO:0007165;GO:0004993;GO:0042310;GO:0006939;GO:0007210;GO:0004930;GO:0005887;GO:0016021;GO:0007268;GO:0004871;GO:0005886;	K04163	veNOG03610	T	sp|P32305|5HT7R_RAT 5-hydroxytryptamine receptor 7 OS=Rattus norvegicus GN=Htr7 PE=2 SV=2	gi|326675608|ref|XP_690599.5|PREDICTED: 5-hydroxytryptamine receptor 7-like [Danio rerio]
c17404_g1_i1	346	-	-	opiNOG18908;veNOG29536	SR	-	gi|340384795|ref|XP_003390896.1|PREDICTED: hypothetical protein LOC100636977, partial [Amphimedon queenslandica]
c17407_g1_i1	1202	GO:0016020;GO:0016021;	K06460	veNOG03497	R	sp|P40239|CD9_FELCA CD9 antigen OS=Felis catus GN=CD9 PE=2 SV=2	gi|348542034|ref|XP_003458491.1|PREDICTED: CD9 antigen-like [Oreochromis niloticus]
c17490_g1_i1	569	-	-	veNOG10524	R	-	gi|47222911|emb|CAF99067.1|unnamed protein product [Tetraodon nigroviridis]
c17492_g1_i1	389	GO:0008152;GO:0055114;GO:0016491;	-	veNOG16765	Q	sp|Q8VCH7|RDH10_MOUSE Retinol dehydrogenase 10 OS=Mus musculus GN=Rdh10 PE=1 SV=2	gi|326668811|ref|XP_683600.4|PREDICTED: retinol dehydrogenase 10-like [Danio rerio]
c17497_g1_i1	865	GO:0005840;GO:0006412;GO:0003735;	-	COG0088;opiNOG05172	J	sp|P09180|RL4_DROME 60S ribosomal protein L4 OS=Drosophila melanogaster GN=RpL4 PE=2 SV=2	gi|91083757|ref|XP_971634.1|PREDICTED: similar to ribosomal protein L4e [Tribolium castaneum] >gnl|BL_ORD_ID|261442 hypothetical protein TcasGA2_TC013168 [Tribolium castaneum]
c17498_g1_i1	515	-	-	opiNOG03942;opiNOG28369	OR	-	gi|260806191|ref|XP_002597968.1|hypothetical protein BRAFLDRAFT_79791 [Branchiostoma floridae] >gnl|BL_ORD_ID|974050 hypothetical protein BRAFLDRAFT_79791 [Branchiostoma floridae]
c17512_g1_i1	392	-	-	veNOG03418	Q	sp|P51590|CP2J3_RAT Cytochrome P450 2J3 OS=Rattus norvegicus GN=Cyp2j3 PE=2 SV=1	gi|499010876|ref|XP_004557333.1|PREDICTED: cytochrome P450 2J2-like [Maylandia zebra]
c17515_g1_i1	505	-	-	veNOG16886;veNOG22163	R	-	gi|498987135|ref|XP_004551450.1|PREDICTED: uncharacterized protein LOC101468681 [Maylandia zebra]
c17517_g1_i1	230	-	-	opiNOG63106;veNOG24696	S	sp|Q96CB5|CH044_HUMAN Putative uncharacterized protein C8orf44 OS=Homo sapiens GN=C8orf44 PE=2 SV=2	gi|119624943|gb|EAX04538.1|hCG2000782 [Homo sapiens]
c17535_g1_i2	447	-	-	veNOG18414;veNOG29935	SR	-	gi|432853683|ref|XP_004067829.1|PREDICTED: GTPase IMAP family member 8-like [Oryzias latipes]
c17560_g1_i1	480	GO:0016310;GO:0005524;GO:0016301;GO:0006468;GO:0004674;GO:0004672;GO:0000166;GO:0016740;GO:0016772;	-	veNOG04007	T	sp|Q8BGW6|ST32A_MOUSE Serine/threonine-protein kinase 32A OS=Mus musculus GN=Stk32a PE=2 SV=1	gi|432949789|ref|XP_004084259.1|PREDICTED: serine/threonine-protein kinase 32A-like [Oryzias latipes]
c17575_g1_i1	405	-	-	opiNOG02889;veNOG08225;veNOG15931	T	sp|Q00657|CSPG4_RAT Chondroitin sulfate proteoglycan 4 OS=Rattus norvegicus GN=Cspg4 PE=1 SV=2	gi|498925276|ref|XP_004538403.1|PREDICTED: chondroitin sulfate proteoglycan 4-like isoform X2 [Maylandia zebra]
c17592_g1_i1	458	-	-	opiNOG18908;veNOG29536	SR	-	gi|449680646|ref|XP_004209640.1|PREDICTED: uncharacterized protein LOC101238029 [Hydra magnipapillata]
c17608_g1_i1	652	GO:0045859;GO:0051015;GO:0007596;GO:0030049;GO:0048739;GO:0007512;GO:0043621;GO:0005737;GO:0019901;GO:0002576;GO:0004713;GO:0005515;GO:0030018;GO:0060048;GO:0031674;GO:0008307;GO:0097493;GO:0070062;GO:0042802;GO:0006936;GO:0003300;GO:0042805;GO:0005865;GO:0051592;GO:0031430;GO:0031433;GO:0055003;GO:0030240;GO:0030241;GO:0005524;GO:0030168;GO:0003007;GO:0007076;GO:0055008;GO:0006941;GO:0005730;GO:…	-	veNOG06654	Z	sp|O01761|UNC89_CAEEL Muscle M-line assembly protein unc-89 OS=Caenorhabditis elegans GN=unc-89 PE=1 SV=3	gi|350593665|ref|XP_003483740.1|PREDICTED: LOW QUALITY PROTEIN: titin [Sus scrofa]
c17611_g1_i1	610	-	-	virNOG13903	G	sp|A9N6Z8|GATY_SALPB D-tagatose-1,6-bisphosphate aldolase subunit GatY OS=Salmonella paratyphi B (strain ATCC BAA-1250 / SPB7) GN=gatY PE=3 SV=1	gi|498978393|ref|XP_004528841.1|PREDICTED: D-tagatose-1,6-bisphosphate aldolase subunit KbaY-like [Ceratitis capitata]
c17615_g1_i1	557	-	-	veNOG26365;veNOG30567	S	-	gi|499042934|ref|XP_004572072.1|PREDICTED: uncharacterized protein LOC101466125, partial [Maylandia zebra]
c17689_g1_i1	464	GO:0017080;GO:0001518;GO:0006814;	-	veNOG19430	P	sp|Q00954|SCN1B_RAT Sodium channel subunit beta-1 OS=Rattus norvegicus GN=Scn1b PE=1 SV=1	gi|162138962|ref|NP_001104621.1|uncharacterized protein LOC555567 precursor [Danio rerio] >gnl|BL_ORD_ID|353025 Si:ch211-225p5.8 protein [Danio rerio] >gnl|BL_ORD_ID|353025 si:ch211-225p5.8 [Danio rerio]
c17704_g1_i1	234	GO:0015074;GO:0003677;GO:0004803;GO:0006313;	-	NOG45510;veNOG19541;veNOG27595	SR	-	gi|213515148|ref|NP_001133228.1|transposase-like [Salmo salar] >gnl|BL_ORD_ID|931482 transposase-like [Salmo salar]
c17707_g1_i1	439	GO:0016020;GO:0004896;	-	veNOG01640	T	sp|P42702|LIFR_HUMAN Leukemia inhibitory factor receptor OS=Homo sapiens GN=LIFR PE=1 SV=1	gi|53828165|gb|AAU94362.1|leukemia inhibitory factor receptor [Carassius auratus]
c17735_g1_i1	267	GO:0005840;GO:0005622;GO:0006412;GO:0003735;	-	virNOG25038;virNOG36789	J	sp|Q5SMI4|RL393_ORYSJ 60S ribosomal protein L39-3 OS=Oryza sativa subsp. japonica GN=RPL39C PE=3 SV=1	gi|290462417|gb|ADD24256.1|60S ribosomal protein L39 [Lepeophtheirus salmonis]
c17736_g1_i2	594	GO:0003676;	-	veNOG22147	S	sp|Q5RCE4|THAP1_PONAB THAP domain-containing protein 1 OS=Pongo abelii GN=THAP1 PE=2 SV=1	gi|498931442|ref|XP_004539942.1|PREDICTED: uncharacterized protein LOC101482357 [Maylandia zebra]
c17738_g1_i1	558	-	-	virNOG00111	R	sp|Q8S9D1|PP395_ARATH Pentatricopeptide repeat-containing protein At5g21222 OS=Arabidopsis thaliana GN=ATC401 PE=2 SV=1	gi|291411297|ref|XP_002721931.1|PREDICTED: hypothetical protein [Oryctolagus cuniculus]
c17741_g1_i1	313	GO:0031012;GO:0008233;GO:0004222;GO:0046872;GO:0016787;GO:0008237;GO:0006508;GO:0005509;GO:0008270;	-	veNOG02880	O	sp|O77656|MMP13_BOVIN Collagenase 3 OS=Bos taurus GN=MMP13 PE=2 SV=1	gi|185132700|ref|NP_001116994.1|matrix metalloproteinase 13 precursor [Salmo salar] >gnl|BL_ORD_ID|37364 matrix metalloproteinase 13 [Salmo salar]
c17744_g1_i1	1156	GO:0008083;GO:0005576;GO:0040007;GO:0005179;	K04667	veNOG14020	T	sp|P27093|INHBB_CHICK Inhibin beta B chain OS=Gallus gallus GN=INHBB PE=2 SV=2	gi|326664028|ref|XP_002662616.2|PREDICTED: inhibin beta B chain-like [Danio rerio]
c17756_g1_i2	551	GO:0005840;GO:0005622;GO:0006412;GO:0003735;	-	virNOG01412	J	sp|Q9C9C6|RL62_ARATH 60S ribosomal protein L6-2 OS=Arabidopsis thaliana GN=RPL6B PE=2 SV=1	gi|156385032|ref|XP_001633436.1|predicted protein [Nematostella vectensis] >gnl|BL_ORD_ID|565967 predicted protein [Nematostella vectensis]
c17768_g1_i1	1155	GO:0005575;GO:0003674;GO:0008150;	-	veNOG11593	S	sp|Q7T312|CCD25_DANRE Coiled-coil domain-containing protein 25 OS=Danio rerio GN=ccdc25 PE=1 SV=1	gi|41055283|ref|NP_956682.1|coiled-coil domain-containing protein 25 [Danio rerio] >gnl|BL_ORD_ID|155901 RecName: Full=Coiled-coil domain-containing protein 25 >gnl|BL_ORD_ID|155901 Coiled-coil domain containing 25 [Danio rerio]
c17841_g1_i1	318	GO:0005929;GO:0007018;GO:0005524;GO:0005874;GO:0008152;GO:0005737;GO:0030286;GO:0003777;GO:0006200;GO:0016887;	-	COG5245;veNOG27602	Z	sp|Q6ZR08|DYH12_HUMAN Dynein heavy chain 12, axonemal OS=Homo sapiens GN=DNAH12 PE=1 SV=2	gi|355559548|gb|EHH16276.1|hypothetical protein EGK_11539, partial [Macaca mulatta]
c17875_g1_i1	201	-	-	veNOG02168	R	-	gi|499045311|ref|XP_004573244.1|PREDICTED: target of Nesh-SH3-like isoform X4 [Maylandia zebra]
c17881_g1_i1	692	GO:0005944;GO:0046935;GO:0043551;	K02649	veNOG10696	T	sp|Q5SW28|PI3R5_MOUSE Phosphoinositide 3-kinase regulatory subunit 5 OS=Mus musculus GN=Pik3r5 PE=2 SV=1	gi|292614804|ref|XP_002662391.1|PREDICTED: phosphoinositide 3-kinase regulatory subunit 5 [Danio rerio]
c17897_g1_i1	894	GO:0007444;GO:0000981;GO:0001077;GO:0042023;GO:0040005;GO:0048666;GO:0005515;GO:0007113;GO:0051539;GO:0003700;GO:0031523;GO:0010466;GO:0007475;GO:0008362;GO:0008069;GO:0046331;GO:0045850;GO:0010628;GO:0030414;GO:0007476;GO:0035189;GO:0045944;GO:0007307;GO:0045476;GO:0000082;GO:0009987;GO:0051726;GO:0003677;GO:0000278;GO:0048477;GO:0006355;GO:0019730;GO:0060537;GO:0045893;GO:0001012;GO:0000122;GO:…	-	-	-	-	gi|241557115|ref|XP_002400170.1|conserved hypothetical protein [Ixodes scapularis] >gnl|BL_ORD_ID|1016580 conserved hypothetical protein [Ixodes scapularis]
c17902_g1_i1	392	GO:0015074;GO:0003676;	-	COG2801;opiNOG19089;opiNOG61161	RL	sp|Q9UR07|RTF23_SCHPO Retrotransposable element Tf2 155 kDa protein type 3 OS=Schizosaccharomyces pombe (strain 972 / ATCC 24843) GN=Tf2-11 PE=4 SV=1	gi|432926110|ref|XP_004080834.1|PREDICTED: uncharacterized protein LOC101170626 [Oryzias latipes]
c17923_g1_i1	589	GO:0016757;GO:0008152;GO:0008270;GO:0055114;GO:0016491;	-	COG0604;virNOG01896	QC	sp|Q53FA7|QORX_HUMAN Quinone oxidoreductase PIG3 OS=Homo sapiens GN=TP53I3 PE=1 SV=2	gi|340387213|ref|XP_003392102.1|PREDICTED: quinone oxidoreductase PIG3-like, partial [Amphimedon queenslandica]
c17926_g1_i1	471	-	-	KOG4308;euNOG11739;veNOG06420	SR	sp|Q9C000|NALP1_HUMAN NACHT, LRR and PYD domains-containing protein 1 OS=Homo sapiens GN=NLRP1 PE=1 SV=1	gi|326676360|ref|XP_001922112.3|PREDICTED: NACHT, LRR and PYD domains-containing protein 12 [Danio rerio]
c17927_g1_i1	684	-	-	veNOG16042	S	sp|Q6UWV7|F159A_HUMAN Membrane protein FAM159A OS=Homo sapiens GN=FAM159A PE=2 SV=2	gi|326679344|ref|XP_003201286.1|PREDICTED: membrane protein FAM159A-like [Danio rerio]
c17938_g1_i1	277	GO:0007186;GO:0016020;GO:0007165;GO:0016021;GO:0004871;GO:0005886;GO:0004930;	-	veNOG02726	T	sp|Q49HH9|TS1R3_CANFA Taste receptor type 1 member 3 OS=Canis familiaris GN=TAS1R3 PE=2 SV=1	gi|118406880|gb|ABK81648.1|T1R taste receptor [Danio rerio]
c17950_g1_i1	561	-	-	KOG3538;veNOG11468	O	sp|P79331|ATS2_BOVIN A disintegrin and metalloproteinase with thrombospondin motifs 2 OS=Bos taurus GN=ADAMTS2 PE=1 SV=1	gi|348535540|ref|XP_003455258.1|PREDICTED: A disintegrin and metalloproteinase with thrombospondin motifs 2-like [Oreochromis niloticus]
c17968_g1_i1	521	GO:0003677;GO:0046983;GO:0003676;	-	KOG1121;NOG195212;opiNOG35986;opiNOG73745;veNOG18285	SL	-	gi|443694524|gb|ELT95635.1|hypothetical protein CAPTEDRAFT_138181, partial [Capitella teleta]
c17982_g1_i1	344	GO:0005840;GO:0030529;GO:0006412;GO:0003735;	-	veNOG06593	J	sp|Q7ZWJ4|RL18A_DANRE 60S ribosomal protein L18a OS=Danio rerio GN=rpl18a PE=2 SV=1	gi|116488038|gb|ABJ98601.1|60S ribosomal protein L18 [Scophthalmus maximus]
c18000_g1_i1	288	-	-	veNOG07706	T	sp|Q8BNQ3|G137B_MOUSE Integral membrane protein GPR137B OS=Mus musculus GN=Gpr137b PE=1 SV=2	gi|410917634|ref|XP_003972291.1|PREDICTED: integral membrane protein GPR137B-like [Takifugu rubripes]
c18006_g1_i1	427	-	-	-	-	-	gi|355759109|gb|EHH61573.1|hypothetical protein EGM_19517, partial [Macaca fascicularis]
c18018_g1_i1	482	-	-	veNOG14591;veNOG16081	T	sp|Q8VCI0|PLBL1_MOUSE Phospholipase B-like 1 OS=Mus musculus GN=Plbd1 PE=1 SV=1	gi|292619450|ref|XP_001332546.3|PREDICTED: phospholipase B-like 1-like [Danio rerio]
c18026_g1_i1	577	GO:0006810;GO:0016020;GO:0005249;GO:0055085;GO:0006813;GO:0005244;GO:0005267;GO:0034765;GO:0005251;GO:0051260;GO:0006811;GO:0005216;GO:0016021;GO:0071805;GO:0008076;	-	veNOG02079;veNOG13223	P	sp|Q8TDN1|KCNG4_HUMAN Potassium voltage-gated channel subfamily G member 4 OS=Homo sapiens GN=KCNG4 PE=2 SV=1	gi|125822585|ref|XP_694589.2|PREDICTED: potassium voltage-gated channel subfamily G member 4-like [Danio rerio]
c18028_g1_i1	1541	GO:0004180;GO:0008233;GO:0004181;GO:0005737;GO:0046872;GO:0016787;GO:0008237;GO:0006508;GO:0005829;GO:0008270;	-	veNOG03548	E	sp|A6H8T7|CBPC2_DANRE Cytosolic carboxypeptidase 2 OS=Danio rerio GN=zte25 PE=2 SV=1	gi|149773464|ref|NP_001092717.1|cytosolic carboxypeptidase 2 [Danio rerio] >gnl|BL_ORD_ID|495112 RecName: Full=Cytosolic carboxypeptidase 2; AltName: Full=ATP/GTP-binding protein-like 2; AltName: Full=Testis-expressed protein 25 >gnl|BL_ORD_ID|495112 Zte25 protein [Danio rerio]
c18033_g1_i1	366	GO:0003964;GO:0003723;GO:0006278;	-	veNOG16886	R	-	gi|29841219|gb|AAP06232.1|similar to GenBank Accession Number AB073376 non-LTR retrotransposable element partially supported by GENSCAN in Oryzias latipes [Schistosoma japonicum]
c18039_g1_i1	441	GO:0001539;GO:0007018;GO:0008152;GO:0007368;GO:0030286;GO:0003777;	-	veNOG04027;veNOG05090;veNOG34003	Z	sp|Q9NYC9|DYH9_HUMAN Dynein heavy chain 9, axonemal OS=Homo sapiens GN=DNAH9 PE=1 SV=3	gi|41055024|ref|NP_956756.1|dynein, axonemal, heavy polypeptide 9 [Danio rerio] >gnl|BL_ORD_ID|315758 Dynein, axonemal, heavy polypeptide 9 [Danio rerio]
c18040_g1_i1	412	GO:0000287;GO:0016310;GO:0008140;GO:0010868;GO:0002028;GO:0005524;GO:0007346;GO:0043276;GO:0035556;GO:0045721;GO:0005737;GO:0019901;GO:0000122;GO:0005515;GO:0005829;GO:0000166;GO:0004672;GO:0032792;GO:0055007;GO:0005634;GO:0030154;GO:0042826;GO:0016301;GO:0006468;GO:0010830;GO:0046872;GO:0004674;GO:0007275;GO:0016740;GO:0007049;GO:0016772;	-	KOG0586;veNOG07843	T	sp|Q60670|SIK1_MOUSE Serine/threonine-protein kinase SIK1 OS=Mus musculus GN=Sik1 PE=1 SV=3	gi|63100921|gb|AAH95722.1|Si:ch211-235e18.3 protein [Danio rerio]
c18043_g1_i1	443	GO:0003964;GO:0015074;GO:0003723;GO:0008233;GO:0006508;GO:0006278;GO:0003676;	-	COG2801;opiNOG01931;veNOG14770	RL	sp|P04323|POL3_DROME Retrovirus-related Pol polyprotein from transposon 17.6 OS=Drosophila melanogaster GN=pol PE=4 SV=1	gi|195357872|ref|XP_002045134.1|GM19302 [Drosophila sechellia] >gnl|BL_ORD_ID|824947 GM19302 [Drosophila sechellia]
c18078_g1_i1	442	GO:0005840;GO:0003723;GO:0030529;GO:0006412;GO:0003735;GO:0015935;	-	opiNOG13350;veNOG11633	J	sp|Q90YS3|RS2_ICTPU 40S ribosomal protein S2 OS=Ictalurus punctatus GN=rps2 PE=2 SV=1	gi|499015191|ref|XP_004558416.1|PREDICTED: 40S ribosomal protein S2-like [Maylandia zebra]
c18097_g1_i1	206	-	-	opiNOG62274	R	sp|Q8WTZ3|YS049_HUMAN Zinc finger protein ENSP00000375192 OS=Homo sapiens PE=2 SV=1	gi|397525589|ref|XP_003832743.1|PREDICTED: putative uncharacterized protein encoded by LINC00596-like [Pan paniscus]
c18104_g1_i1	598	GO:0005840;GO:0016787;GO:0005622;GO:0006412;GO:0003735;	K02970	veNOG23025	J	sp|P82920|RT21_BOVIN 28S ribosomal protein S21, mitochondrial OS=Bos taurus GN=MRPS21 PE=1 SV=3	gi|308322505|gb|ADO28390.1|mitochondrial 28S ribosomal protein s21 [Ictalurus furcatus]
c18107_g1_i2	707	GO:0005524;GO:0030054;GO:0005737;GO:0007283;GO:0030252;GO:0005515;GO:0004693;GO:0061178;GO:0031234;GO:0004672;GO:0000166;GO:0031175;GO:0005886;GO:0008152;GO:0015630;GO:0008021;GO:0006468;GO:0043005;GO:0004674;GO:0030133;GO:0007049;GO:0006887;GO:0016772;	K08820	KOG0594;veNOG03785	TD	sp|Q04735|CDK16_MOUSE Cyclin-dependent kinase 16 OS=Mus musculus GN=Cdk16 PE=1 SV=1	gi|326670410|ref|XP_003199208.1|PREDICTED: cyclin-dependent kinase 16-like, partial [Danio rerio]
c18120_g1_i1	655	GO:0016324;GO:0035329;GO:0031410;GO:0042802;GO:0030054;GO:0005737;GO:0030027;GO:0003365;GO:0008180;GO:0005923;GO:0043536;	-	veNOG01680	Z	sp|E1BEQ5|AMOL1_BOVIN Angiomotin-like protein 1 OS=Bos taurus GN=AMOTL1 PE=3 SV=1	gi|426245576|ref|XP_004016586.1|PREDICTED: angiomotin-like protein 1 [Ovis aries]
c18124_g1_i1	501	GO:0005634;GO:0019894;GO:0005802;GO:0019901;GO:0043015;GO:0031344;GO:0048487;GO:0033674;GO:0017137;	-	opiNOG36374;veNOG13653	S	sp|Q2TBS4|PIFO_BOVIN Protein pitchfork OS=Bos taurus GN=PIFO PE=2 SV=1	gi|499019136|ref|XP_004560356.1|PREDICTED: protein pitchfork-like [Maylandia zebra]
c18141_g1_i1	1216	-	-	opiNOG07346;veNOG28729	SR	-	gi|326678711|ref|XP_001343650.4|PREDICTED: hypothetical protein LOC100004316 [Danio rerio]
c18150_g1_i1	608	GO:0000166;GO:0003950;GO:0003676;	-	veNOG00716	KB	sp|Q460N5|PAR14_HUMAN Poly [ADP-ribose] polymerase 14 OS=Homo sapiens GN=PARP14 PE=1 SV=3	gi|239835742|ref|NP_001107919.2|poly [ADP-ribose] polymerase 14 [Danio rerio]
c18150_g2_i1	513	GO:0008152;GO:0000166;GO:0003950;GO:0003676;	K15261	veNOG00716	KB	sp|Q2EMV9|PAR14_MOUSE Poly [ADP-ribose] polymerase 14 OS=Mus musculus GN=Parp14 PE=1 SV=3	gi|161611451|gb|AAI55667.1|Si:ch211-219a4.3 protein [Danio rerio]
c18156_g1_i1	225	GO:0016310;GO:0005524;GO:0016301;GO:0006468;GO:0004674;GO:0060326;GO:0004672;GO:0000166;GO:0006955;GO:0005576;GO:0016740;GO:0008009;GO:0016772;	K05514	veNOG25263	W	sp|P51671|CCL11_HUMAN Eotaxin OS=Homo sapiens GN=CCL11 PE=1 SV=1	gi|292628118|ref|XP_002666850.1|PREDICTED: c-C motif chemokine 5-like [Danio rerio]
c18185_g1_i1	308	GO:0003964;GO:0003723;GO:0090305;GO:0004519;GO:0006278;	-	KOG1075;opiNOG04272;opiNOG63865	SR	-	gi|357624901|gb|EHJ75502.1|endonuclease-reverse transcriptase [Danaus plexippus]
c18206_g1_i1	760	GO:0007186;GO:0016021;GO:0004930;	-	veNOG09141	T	sp|Q3UFD7|FFAR3_MOUSE Free fatty acid receptor 3 OS=Mus musculus GN=Ffar3 PE=2 SV=1	gi|326676529|ref|XP_003200601.1|PREDICTED: free fatty acid receptor 2-like [Danio rerio]
c18245_g1_i1	550	-	K08055	veNOG23562	W	sp|Q03422|B2MG_CYPCA Beta-2-microglobulin OS=Cyprinus carpio GN=b2m PE=3 SV=1	gi|401663990|dbj|BAM36376.1|beta-2-microglobulin precursor [Oplegnathus fasciatus]
c18250_g1_i1	659	GO:0005840;GO:0003723;GO:0022625;GO:0006414;GO:0005737;GO:0019058;GO:0044267;GO:0005515;GO:0005730;GO:0005829;GO:0003735;GO:0016070;GO:0070062;GO:0005634;GO:0044822;GO:0006415;GO:0000184;GO:0016032;GO:0006614;GO:0006413;GO:0010467;GO:0030529;GO:0019083;GO:0006412;GO:0016071;	-	virNOG03666	J	sp|Q9XF97|RL4_PRUAR 60S ribosomal protein L4 OS=Prunus armeniaca GN=RPL4 PE=2 SV=1	gi|457866999|emb|CCQ18610.1|ribosomal protein RPL1/RPL2/RL4L4 [Sycon ciliatum]
c18272_g1_i1	907	GO:0007186;GO:0016020;GO:0007165;GO:0070098;GO:0004930;GO:0004983;GO:0016021;GO:0007218;GO:0006935;GO:0004871;GO:0004950;	-	veNOG15813	R	sp|Q4EW11|PRLHR_BOVIN Prolactin-releasing peptide receptor OS=Bos taurus GN=PRLHR PE=3 SV=1	gi|169646293|ref|NP_001108619.1|prolactin releasing hormone 2 receptor [Danio rerio] >gnl|BL_ORD_ID|428471 prolactin-releasing peptide receptor-like protein 3 [Danio rerio]
c18324_g1_i1	497	-	-	opiNOG47601;opiNOG51705;opiNOG71342;proNOG10826;veNOG33248	JPR	-	gi|156346868|ref|XP_001621555.1|hypothetical protein NEMVEDRAFT_v1g3947 [Nematostella vectensis] >gnl|BL_ORD_ID|554237 predicted protein [Nematostella vectensis]
c18350_g1_i1	372	-	-	opiNOG36683	S	-	gi|344239443|gb|EGV95546.1|Serum response factor-binding protein 1 [Cricetulus griseus]
c18370_g1_i1	624	GO:0008150;	-	veNOG04350	R	sp|Q5F479|S11IP_CHICK Serine/threonine-protein kinase 11-interacting protein OS=Gallus gallus GN=STK11IP PE=2 SV=1	gi|29437225|gb|AAH49433.1|Zgc:56417 [Danio rerio]
c18424_g1_i1	850	GO:0005575;GO:0005509;GO:0008150;	-	COG5126;veNOG01184;veNOG29342	ZTD	sp|Q91WQ9|CALL4_MOUSE Calmodulin-like protein 4 OS=Mus musculus GN=Calml4 PE=2 SV=2	gi|326679955|ref|XP_002666805.2|PREDICTED: calmodulin-like 4 [Danio rerio]
c18436_g1_i1	438	GO:0000975;GO:0006355;GO:0003700;	-	veNOG04662	K	sp|Q64287|IRF4_MOUSE Interferon regulatory factor 4 OS=Mus musculus GN=Irf4 PE=1 SV=1	gi|326677408|ref|XP_698990.5|PREDICTED: interferon regulatory factor 4, partial [Danio rerio]
c18501_g1_i1	409	GO:0016020;GO:0007165;GO:0008158;GO:0016021;	-	KOG1934;veNOG03725	T	sp|Q0EEE2|PTHD3_MOUSE Patched domain-containing protein 3 OS=Mus musculus GN=Ptchd3 PE=1 SV=1	gi|56207719|emb|CAI21193.1|novel protein [Danio rerio]
c18512_g1_i1	383	GO:0046872;GO:0005622;GO:0008270;GO:0008150;	-	opiNOG17979;opiNOG30737;veNOG01728	SO	sp|Q02084|A33_PLEWA Zinc-binding protein A33 OS=Pleurodeles waltl PE=1 SV=2	gi|126632547|emb|CAM56633.1|novel zinc finger protein [Danio rerio]
c18530_g1_i1	508	-	-	opiNOG20319;opiNOG61689	SR	-	gi|125851303|ref|XP_001334456.1|PREDICTED: hypothetical protein LOC797633 [Danio rerio]
c18530_g2_i1	377	-	-	veNOG27209	S	-	gi|301610598|ref|XP_002934848.1|PREDICTED: hypothetical protein LOC100495743 [Xenopus (Silurana) tropicalis]
c18542_g1_i1	278	GO:0046872;GO:0008150;GO:0003676;	-	-	-	-	gi|326666930|ref|XP_003198423.1|PREDICTED: zinc finger protein 84-like [Danio rerio]
c18546_g1_i1	447	GO:0007186;GO:0051378;GO:0007193;GO:0016020;GO:0007165;GO:0004993;GO:0007210;GO:0004930;GO:0005887;GO:0016021;GO:0004871;GO:0005886;	-	veNOG04059	T	sp|Q9N2D9|5HT1F_PANTR 5-hydroxytryptamine receptor 1F (Fragment) OS=Pan troglodytes GN=HTR1F PE=3 SV=1	gi|395526859|ref|XP_003765572.1|PREDICTED: 5-hydroxytryptamine receptor 1F [Sarcophilus harrisii]
c18547_g1_i1	665	GO:0006810;GO:0016020;GO:0055085;GO:0016021;GO:0006811;GO:0006814;GO:0005215;	-	veNOG10497	P	sp|A8WHP3|SC5A9_DANRE Sodium/glucose cotransporter 4 OS=Danio rerio GN=slc5a9 PE=2 SV=1	gi|165972483|ref|NP_001107077.1|sodium/glucose cotransporter 4 [Danio rerio] >gnl|BL_ORD_ID|428463 RecName: Full=Sodium/glucose cotransporter 4; Short=Na(+)/glucose cotransporter 4; AltName: Full=Solute carrier family 5 member 9
c18559_g1_i1	209	GO:0031012;GO:0070062;GO:0005615;GO:0005509;GO:0008201;GO:0019838;GO:0005578;	-	veNOG04563	T	sp|Q28019|LTBP2_BOVIN Latent-transforming growth factor beta-binding protein 2 OS=Bos taurus GN=LTBP2 PE=2 SV=2	gi|478504224|ref|XP_004426413.1|PREDICTED: latent-transforming growth factor beta-binding protein 2 [Ceratotherium simum simum]
c18617_g1_i1	933	-	-	COG2801;opiNOG14998;opiNOG47565;opiNOG52147;veNOG25235	RL	sp|Q09575|YRD6_CAEEL Uncharacterized protein K02A2.6 OS=Caenorhabditis elegans GN=K02A2.6 PE=2 SV=1	gi|301609273|ref|XP_002934194.1|PREDICTED: uncharacterized protein K02A2.6-like [Xenopus (Silurana) tropicalis]
c18620_g1_i1	300	GO:0003964;GO:0003723;GO:0006278;	-	COG2801;veNOG14770	RL	sp|P20825|POL2_DROME Retrovirus-related Pol polyprotein from transposon 297 OS=Drosophila melanogaster GN=pol PE=4 SV=1	gi|391335268|ref|XP_003742017.1|PREDICTED: uncharacterized protein LOC100899502 [Metaseiulus occidentalis]
c18620_g2_i1	634	GO:0003964;GO:0015074;GO:0003723;GO:0006278;GO:0003676;	-	COG2801;veNOG14770	RL	sp|Q8I7P9|POL5_DROME Retrovirus-related Pol polyprotein from transposon opus OS=Drosophila melanogaster GN=pol PE=4 SV=1	gi|198456980|ref|XP_002136287.1|GA27963 [Drosophila pseudoobscura pseudoobscura] >gnl|BL_ORD_ID|926625 GA27963 [Drosophila pseudoobscura pseudoobscura]
c18652_g1_i1	230	GO:0016020;GO:0007155;GO:0046872;GO:0016021;	-	KOG3514;veNOG05538	T	sp|A1XQX2|NR1BA_DANRE Neurexin-1b-alpha OS=Danio rerio GN=nrxn1b PE=2 SV=1	gi|47228947|emb|CAG09462.1|unnamed protein product [Tetraodon nigroviridis]
c18653_g1_i1	388	GO:0003677;GO:0005634;GO:0046982;GO:0006334;GO:0005694;GO:0000786;	-	COG2036;virNOG17611	B	sp|Q71H73|H33_VITVI Histone H3.3 OS=Vitis vinifera PE=2 SV=3	gi|156404482|ref|XP_001640436.1|predicted protein [Nematostella vectensis] >gnl|BL_ORD_ID|572896 hypothetical protein BRAFLDRAFT_67487 [Branchiostoma floridae] >gnl|BL_ORD_ID|572896 PREDICTED: histone cluster 2, H3c2-like [Saccoglossus kowalevskii] >gnl|BL_ORD_ID|572896 predicted protein [Nematostella vectensis] >gnl|BL_ORD_ID|572896 hypothetical protein BRAFLDRAFT_67487 [Branchiostoma floridae] …
c18653_g2_i1	428	GO:0003677;GO:0005634;GO:0046982;GO:0006334;GO:0005694;GO:0000786;	K11253	COG2036;virNOG17611	B	sp|Q71H73|H33_VITVI Histone H3.3 OS=Vitis vinifera PE=2 SV=3	gi|326911821|ref|XP_003202254.1|PREDICTED: histone H3.2-like [Meleagris gallopavo]
c18664_g1_i1	1749	-	-	COG2801;opiNOG01931	RL	sp|Q7LHG5|YI31B_YEAST Transposon Ty3-I Gag-Pol polyprotein OS=Saccharomyces cerevisiae (strain ATCC 204508 / S288c) GN=TY3B-I PE=3 SV=2	gi|326674816|ref|XP_003200213.1|PREDICTED: hypothetical protein LOC100536339 [Danio rerio]
c18676_g1_i1	376	-	-	veNOG33324	R	-	gi|326669080|ref|XP_002667664.2|PREDICTED: hypothetical protein LOC100331505 [Danio rerio]
c18677_g1_i1	303	GO:0046872;GO:0016021;	-	meNOG01741;veNOG04198	M	sp|Q3ZBG9|PLS2_BOVIN Phospholipid scramblase 2 OS=Bos taurus GN=PLSCR2 PE=2 SV=1	gi|292610512|ref|XP_693207.4|PREDICTED: phospholipid scramblase 1-like [Danio rerio]
c18691_g1_i1	921	-	-	veNOG23744	R	-	gi|348518908|ref|XP_003446973.1|PREDICTED: hypothetical protein LOC100710320 [Oreochromis niloticus]
c18699_g1_i1	556	GO:0016272;GO:0006457;GO:0051082;	-	veNOG20800	O	sp|Q148L7|PDRG1_BOVIN p53 and DNA damage-regulated protein 1 OS=Bos taurus GN=PDRG1 PE=2 SV=1	gi|62955487|ref|NP_001017757.1|p53 and DNA damage-regulated protein 1 [Danio rerio] >gnl|BL_ORD_ID|341453 Zgc:112519 [Danio rerio]
c18708_g1_i1	559	GO:0005840;GO:0005622;GO:0006412;GO:0003735;	-	opiNOG11103	J	sp|Q6QMZ4|RL6_CHILA 60S ribosomal protein L6 OS=Chinchilla lanigera GN=RPL6 PE=2 SV=3	gi|264667343|gb|ACY71257.1|ribosomal protein L6 [Chrysomela tremula]
c18727_g1_i1	659	-	-	NOG02691;veNOG08225	ST	sp|Q00657|CSPG4_RAT Chondroitin sulfate proteoglycan 4 OS=Rattus norvegicus GN=Cspg4 PE=1 SV=2	gi|410923196|ref|XP_003975068.1|PREDICTED: chondroitin sulfate proteoglycan 4-like [Takifugu rubripes]
c18731_g1_i1	614	-	-	veNOG17566;veNOG21666	S	sp|P39153|YWLC_BACSU Probable tRNA threonylcarbamoyladenosine biosynthesis protein YwlC OS=Bacillus subtilis (strain 168) GN=ywlC PE=3 SV=1	gi|326673503|ref|XP_693825.3|PREDICTED: hypothetical protein LOC565454 [Danio rerio]
c18740_g1_i1	211	-	-	veNOG06420	R	-	gi|292622930|ref|XP_002665164.1|PREDICTED: stonustoxin subunit alpha-like [Danio rerio]
c18757_g1_i1	220	-	-	NOG172094;veNOG30530;veNOG30616	SR	sp|Q6UX73|CP089_HUMAN UPF0764 protein C16orf89 OS=Homo sapiens GN=C16orf89 PE=1 SV=2	gi|355755698|gb|EHH59445.1|hypothetical protein EGM_09562, partial [Macaca fascicularis]
c18760_g1_i1	335	GO:0003964;GO:0003723;GO:0006278;	-	opiNOG39458;veNOG14888	R	sp|P08548|LIN1_NYCCO LINE-1 reverse transcriptase homolog OS=Nycticebus coucang PE=1 SV=1	gi|45861789|gb|AAS78685.1|reverse transcriptase [Kryptolebias marmoratus] >gnl|BL_ORD_ID|199143 reverse transcriptase [Kryptolebias marmoratus]
c18763_g1_i1	850	GO:0071456;GO:0006397;GO:2000766;GO:0003723;GO:0005634;GO:0005737;GO:0006417;GO:0003676;GO:0071230;GO:0032869;GO:0046872;GO:0000900;GO:0035925;GO:0000166;	K02602	meNOG04804;veNOG04606	J	sp|Q9DED5|CPEB1_CARAU Cytoplasmic polyadenylation element-binding protein 1 OS=Carassius auratus GN=cpeb1 PE=2 SV=1	gi|82247035|sp|Q9DED5.1|CPEB1_CARAURecName: Full=Cytoplasmic polyadenylation element-binding protein 1; Short=CPE-BP1; Short=CPE-binding protein 1; Short=CPEB-1 >gnl|BL_ORD_ID|119633 cytoplasmic polyadenylation element binding protein [Carassius auratus]
c18772_g1_i1	410	GO:0016020;GO:0005164;GO:0005615;GO:0005125;GO:0006955;	K05476	veNOG11757	U	-	gi|452814508|gb|AGG11791.1|TNF13b [Ctenopharyngodon idella]
c18792_g1_i2	708	-	-	KOG4475;veNOG01344	TP	-	gi|326665656|ref|XP_003198081.1|PREDICTED: protein G7c-like [Danio rerio]
c18807_g1_i1	388	-	-	opiNOG78303	S	-	gi|410950003|ref|XP_004001365.1|PREDICTED: LOW QUALITY PROTEIN: inactive serine/threonine-protein kinase PLK5-like [Felis catus]
c18813_g1_i1	358	-	-	-	-	-	gi|444729979|gb|ELW70377.1|hypothetical protein TREES_T100002604 [Tupaia chinensis]
c18814_g1_i1	463	-	-	veNOG02789	W	sp|Q13349|ITAD_HUMAN Integrin alpha-D OS=Homo sapiens GN=ITGAD PE=1 SV=2	gi|499048267|ref|XP_004574683.1|PREDICTED: integrin alpha-M-like [Maylandia zebra]
c18835_g1_i1	801	GO:0048853;GO:0005737;GO:0030878;GO:0061009;GO:0009611;GO:0007492;GO:0007165;GO:0048729;GO:0070491;GO:0045736;GO:0045944;GO:0016055;GO:0071103;GO:0010944;GO:0003677;GO:0000122;GO:0090009;GO:0043565;GO:0030183;GO:0070365;GO:0016525;GO:0043434;GO:0006351;GO:0035050;GO:0001701;GO:0042803;GO:0044212;GO:0010621;GO:0009887;GO:0061010;GO:0017025;GO:0008134;GO:0002009;GO:0042127;GO:0048568;GO:0016973;GO:…	-	virNOG17654	K	sp|P46897|ATHB7_ARATH Homeobox-leucine zipper protein ATHB-7 OS=Arabidopsis thaliana GN=ATHB-7 PE=2 SV=2	gi|156402692|ref|XP_001639724.1|predicted protein [Nematostella vectensis] >gnl|BL_ORD_ID|572196 predicted protein [Nematostella vectensis]
c18839_g1_i1	382	GO:0005840;GO:0022625;GO:0006414;GO:0019058;GO:0071346;GO:0044267;GO:0017148;GO:0005829;GO:0097452;GO:0003735;GO:0016070;GO:0005634;GO:0015934;GO:0044822;GO:0006415;GO:0000184;GO:0016032;GO:1901194;GO:0006614;GO:0006413;GO:0010467;GO:0030529;GO:0019083;GO:0006412;GO:0016071;	-	virNOG00232	J	sp|Q9LRX8|R13A2_ARATH 60S ribosomal protein L13a-2 OS=Arabidopsis thaliana GN=RPL13AB PE=1 SV=1	gi|156377756|ref|XP_001630812.1|predicted protein [Nematostella vectensis] >gnl|BL_ORD_ID|563372 predicted protein [Nematostella vectensis]
c18848_g1_i1	491	GO:0070062;GO:0023014;GO:0005524;GO:0042802;GO:0005737;GO:0042803;GO:0046777;GO:0006915;GO:0004674;GO:0004702;	-	opiNOG04774;veNOG05482	T	sp|O54988|SLK_MOUSE STE20-like serine/threonine-protein kinase OS=Mus musculus GN=Slk PE=1 SV=2	gi|145580573|pdb|2UV2|AChain A, Crystal Structure Of Human Ste20-Like Kinase Bound To 4-(4-( 5-Cyclopropyl-1h-Pyrazol-3-Ylamino)-Quinazolin-2-Ylamino)- Phenyl)-Acetonitrile
c18869_g1_i1	506	GO:0016020;GO:0019882;GO:0006955;	-	-	-	-	gi|301627123|ref|XP_002942726.1|PREDICTED: hypothetical protein LOC100495238 [Xenopus (Silurana) tropicalis]
c18877_g1_i1	1090	GO:0016831;GO:0004014;GO:0016829;GO:0006597;GO:0006557;GO:0008295;GO:0006596;	-	virNOG00946	E	sp|O04009|DCAM_TOBAC S-adenosylmethionine decarboxylase proenzyme OS=Nicotiana tabacum GN=SAMDC PE=2 SV=1	gi|195146846|ref|XP_002014395.1|GL18975 [Drosophila persimilis] >gnl|BL_ORD_ID|800423 GL18975 [Drosophila persimilis]
c18921_g1_i1	310	-	-	opiNOG72366	S	-	gi|260783495|ref|XP_002586810.1|hypothetical protein BRAFLDRAFT_170384 [Branchiostoma floridae] >gnl|BL_ORD_ID|960902 hypothetical protein BRAFLDRAFT_170384 [Branchiostoma floridae]
c18971_g1_i1	323	GO:0046872;GO:0004619;GO:0006007;GO:0008152;GO:0003824;GO:0005737;GO:0030145;	-	COG0696;virNOG01222	G	sp|Q42908|PMGI_MESCR 2,3-bisphosphoglycerate-independent phosphoglycerate mutase OS=Mesembryanthemum crystallinum GN=PGM1 PE=2 SV=1	gi|498979100|ref|XP_004529020.1|PREDICTED: 2,3-bisphosphoglycerate-independent phosphoglycerate mutase-like [Ceratitis capitata]
c18980_g1_i1	1304	GO:0005509;	-	veNOG06977	S	sp|A0JPI9|CN16B_RAT Uncharacterized protein C14orf166B homolog OS=Rattus norvegicus PE=2 SV=1	gi|348531387|ref|XP_003453191.1|PREDICTED: uncharacterized protein C14orf166B-like [Oreochromis niloticus]
c18995_g1_i1	334	GO:0016020;GO:0016021;GO:0008150;	-	veNOG14822	S	sp|Q86UF1|TSN33_HUMAN Tetraspanin-33 OS=Homo sapiens GN=TSPAN33 PE=2 SV=1	gi|61806671|ref|NP_001013569.1|uncharacterized protein LOC541424 [Danio rerio] >gnl|BL_ORD_ID|337485 Zgc:113223 [Danio rerio]
c19009_g1_i1	1381	-	-	veNOG13338;veNOG15189	E	sp|Q9EQF2|KELL_MOUSE Kell blood group glycoprotein homolog OS=Mus musculus GN=Kel PE=1 SV=1	gi|498984563|ref|XP_004550823.1|PREDICTED: kell blood group glycoprotein-like [Maylandia zebra]
c19025_g1_i1	619	GO:0007018;GO:0008152;GO:0005524;GO:0006200;GO:0003777;GO:0016887;	-	veNOG05090;veNOG34003	Z	sp|P23098|DYHC_TRIGR Dynein beta chain, ciliary OS=Tripneustes gratilla PE=1 SV=1	gi|326672109|ref|XP_003199596.1|PREDICTED: dynein beta chain, ciliary-like [Danio rerio]
c19055_g1_i1	1105	GO:0023014;GO:0016310;GO:0005524;GO:0016301;GO:0006468;GO:0006950;GO:0035556;GO:0005737;GO:0004674;GO:0004672;GO:0000166;GO:0004702;GO:0016740;GO:0016772;	-	veNOG15607	T	sp|Q90ZY4|SBK1_DANRE Serine/threonine-protein kinase SBK1 OS=Danio rerio GN=sbk1 PE=1 SV=1	gi|125844668|ref|XP_695320.2|PREDICTED: serine/threonine-protein kinase SBK1-like [Danio rerio]
c19062_g1_i1	451	-	-	veNOG06420	R	-	gi|189526610|ref|XP_687146.3|PREDICTED: NACHT, LRR and PYD domains-containing protein 3 [Danio rerio]
c19100_g1_i1	498	-	-	-	-	-	gi|291239857|ref|XP_002739838.1|PREDICTED: phytanoyl-CoA dioxygenase, peroxisomal-like [Saccoglossus kowalevskii]
c19107_g1_i1	549	GO:0005634;GO:0046872;GO:0007409;GO:0003676;	-	veNOG10450	K	-	gi|255522777|ref|NP_001157303.1|PR domain zinc finger protein 14 [Danio rerio] >gnl|BL_ORD_ID|213202 Prmd14 [Danio rerio]
c19119_g1_i1	361	GO:0005212;GO:0002009;GO:0002088;	-	veNOG08421;veNOG13484	S	sp|P02530|CRG1_RANTE Gamma-crystallin 1 (Fragment) OS=Rana temporaria PE=2 SV=1	gi|351712366|gb|EHB15285.1|Gamma-crystallin B, partial [Heterocephalus glaber]
c19127_g1_i1	603	-	-	veNOG09264	TP	sp|Q7Z442|PK1L2_HUMAN Polycystic kidney disease protein 1-like 2 OS=Homo sapiens GN=PKD1L2 PE=1 SV=4	gi|348511593|ref|XP_003443328.1|PREDICTED: polycystic kidney disease protein 1-like 2-like [Oreochromis niloticus]
c19133_g1_i1	543	GO:0016020;GO:0043066;GO:0006915;GO:0046872;GO:0005887;GO:0008270;GO:0005789;GO:0005198;	-	veNOG04570	O	sp|Q9NZS9|BFAR_HUMAN Bifunctional apoptosis regulator OS=Homo sapiens GN=BFAR PE=1 SV=1	gi|345310664|ref|XP_001516855.2|PREDICTED: bifunctional apoptosis regulator-like [Ornithorhynchus anatinus]
c19136_g1_i1	269	GO:0046872;GO:0003676;	-	KOG1721;veNOG00329;veNOG00499;veNOG09963	K	sp|Q14590|ZN235_HUMAN Zinc finger protein 235 OS=Homo sapiens GN=ZNF235 PE=2 SV=3	gi|363747368|ref|XP_003643997.1|PREDICTED: zinc finger protein 184-like, partial [Gallus gallus]
c19145_g1_i1	457	-	-	veNOG18562	L	-	gi|348541017|ref|XP_003457983.1|PREDICTED: hypothetical protein LOC100702678 [Oreochromis niloticus]
c19160_g1_i2	205	GO:0015074;GO:0003676;	-	opiNOG17409;veNOG09601;veNOG13173	SR	sp|Q5DTZ0|NYNRI_MOUSE Protein NYNRIN OS=Mus musculus GN=Nynrin PE=1 SV=2	gi|198415860|ref|XP_002130167.1|PREDICTED: gypsy retrotransposon integrase-like protein 1-like [Ciona intestinalis]
c19165_g1_i1	473	GO:0003677;GO:0046983;	K09067	veNOG18211;veNOG19319	K	sp|Q7RTU5|ASCL5_HUMAN Achaete-scute homolog 5 OS=Homo sapiens GN=ASCL5 PE=2 SV=2	gi|499020187|ref|XP_004560876.1|PREDICTED: achaete-scute homolog 4-like [Maylandia zebra]
c19184_g1_i1	231	GO:0007018;GO:0005524;GO:0008152;GO:0016567;GO:0035556;GO:0030286;GO:0000166;GO:0003777;GO:0006200;GO:0017111;GO:0016887;	-	COG5245;veNOG02998	Z	sp|Q923J6|DYH12_RAT Dynein heavy chain 12, axonemal OS=Rattus norvegicus GN=Dnah12 PE=2 SV=2	gi|390475199|ref|XP_002758519.2|PREDICTED: dynein heavy chain 12, axonemal, partial [Callithrix jacchus]
c19220_g1_i1	272	-	-	-	-	-	gi|326671170|ref|XP_003199376.1|PREDICTED: complement C1q-like protein 2-like [Danio rerio]
c19224_g1_i1	225	GO:0003779;GO:0005622;GO:0015629;GO:0030042;	-	veNOG00705;veNOG12903	Z	sp|P45591|COF2_MOUSE Cofilin-2 OS=Mus musculus GN=Cfl2 PE=1 SV=1	gi|432936587|ref|XP_004082183.1|PREDICTED: cofilin-2-like [Oryzias latipes]
c19242_g1_i1	615	-	-	virNOG17874	K	sp|Q6PC91|BT3L4_DANRE Transcription factor BTF3 homolog 4 OS=Danio rerio GN=btf3l4 PE=2 SV=1	gi|225707496|gb|ACO09594.1|Transcription factor BTF3 homolog 4 [Osmerus mordax]
c19247_g1_i1	225	GO:0016020;GO:0001889;GO:0030154;GO:0005737;GO:0042246;GO:0060351;GO:0005509;GO:0007275;GO:0005576;GO:0016021;GO:0060325;GO:0050793;GO:0007219;GO:0001946;	-	homNOG17579;veNOG02575	T	sp|Q04721|NOTC2_HUMAN Neurogenic locus notch homolog protein 2 OS=Homo sapiens GN=NOTCH2 PE=1 SV=3	gi|410921244|ref|XP_003974093.1|PREDICTED: neurogenic locus notch homolog protein 2-like [Takifugu rubripes]
c19252_g1_i1	575	-	-	veNOG07082	S	sp|Q8NFR7|CC148_HUMAN Coiled-coil domain-containing protein 148 OS=Homo sapiens GN=CCDC148 PE=2 SV=2	gi|432932509|ref|XP_004081774.1|PREDICTED: coiled-coil domain-containing protein 148-like [Oryzias latipes]
c19270_g1_i1	416	GO:0016020;GO:0007186;GO:0007165;GO:0045761;GO:0043408;GO:2000479;GO:0004930;GO:0031628;GO:0008188;GO:0016021;GO:0007218;GO:0004871;	-	meNOG05784;veNOG05615	T	sp|Q9GZQ6|NPFF1_HUMAN Neuropeptide FF receptor 1 OS=Homo sapiens GN=NPFFR1 PE=1 SV=1	gi|427775280|gb|AFY63168.1|G-protein couple receptor IHR2 [Carassius auratus]
c19286_g1_i1	1173	-	-	veNOG00430	T	sp|Q9Y3L3|3BP1_HUMAN SH3 domain-binding protein 1 OS=Homo sapiens GN=SH3BP1 PE=1 SV=3	gi|326672341|ref|XP_001345357.3|PREDICTED: SH3 domain-binding protein 1-like [Danio rerio]
c19337_g1_i1	208	-	-	NOG118464;veNOG28938	SR	-	gi|347227|gb|AAA49027.1|reverse transcriptase, partial [Gallus gallus]
c19387_g1_i1	931	GO:0002244;GO:0003746;GO:0045727;GO:0006414;GO:0005737;GO:0019901;GO:0005515;GO:0000166;GO:0070062;GO:0005634;GO:0044822;GO:0006184;GO:0010628;GO:0003924;GO:0030529;GO:0008494;GO:0006412;GO:0005525;GO:0005844;	-	veNOG01604	J	sp|Q90705|EF2_CHICK Elongation factor 2 OS=Gallus gallus GN=EEF2 PE=1 SV=3	gi|354832415|gb|AER42697.1|eukaryotic translation elongation factor 2 [Epinephelus coioides]
c19394_g1_i1	764	-	-	-	-	sp|P86794|ITR2C_FAGES Trypsin inhibitor 2c OS=Fagopyrum esculentum PE=1 SV=1	gi|226120|prf||1410330Bvicilin gene B
c19412_g1_i1	608	GO:0007186;GO:0016020;GO:0043200;GO:0007608;GO:0016597;GO:0007165;GO:0019722;GO:0004930;GO:0016595;GO:0009986;GO:0016021;GO:0050896;GO:0004871;GO:0006874;GO:0005886;	K04622	veNOG02727	T	sp|Q9PW88|GPC6A_CARAU G-protein coupled receptor family C group 6 member A OS=Carassius auratus GN=gprc6a PE=1 SV=1	gi|82118692|sp|Q9PW88.1|GPC6A_CARAURecName: Full=G-protein coupled receptor family C group 6 member A; AltName: Full=Odorant receptor 5.24; Flags: Precursor >gnl|BL_ORD_ID|132293 odorant receptor 5.24 [Carassius auratus]
c19414_g1_i1	386	GO:0046872;GO:0045202;	-	veNOG01066;veNOG11506	SR	sp|Q9Y6V0|PCLO_HUMAN Protein piccolo OS=Homo sapiens GN=PCLO PE=1 SV=4	gi|410026443|gb|AFV52315.1|piccolo b, partial [Tetraodon nigroviridis]
c19427_g1_i1	1066	GO:0046330;GO:0060272;GO:0055001;GO:0005938;GO:0070016;GO:0005881;GO:0016023;GO:0005737;GO:0019901;GO:0090090;GO:0004871;GO:0035412;GO:0007368;GO:0007165;GO:0090244;GO:0005622;GO:0045599;GO:0014069;GO:0021881;GO:0007257;GO:0038032;GO:0007275;GO:0048048;GO:0030910;GO:0001743;GO:0060823;GO:0043547;GO:0021797;GO:0071407;GO:0005886;GO:0031122;GO:0048320;GO:0008219;GO:0042803;GO:0009950;GO:0008013;GO:…	-	veNOG03933	T	sp|O42400|AXIN1_CHICK Axin-1 OS=Gallus gallus GN=AXIN1 PE=2 SV=1	gi|363746457|ref|XP_003643669.1|PREDICTED: axin-1-like [Gallus gallus]
c19435_g1_i1	922	GO:0046872;GO:0000166;GO:0008270;GO:0003676;	-	KOG0107;virNOG07615	A	sp|Q8VYA5|RSZ33_ARATH Serine/arginine-rich splicing factor RS2Z33 OS=Arabidopsis thaliana GN=RS2Z33 PE=1 SV=1	gi|389608975|dbj|BAM18099.1|hypothetical protein [Papilio xuthus]
c19454_g1_i1	436	-	-	opiNOG13257;opiNOG28540;veNOG06420	R	-	gi|292622928|ref|XP_002665163.1|PREDICTED: protein NLRC3-like [Danio rerio]
c19468_g1_i1	442	-	-	-	-	-	gi|189237418|ref|XP_001815380.1|PREDICTED: hypothetical protein [Tribolium castaneum] >gnl|BL_ORD_ID|704650 hypothetical protein TcasGA2_TC014315 [Tribolium castaneum]
c19472_g1_i1	2274	GO:0000166;GO:0003676;	-	veNOG04681;virNOG24202	SB	sp|Q39846|SBP65_SOYBN Seed biotin-containing protein SBP65 OS=Glycine max GN=SBP65 PE=1 SV=1	gi|321467016|gb|EFX78008.1|hypothetical protein DAPPUDRAFT_105663 [Daphnia pulex]
c19476_g1_i1	753	GO:0005840;GO:0003723;GO:0015934;GO:0051298;GO:0022625;GO:0030529;GO:0000022;GO:0006412;GO:0007052;GO:0003735;	K02865	virNOG03223	J	sp|P59231|R10A3_ARATH 60S ribosomal protein L10a-3 OS=Arabidopsis thaliana GN=RPL10AC PE=2 SV=1	gi|313237617|emb|CBY12761.1|unnamed protein product [Oikopleura dioica]
c19501_g2_i1	523	GO:0016020;GO:0042127;GO:0004930;GO:0005515;GO:0016021;GO:0007218;GO:0004871;GO:0005886;GO:0007611;GO:0007186;GO:0007165;GO:0035176;GO:0031989;GO:0007268;GO:0042923;GO:0004946;	-	veNOG02084	T	sp|P52500|GRPR_RAT Gastrin-releasing peptide receptor OS=Rattus norvegicus GN=Grpr PE=2 SV=1	gi|125829527|ref|XP_695673.2|PREDICTED: gastrin-releasing peptide receptor [Danio rerio]
c19505_g1_i1	322	GO:0003964;GO:0003723;GO:0006278;	-	veNOG22146;veNOG31706	R	-	gi|76155544|gb|AAX26836.2|SJCHGC03019 protein [Schistosoma japonicum]
c19513_g1_i1	320	GO:0046872;GO:0005622;GO:0008270;	-	KOG2177;NOG179522;veNOG05912	OR	sp|Q62556|BT1A1_MOUSE Butyrophilin subfamily 1 member A1 OS=Mus musculus GN=Btn1a1 PE=1 SV=2	gi|326665740|ref|XP_003198101.1|PREDICTED: butyrophilin subfamily 1 member A1-like [Danio rerio]
c19528_g1_i1	548	GO:0005840;GO:0030529;GO:0005622;GO:0006412;GO:0003735;	-	virNOG18244	J	sp|P49211|RL321_ARATH 60S ribosomal protein L32-1 OS=Arabidopsis thaliana GN=RPL32A PE=2 SV=2	gi|442564949|dbj|BAM76247.1|ribosomal protein [Pinctada fucata]
c19565_g1_i1	624	GO:0005575;GO:0003674;GO:0008150;	-	veNOG09607	S	sp|Q9UBI1|COMD3_HUMAN COMM domain-containing protein 3 OS=Homo sapiens GN=COMMD3 PE=1 SV=1	gi|56797748|ref|NP_001008734.1|COMM domain-containing protein 3 [Danio rerio] >gnl|BL_ORD_ID|226655 COMM domain containing 3 [Danio rerio]
c19590_g1_i1	439	GO:0046983;GO:0003676;	-	meNOG44916;opiNOG25080;veNOG06631	KR	sp|Q7L775|EPMIP_HUMAN EPM2A-interacting protein 1 OS=Homo sapiens GN=EPM2AIP1 PE=1 SV=1	gi|328708563|ref|XP_003243729.1|PREDICTED: general transcription factor II-I repeat domain-containing protein 2A-like [Acyrthosiphon pisum]
c19601_g1_i1	567	GO:0007186;GO:0016021;GO:0004930;	-	veNOG02533;veNOG29006;veNOG30831	TR	sp|Q86VZ1|P2RY8_HUMAN P2Y purinoceptor 8 OS=Homo sapiens GN=P2RY8 PE=1 SV=1	gi|47223574|emb|CAF99183.1|unnamed protein product [Tetraodon nigroviridis]
c19605_g1_i2	401	GO:0016226;GO:0005506;GO:0051536;	-	veNOG00966	C	sp|Q9D7P6|ISCU_MOUSE Iron-sulfur cluster assembly enzyme ISCU, mitochondrial OS=Mus musculus GN=Iscu PE=1 SV=1	gi|229366730|gb|ACQ58345.1|Iron-sulfur cluster assembly enzyme ISCU, mitochondrial precursor [Anoplopoma fimbria]
c19625_g1_i1	1874	-	-	veNOG10680	R	sp|P08603|CFAH_HUMAN Complement factor H OS=Homo sapiens GN=CFH PE=1 SV=4	gi|156230311|gb|AAI52011.1|LOC559122 protein [Danio rerio]
c19629_g1_i1	499	GO:0000166;GO:0008270;GO:0003676;	-	-	-	-	gi|292624672|ref|XP_001920901.2|PREDICTED: hypothetical protein LOC100150454 [Danio rerio]
c19631_g2_i1	352	GO:0005575;GO:0018149;GO:0046872;GO:0003810;	-	veNOG08907	K	sp|Q8BH61|F13A_MOUSE Coagulation factor XIII A chain OS=Mus musculus GN=F13a1 PE=2 SV=3	gi|115529297|ref|NP_001070179.1|uncharacterized protein LOC767742 [Danio rerio] >gnl|BL_ORD_ID|342095 Zgc:152982 [Danio rerio]
c19637_g1_i1	757	-	-	-	-	-	gi|47230442|emb|CAF99635.1|unnamed protein product [Tetraodon nigroviridis]
c19676_g1_i1	386	-	-	-	-	-	gi|291415306|ref|XP_002723895.1|PREDICTED: hypothetical protein [Oryctolagus cuniculus]
c19679_g1_i1	571	GO:0007186;GO:0007165;GO:0019229;GO:0004930;GO:0038166;GO:0004945;GO:0016021;GO:0004871;	K04166	veNOG08341	T	sp|P32303|AGTRA_XENLA Type-1 angiotensin II receptor A OS=Xenopus laevis GN=agtr1-a PE=2 SV=2	gi|292627430|ref|XP_002666635.1|PREDICTED: type-1 angiotensin II receptor A-like [Danio rerio]
c19687_g1_i1	453	-	-	opiNOG02734;veNOG00713	T	sp|Q9BST9|RTKN_HUMAN Rhotekin OS=Homo sapiens GN=RTKN PE=1 SV=2	gi|47215910|emb|CAG00385.1|unnamed protein product [Tetraodon nigroviridis]
c19693_g1_i1	493	GO:0005576;GO:0005179;	-	veNOG23382;veNOG24722	TR	sp|Q7Z4H4|ADM2_HUMAN ADM2 OS=Homo sapiens GN=ADM2 PE=2 SV=1	gi|157688311|gb|ABV64738.1|intermedin [Carassius auratus]
c19698_g1_i1	617	-	-	veNOG05906;veNOG06420	R	sp|Q5R760|TRI16_PONAB Tripartite motif-containing protein 16 OS=Pongo abelii GN=TRIM16 PE=2 SV=1	gi|326664502|ref|XP_694871.5|PREDICTED: neoverrucotoxin subunit beta, partial [Danio rerio]
c19707_g1_i1	549	GO:0005840;GO:0030529;GO:0005622;GO:0006412;GO:0003735;	K02901	veNOG19134	J	sp|Q7ZV82|RL27_DANRE 60S ribosomal protein L27 OS=Danio rerio GN=rpl27 PE=2 SV=3	gi|498991654|ref|XP_004552563.1|PREDICTED: 60S ribosomal protein L27-like [Maylandia zebra]
c19742_g1_i1	329	-	K17834	veNOG14419	T	sp|Q8N884|M21D1_HUMAN Protein MB21D1 OS=Homo sapiens GN=MB21D1 PE=1 SV=2	gi|68371332|ref|XP_685111.1|PREDICTED: uncharacterized protein C6orf150-like [Danio rerio]
c19765_g1_i1	392	GO:0005575;GO:0046872;GO:0005509;	-	veNOG01827	T	sp|Q3KQ77|EFCB1_XENLA EF-hand calcium-binding domain-containing protein 1 OS=Xenopus laevis GN=efcab1 PE=2 SV=1	gi|213513386|ref|NP_001134443.1|EF-hand calcium-binding domain-containing protein 1 [Salmo salar] >gnl|BL_ORD_ID|952770 EF-hand calcium-binding domain-containing protein 1 [Salmo salar]
c19765_g1_i2	278	GO:0005575;GO:0046872;GO:0005509;	-	veNOG01827	T	sp|Q3KQ77|EFCB1_XENLA EF-hand calcium-binding domain-containing protein 1 OS=Xenopus laevis GN=efcab1 PE=2 SV=1	gi|113678162|ref|NP_001038325.1|EF-hand calcium-binding domain-containing protein 1 [Danio rerio] >gnl|BL_ORD_ID|268728 Si:ch211-173p18.9 [Danio rerio] >gnl|BL_ORD_ID|268728 Si:ch211-173p18.9 [Danio rerio]
c19775_g1_i1	489	-	-	opiNOG36771;veNOG12181	S	-	gi|68436559|ref|XP_698346.1|PREDICTED: hypothetical protein LOC569844 [Danio rerio]
c19784_g1_i1	753	-	-	opiNOG09235;opiNOG60341;veNOG01344;veNOG32855	SRP	-	gi|292621039|ref|XP_002664527.1|PREDICTED: hypothetical protein LOC334459 [Danio rerio]
c19794_g1_i1	246	GO:0035335;GO:0004725;GO:0016791;GO:0003676;GO:0016787;GO:0008138;GO:0000166;GO:0006470;GO:0016311;	-	COG0724;opiNOG18108	AR	sp|P26686|SRR55_DROME Serine-arginine protein 55 OS=Drosophila melanogaster GN=B52 PE=1 SV=4	gi|91091338|ref|XP_966697.1|PREDICTED: similar to hnRNP protein [Tribolium castaneum]
c19795_g1_i1	4799	-	-	-	-	sp|P42620|YQJG_ECOLI Glutathionyl-hydroquinone reductase YqjG OS=Escherichia coli (strain K12) GN=yqjG PE=1 SV=1	gi|498978363|ref|XP_004528833.1|PREDICTED: glutathionyl-hydroquinone reductase YqjG-like [Ceratitis capitata]
c19795_g2_i1	7683	GO:0016853;GO:0006064;GO:0008880;	-	-	-	sp|Q3YXD9|UXAC_SHISS Uronate isomerase OS=Shigella sonnei (strain Ss046) GN=uxaC PE=3 SV=1	gi|498978339|ref|XP_004528827.1|PREDICTED: uronate isomerase-like [Ceratitis capitata]
c19808_g1_i1	324	GO:0002489;GO:0002591;GO:0005524;GO:0000166;GO:0016021;GO:0017111;GO:0016887;GO:0006810;GO:0055085;GO:0035672;GO:0008152;GO:0042626;GO:0002481;GO:0046686;GO:0006200;GO:0002485;	-	veNOG02121	Q	sp|Q03519|TAP2_HUMAN Antigen peptide transporter 2 OS=Homo sapiens GN=TAP2 PE=1 SV=1	gi|94732368|emb|CAK04959.1|ATP-binding cassette, sub-family B (MDR/TAP), member 3 [Danio rerio] >gnl|BL_ORD_ID|268707 ATP-binding cassette, sub-family B (MDR/TAP), member 3 like 1 [Danio rerio] >gnl|BL_ORD_ID|268707 ATP-binding cassette, sub-family B (MDR/TAP), member 3 like 1 [Danio rerio]
c19819_g1_i1	431	GO:0016042;GO:0006644;GO:0005509;GO:0005576;GO:0004623;	K01047	veNOG04831	I	sp|Q9NZ20|PA2G3_HUMAN Group 3 secretory phospholipase A2 OS=Homo sapiens GN=PLA2G3 PE=1 SV=2	gi|82658234|ref|NP_001032489.1|group 3 secretory phospholipase A2 precursor [Danio rerio] >gnl|BL_ORD_ID|385282 Zgc:123275 [Danio rerio]
c19823_g1_i1	417	GO:0005576;GO:0005179;	-	veNOG19589	R	sp|Q86YW7|GPHB5_HUMAN Glycoprotein hormone beta-5 OS=Homo sapiens GN=GPHB5 PE=1 SV=1	gi|261599002|ref|NP_001159810.1|glycoprotein hormone beta-5 precursor [Danio rerio] >gnl|BL_ORD_ID|1133210 thyrostimulin beta subunit [Danio rerio] >gnl|BL_ORD_ID|1133210 TPA: putative glycoprotein hormone-beta5 [Danio rerio]
c19833_g1_i1	321	-	-	opiNOG46841;veNOG30655	R	-	gi|125853349|ref|XP_706588.2|PREDICTED: hypothetical protein LOC571370 [Danio rerio]
c19839_g1_i1	730	GO:0005634;GO:0003677;GO:0006355;GO:0043565;GO:0003700;	K09309	veNOG17835	K	sp|Q9UD57|NKX12_HUMAN NK1 transcription factor-related protein 2 OS=Homo sapiens GN=NKX1-2 PE=2 SV=3	gi|49903181|gb|AAH76418.1|Nkx1.2la protein [Danio rerio]
c19864_g1_i1	440	GO:0033198;GO:0006810;GO:0016020;GO:0070588;GO:0055085;GO:0006811;GO:0070679;GO:0051592;GO:0005887;GO:0005216;GO:0010524;GO:0016021;GO:0005262;	-	veNOG04152	P	sp|Q9JMI9|TRPC3_RAT Short transient receptor potential channel 3 OS=Rattus norvegicus GN=Trpc3 PE=2 SV=3	gi|432097873|gb|ELK27902.1|Short transient receptor potential channel 3 [Myotis davidii]
c19882_g1_i1	436	GO:0070588;GO:0016020;GO:0071421;GO:0005384;GO:0007596;GO:0035725;GO:0034220;GO:0005635;GO:0033194;GO:0030168;GO:0005515;GO:0005887;GO:0016021;GO:0006828;GO:0005886;GO:0007411;GO:0006810;GO:0055085;GO:0008152;GO:0006816;GO:0005272;GO:0006811;GO:0048471;GO:0047631;GO:0005216;GO:0005262;	-	veNOG04152	P	sp|Q9HCX4|TRPC7_HUMAN Short transient receptor potential channel 7 OS=Homo sapiens GN=TRPC7 PE=1 SV=1	gi|297676042|ref|XP_002815959.1|PREDICTED: short transient receptor potential channel 7, partial [Pongo abelii]
c19890_g1_i2	551	GO:0005634;GO:0035064;GO:0000790;GO:0000122;GO:0035102;GO:0031519;GO:0003682;GO:0000792;GO:0003727;	K11454	veNOG09990	B	sp|O95931|CBX7_HUMAN Chromobox protein homolog 7 OS=Homo sapiens GN=CBX7 PE=1 SV=1	gi|327272507|ref|XP_003221026.1|PREDICTED: chromobox protein homolog 7-like [Anolis carolinensis]
c19892_g1_i1	511	-	-	-	-	-	gi|185132681|ref|NP_001117810.1|VHSV-induced protein [Oncorhynchus mykiss] >gnl|BL_ORD_ID|99663 VHSV-induced protein [Oncorhynchus mykiss]
c19897_g2_i1	642	GO:0016020;	-	virNOG01329	O	sp|Q9CAR7|HIR2_ARATH Hypersensitive-induced response protein 2 OS=Arabidopsis thaliana GN=HIR2 PE=1 SV=1	gi|196017787|ref|XP_002118640.1|hypothetical protein TRIADDRAFT_34514 [Trichoplax adhaerens] >gnl|BL_ORD_ID|712388 hypothetical protein TRIADDRAFT_34514 [Trichoplax adhaerens]
c19930_g1_i1	324	GO:0016020;GO:0004930;GO:0005515;GO:0005044;GO:0016021;GO:0006935;GO:0004871;GO:0055037;GO:0005769;GO:0005886;GO:0007186;GO:0042119;GO:0007165;GO:0070098;GO:0016493;GO:0019957;GO:0006954;GO:0016494;GO:0005884;GO:0005768;GO:0006898;GO:0004950;	-	KOG3656;veNOG01190	T	sp|O08707|CCBP2_MOUSE Chemokine-binding protein 2 OS=Mus musculus GN=Ccbp2 PE=2 SV=2	gi|31542483|ref|NP_067622.2|chemokine-binding protein 2 [Mus musculus] >gnl|BL_ORD_ID|95585 chemokine-binding protein 2 [Mus musculus] >gnl|BL_ORD_ID|95585 RecName: Full=Chemokine-binding protein 2; AltName: Full=C-C chemokine receptor D6; AltName: Full=Chemokine-binding protein D6 >gnl|BL_ORD_ID|95585 unnamed protein product [Mus musculus] >gnl|BL_ORD_ID|95585 unnamed protein product [Mus muscul…
c19941_g1_i1	696	GO:0016310;GO:0005524;GO:0004715;GO:0016301;GO:0006468;GO:0035556;GO:0005737;GO:0090050;GO:0004713;GO:0004672;GO:0000166;GO:0001946;GO:0016740;GO:0018108;GO:0016772;	-	veNOG03463	T	sp|P43403|ZAP70_HUMAN Tyrosine-protein kinase ZAP-70 OS=Homo sapiens GN=ZAP70 PE=1 SV=1	gi|66472572|ref|NP_001018425.1|tyrosine-protein kinase ZAP-70 [Danio rerio] >gnl|BL_ORD_ID|242846 Zgc:110383 [Danio rerio] >gnl|BL_ORD_ID|242846 Zgc:110383 protein [Danio rerio]
c19945_g1_i1	1051	-	-	COG2801;opiNOG19089;opiNOG52147;opiNOG61161	RL	sp|Q05654|RTF21_SCHPO Retrotransposable element Tf2 155 kDa protein type 1 OS=Schizosaccharomyces pombe (strain 972 / ATCC 24843) GN=Tf2-1 PE=2 SV=1	gi|499043584|ref|XP_004572393.1|PREDICTED: uncharacterized protein K02A2.6-like [Maylandia zebra]
c19948_g1_i1	470	GO:0005575;GO:0003674;GO:0051225;GO:0000910;GO:0007088;	-	veNOG14915	Z	-	gi|410112058|gb|AFV61650.1|microtubule-associated protein 9 [Danio rerio]
c19955_g1_i1	1619	GO:0050881;GO:0009790;GO:0004725;GO:0010506;GO:0016311;GO:0016791;GO:0046716;	K18086	veNOG00266	R	sp|Q8NCE2|MTMRE_HUMAN Myotubularin-related protein 14 OS=Homo sapiens GN=MTMR14 PE=1 SV=2	gi|326668634|ref|XP_002662433.2|PREDICTED: myotubularin-related protein 14 [Danio rerio]
c19960_g1_i1	780	GO:0031224;	-	veNOG26321	S	sp|Q8K129|CTXN1_MOUSE Cortexin-1 OS=Mus musculus GN=Ctxn1 PE=2 SV=1	gi|499039234|ref|XP_004570252.1|PREDICTED: cortexin-1-like [Maylandia zebra]
c20010_g1_i1	935	GO:0042318;GO:0016310;GO:0016301;GO:0007517;GO:0006656;GO:0016772;GO:0046474;	-	COG0510;virNOG04838	MI	sp|Q10276|KICH_SCHPO Putative choline kinase OS=Schizosaccharomyces pombe (strain 972 / ATCC 24843) GN=SPAC13G7.12c PE=2 SV=1	gi|313223701|emb|CBY42040.1|unnamed protein product [Oikopleura dioica]
c20052_g1_i1	781	-	-	-	-	-	gi|499047592|ref|XP_004574355.1|PREDICTED: reticulon-4-like [Maylandia zebra]
c20054_g1_i1	300	GO:0070062;GO:0023014;GO:0005524;GO:0042802;GO:0006468;GO:0005737;GO:0042803;GO:0046777;GO:0006915;GO:0004674;GO:0004672;GO:0000166;GO:0004702;GO:0016772;	-	opiNOG04774;veNOG05482	T	sp|O08815|SLK_RAT STE20-like serine/threonine-protein kinase OS=Rattus norvegicus GN=Slk PE=1 SV=1	gi|410917456|ref|XP_003972202.1|PREDICTED: STE20-like serine/threonine-protein kinase-like [Takifugu rubripes]
c20054_g1_i2	640	GO:0070062;GO:0023014;GO:0005524;GO:0042802;GO:0006468;GO:0005737;GO:0042803;GO:0046777;GO:0006915;GO:0004674;GO:0000166;GO:0004672;GO:0004702;GO:0016772;	-	opiNOG04774;veNOG05482	T	sp|O55092|SLK_CAVPO STE20-like serine/threonine-protein kinase OS=Cavia porcellus GN=SLK PE=1 SV=1	gi|395507666|ref|XP_003758143.1|PREDICTED: STE20-like serine/threonine-protein kinase-like [Sarcophilus harrisii]
c20055_g1_i1	326	-	-	veNOG17081	S	sp|Q8NCR3|CK065_HUMAN Uncharacterized protein C11orf65 OS=Homo sapiens GN=C11orf65 PE=2 SV=1	gi|301610903|ref|XP_002934975.1|PREDICTED: uncharacterized protein C11orf65-like [Xenopus (Silurana) tropicalis]
c20058_g1_i1	739	GO:0008168;GO:0032259;	-	opiNOG62819;veNOG23744;veNOG27323	R	-	gi|410926361|ref|XP_003976647.1|PREDICTED: uncharacterized protein LOC101071402 [Takifugu rubripes]
c20071_g1_i1	1818	-	-	euNOG10154;virNOG06075	R	sp|Q04672|SBP_SOYBN Sucrose-binding protein OS=Glycine max GN=SBP PE=1 SV=1	gi|225580|prf||1306412Astorage protein C72
c20088_g1_i1	518	-	-	veNOG07385	R	sp|Q96S96|PEBP4_HUMAN Phosphatidylethanolamine-binding protein 4 OS=Homo sapiens GN=PEBP4 PE=1 SV=3	gi|348530380|ref|XP_003452689.1|PREDICTED: phosphatidylethanolamine-binding protein 4-like [Oreochromis niloticus]
c20092_g1_i1	791	GO:0046872;GO:0003676;	-	veNOG03974	K	sp|Q62255|SALL3_MOUSE Sal-like protein 3 OS=Mus musculus GN=Sall3 PE=2 SV=2	gi|326674659|ref|XP_689264.5|PREDICTED: sal-like protein 3-like [Danio rerio]
c20095_g1_i1	624	GO:0016021;	-	virNOG02806	T	-	gi|156383684|ref|XP_001632963.1|predicted protein [Nematostella vectensis] >gnl|BL_ORD_ID|565498 predicted protein [Nematostella vectensis]
c20113_g1_i1	270	-	-	-	-	-	gi|499026265|ref|XP_004563876.1|PREDICTED: MANSC domain-containing protein 4-like [Maylandia zebra]
c20148_g1_i1	333	-	-	veNOG00026	T	sp|Q3KNY0|IGFN1_MOUSE Immunoglobulin-like and fibronectin type III domain-containing protein 1 OS=Mus musculus GN=Igfn1 PE=1 SV=3	gi|47210799|emb|CAF96122.1|unnamed protein product [Tetraodon nigroviridis]
c20148_g1_i2	230	GO:0005575;GO:0003674;GO:0008150;	-	veNOG00026;veNOG29404	T	sp|Q3KNY0|IGFN1_MOUSE Immunoglobulin-like and fibronectin type III domain-containing protein 1 OS=Mus musculus GN=Igfn1 PE=1 SV=3	gi|326668815|ref|XP_002662567.2|PREDICTED: immunoglobulin-like and fibronectin type III domain-containing protein 1-like [Danio rerio]
c20154_g1_i1	471	GO:0003964;GO:0003723;GO:0006278;	-	NOG62449;euNOG25394;euNOG48759;opiNOG04272	SR	-	gi|82409002|gb|ABB73282.1|reverse transcriptase [Penaeus monodon]
c20158_g1_i1	383	GO:0046983;GO:0003676;	-	euNOG30179;opiNOG02739;veNOG13581	SR	sp|A4Z943|ZBED5_BOVIN Zinc finger BED domain-containing protein 5 OS=Bos taurus GN=ZBED5 PE=3 SV=1	gi|326673516|ref|XP_003199905.1|PREDICTED: SCAN domain-containing protein 3-like [Danio rerio]
c20226_g1_i1	599	-	-	veNOG07634	TU	sp|Q70J99|UN13D_HUMAN Protein unc-13 homolog D OS=Homo sapiens GN=UNC13D PE=1 SV=1	gi|317419127|emb|CBN81164.1|Protein unc-13 homolog D [Dicentrarchus labrax]
c20241_g1_i1	1049	GO:0003677;GO:0005634;GO:0006355;GO:0043565;GO:0003700;GO:0009615;	K09032	veNOG05413	K	sp|P29596|ATF3_RAT Cyclic AMP-dependent transcription factor ATF-3 OS=Rattus norvegicus GN=Atf3 PE=2 SV=1	gi|41055726|ref|NP_957258.1|cyclic AMP-dependent transcription factor ATF-3 [Danio rerio] >gnl|BL_ORD_ID|132030 Activating transcription factor 3 [Danio rerio]
c20254_g1_i1	508	GO:0007186;GO:0004969;GO:0001505;GO:0007165;GO:0016021;GO:0004871;GO:0004930;	-	veNOG10334	T	sp|Q9JI35|HRH3_CAVPO Histamine H3 receptor OS=Cavia porcellus GN=HRH3 PE=2 SV=2	gi|292629673|ref|XP_002667517.1|PREDICTED: histamine H3 receptor-like [Danio rerio]
c20259_g1_i1	570	-	-	veNOG01618	S	sp|Q96JQ0|PCD16_HUMAN Protocadherin-16 OS=Homo sapiens GN=DCHS1 PE=2 SV=1	gi|499019706|ref|XP_004560639.1|PREDICTED: protocadherin-16-like [Maylandia zebra]
c20273_g1_i1	715	GO:0005575;GO:0003674;GO:0008150;	K12804	KOG2398;veNOG09035	ZD	sp|P97814|PPIP1_MOUSE Proline-serine-threonine phosphatase-interacting protein 1 OS=Mus musculus GN=Pstpip1 PE=1 SV=1	gi|83025100|ref|NP_001032668.1|proline-serine-threonine phosphatase interacting protein 1b [Danio rerio] >gnl|BL_ORD_ID|386851 Zgc:123255 [Danio rerio]
c20278_g1_i1	410	GO:0016020;GO:0005164;GO:0005615;GO:0005125;GO:0006955;	-	opiNOG39491;veNOG12774	T	-	gi|393191965|gb|AFN06403.1|light [Danio rerio]
c20308_g1_i1	206	GO:0004553;GO:0004565;GO:0005576;GO:0005975;	-	veNOG08537;veNOG12613	G	sp|Q8IW92|GLBL2_HUMAN Beta-galactosidase-1-like protein 2 OS=Homo sapiens GN=GLB1L2 PE=2 SV=1	gi|326671422|ref|XP_003199433.1|PREDICTED: beta-galactosidase-1-like protein 2-like [Danio rerio]
c20354_g1_i1	283	GO:0006006;GO:0016620;GO:0006096;GO:0051287;GO:0005737;GO:0055114;GO:0050661;GO:0016491;GO:0004365;	-	veNOG04304	G	sp|Q5MJ86|G3P2_DANRE Glyceraldehyde 3-phosphate dehydrogenase 2 OS=Danio rerio GN=gapdh-2 PE=2 SV=1	gi|116488114|gb|ABJ98639.1|glyceraldehyde-3-phosphate dehydrogenase [Scophthalmus maximus]
c20367_g1_i1	374	-	-	-	-	-	gi|47209567|emb|CAF95881.1|unnamed protein product [Tetraodon nigroviridis]
c20369_g1_i1	296	GO:0006281;GO:0003678;GO:0000723;	-	COG0507;veNOG02542	DL	-	gi|34365524|tpg|DAA01287.1|TPA_exp: replicase/helicase/endonuclease [Danio rerio]
c20386_g1_i1	756	GO:0035335;GO:0006470;GO:0004725;GO:0016311;GO:0016791;	-	opiNOG25067;veNOG04165	T	sp|P23467|PTPRB_HUMAN Receptor-type tyrosine-protein phosphatase beta OS=Homo sapiens GN=PTPRB PE=1 SV=3	gi|224587223|gb|ACN58623.1|Receptor-type tyrosine-protein phosphatase beta precursor [Salmo salar]
c20420_g1_i1	515	-	-	KOG2177;veNOG01728	O	sp|Q02084|A33_PLEWA Zinc-binding protein A33 OS=Pleurodeles waltl PE=1 SV=2	gi|348516963|ref|XP_003446006.1|PREDICTED: nuclear factor 7, ovary-like [Oreochromis niloticus]
c20433_g1_i1	594	GO:0005575;GO:0003674;GO:0046872;GO:0008270;GO:0008150;GO:0003676;	-	veNOG02346	R	sp|Q9C0G0|ZN407_HUMAN Zinc finger protein 407 OS=Homo sapiens GN=ZNF407 PE=2 SV=2	gi|351703455|gb|EHB06374.1|Zinc finger protein 407 [Heterocephalus glaber]
c20442_g1_i2	582	GO:0006810;GO:0015671;GO:0020037;GO:0005506;GO:0019825;GO:0005833;GO:0046872;GO:0005344;	K13826	veNOG20090	C	sp|P02001|HBAD_CHICK Hemoglobin subunit alpha-D OS=Gallus gallus GN=HBAD PE=1 SV=1	gi|130508612|ref|NP_001076303.1|uncharacterized protein LOC563335 [Danio rerio] >gnl|BL_ORD_ID|353006 Zgc:163057 protein [Danio rerio]
c20445_g1_i1	394	-	-	veNOG18865	T	sp|Q96NE9|FRMD6_HUMAN FERM domain-containing protein 6 OS=Homo sapiens GN=FRMD6 PE=1 SV=1	gi|410895625|ref|XP_003961300.1|PREDICTED: FERM domain-containing protein 6-like [Takifugu rubripes]
c20560_g1_i1	204	-	-	-	-	-	gi|270006044|gb|EFA02492.1|hypothetical protein TcasGA2_TC008187 [Tribolium castaneum]
c20575_g1_i1	1330	-	-	veNOG09923	S	sp|Q6Q759|SPG17_HUMAN Sperm-associated antigen 17 OS=Homo sapiens GN=SPAG17 PE=1 SV=1	gi|124481604|gb|AAI33141.1|LOC561115 protein [Danio rerio]
c20588_g1_i1	398	GO:0005840;GO:0003723;GO:0030529;GO:0006412;GO:0003735;GO:0015935;	-	veNOG04377	J	sp|P97461|RS5_MOUSE 40S ribosomal protein S5 OS=Mus musculus GN=Rps5 PE=2 SV=3	gi|148806541|gb|ABR13249.1|S5 ribosomal protein [Atherina boyeri]
c20651_g1_i1	555	-	-	COG2801;opiNOG01931;veNOG25782	RL	sp|Q09575|YRD6_CAEEL Uncharacterized protein K02A2.6 OS=Caenorhabditis elegans GN=K02A2.6 PE=2 SV=1	gi|410932383|ref|XP_003979573.1|PREDICTED: uncharacterized protein K02A2.6-like, partial [Takifugu rubripes]
c20681_g1_i1	335	-	-	opiNOG08734;veNOG11152	S	sp|Q3KQF4|LRC69_XENLA Leucine-rich repeat-containing protein 69 OS=Xenopus laevis GN=lrrc69 PE=2 SV=1	gi|260834599|ref|XP_002612297.1|hypothetical protein BRAFLDRAFT_122525 [Branchiostoma floridae] >gnl|BL_ORD_ID|973840 hypothetical protein BRAFLDRAFT_122525 [Branchiostoma floridae]
c20684_g1_i1	363	-	-	veNOG06725	A	-	gi|169146295|emb|CAQ14470.1|novel protein [Danio rerio]
c20709_g1_i1	827	GO:0003779;GO:0016021;	-	opiNOG01931;veNOG13173;veNOG14770	R	sp|Q99315|YG31B_YEAST Transposon Ty3-G Gag-Pol polyprotein OS=Saccharomyces cerevisiae (strain ATCC 204508 / S288c) GN=TY3B-G PE=1 SV=3	gi|125842423|ref|XP_001336186.1|PREDICTED: hypothetical protein LOC795900 [Danio rerio]
c20789_g1_i1	694	GO:0008152;GO:0016881;	K10688	veNOG08469	O	sp|Q1JPX4|UB2WB_DANRE Probable ubiquitin-conjugating enzyme E2 W-B OS=Danio rerio GN=ube2wb PE=2 SV=1	gi|432930056|ref|XP_004081298.1|PREDICTED: ubiquitin-conjugating enzyme E2 W-like [Oryzias latipes]
c20790_g1_i1	1367	GO:0006665;GO:0005764;GO:0006629;	-	veNOG09364	IG	sp|O13035|SAP_CHICK Proactivator polypeptide OS=Gallus gallus GN=PSAP PE=1 SV=1	gi|348507030|ref|XP_003441060.1|PREDICTED: proactivator polypeptide-like isoform 1 [Oreochromis niloticus]
c20791_g1_i1	493	GO:0005575;GO:0003674;GO:0008150;	-	veNOG03033	O	sp|Q8BG34|UBX10_MOUSE UBX domain-containing protein 10 OS=Mus musculus GN=Ubxn10 PE=2 SV=1	gi|113675680|ref|NP_001038911.1|UBX domain-containing protein 10 [Danio rerio] >gnl|BL_ORD_ID|320587 Zgc:153648 [Danio rerio]
c20834_g1_i1	972	GO:0016020;GO:0003674;GO:0008152;GO:0016021;GO:0016740;GO:0008150;	-	veNOG12467	S	sp|Q7ZWJ3|OSTC_DANRE Oligosaccharyltransferase complex subunit ostc OS=Danio rerio GN=ostc PE=2 SV=1	gi|41053692|ref|NP_956563.1|oligosaccharyltransferase complex subunit ostc [Danio rerio] >gnl|BL_ORD_ID|97761 RecName: Full=Oligosaccharyltransferase complex subunit ostc >gnl|BL_ORD_ID|97761 Oligosaccharyltransferase complex subunit [Danio rerio]
c20870_g1_i1	372	-	-	KOG1217;NOG00259	T	-	gi|440896903|gb|ELR48704.1|hypothetical protein M91_18454, partial [Bos grunniens mutus]
c20875_g1_i1	219	GO:0000981;GO:0032444;GO:0003143;GO:0035054;GO:2000223;GO:0001568;GO:0003690;GO:0003705;GO:0014028;GO:0042074;GO:0003700;GO:0009953;GO:0007368;GO:0021508;GO:0060070;GO:0010159;GO:0048319;GO:0048327;GO:0045944;GO:0010468;GO:0003677;GO:0032525;GO:0048382;GO:0006355;GO:0001706;GO:0021501;GO:0060063;GO:0000122;GO:0007179;GO:0001707;GO:0006357;GO:0060971;GO:0070412;GO:0043565;GO:0005634;GO:0006351;GO:…	-	COG5025;opiNOG22523;opiNOG32925;veNOG10087	K	sp|Q9I9E1|FOXH1_DANRE Forkhead box protein H1 OS=Danio rerio GN=foxh1 PE=1 SV=1	gi|18858709|ref|NP_571577.1|forkhead box protein H1 [Danio rerio] >gnl|BL_ORD_ID|126150 RecName: Full=Forkhead box protein H1; AltName: Full=Forkhead activin signal transducer 1; Short=Fast-1; AltName: Full=Schmalspur protein >gnl|BL_ORD_ID|126150 FAST1 [Danio rerio] >gnl|BL_ORD_ID|126150 Forkhead box H1 [Danio rerio] >gnl|BL_ORD_ID|126150 Foxh1 protein [Danio rerio]
c20885_g1_i1	444	GO:0007275;GO:0005576;GO:0016055;GO:0005102;GO:0005578;	-	veNOG15626	T	sp|P47793|WNT4A_DANRE Protein Wnt-4a OS=Danio rerio GN=wnt4a PE=2 SV=1	gi|452029473|gb|AGF91874.1|wingless-type MMTV integration site family member 4b [Epinephelus coioides]
c20894_g1_i1	828	GO:0003677;GO:0005634;GO:0046982;GO:0006334;GO:0005694;GO:0000786;	K11251	COG5262;veNOG19490	B	sp|Q6YNC8|H2AZ_SHEEP Histone H2A.Z OS=Ovis aries GN=H2AFZ PE=2 SV=3	gi|29612542|gb|AAH49523.1|H2afvl protein [Danio rerio]
c20907_g1_i1	938	GO:0016020;GO:0007155;GO:0030246;	-	veNOG03120	T	sp|Q95LG1|LYAM2_HORSE E-selectin OS=Equus caballus GN=SELE PE=2 SV=1	gi|189442234|gb|AAI67482.1|Si:ch211-260g14.8 protein [Danio rerio]
c20924_g1_i1	313	GO:0005634;GO:0046872;GO:0019904;	-	veNOG09857	K	sp|Q6KAS7|ZN521_MOUSE Zinc finger protein 521 OS=Mus musculus GN=Znf521 PE=2 SV=2	gi|48526654|gb|AAT45526.1|early hematopoietic zinc finger [Gorilla gorilla]
c20979_g1_i1	205	GO:0005840;GO:0022625;GO:0006414;GO:0005737;GO:0019058;GO:0044267;GO:0005515;GO:0005730;GO:0005829;GO:0006610;GO:0003735;GO:0016070;GO:0070062;GO:0044822;GO:0006415;GO:0000184;GO:0016032;GO:0006614;GO:0006413;GO:0010467;GO:0030529;GO:0019083;GO:0006412;GO:0016071;	-	COG0093;veNOG10009	J	sp|P62832|RL23_RAT 60S ribosomal protein L23 OS=Rattus norvegicus GN=Rpl23 PE=2 SV=1	gi|483501704|gb|EOA95216.1|60S ribosomal protein L23, partial [Anas platyrhynchos]
c21018_g1_i1	203	GO:0005576;	-	-	-	-	gi|167444204|gb|ABZ80663.1|hypothetical antimicrobial peptide [Sitophilus zeamais]
c21053_g1_i1	341	-	-	veNOG07757;veNOG14770	R	-	gi|301617641|ref|XP_002938255.1|PREDICTED: retrotransposable element Tf2 155 kDa protein type 1-like [Xenopus (Silurana) tropicalis]
c21068_g1_i1	259	-	-	veNOG08335	O	-	gi|326668682|ref|XP_003198851.1|PREDICTED: ubiquitin carboxyl-terminal hydrolase CYLD-like [Danio rerio]
c21087_g1_i1	609	GO:0020037;GO:0005506;GO:0047987;GO:0055114;GO:0016705;GO:0016829;GO:0046872;GO:0004497;	-	virNOG07996	Q	sp|Q96242|CP74A_ARATH Allene oxide synthase, chloroplastic OS=Arabidopsis thaliana GN=CYP74A PE=1 SV=3	gi|187948710|gb|ACD42778.1|cytochrome P450 74A [Acropora palmata]
c21209_g1_i1	241	GO:0016641;GO:0005507;GO:0055114;	-	-	-	-	gi|326678173|ref|XP_003201007.1|PREDICTED: lysyl oxidase homolog 1-like [Danio rerio]
c21262_g1_i1	791	GO:0007186;GO:0016021;GO:0004930;	-	veNOG24526	T	-	gi|326677442|ref|XP_003200835.1|PREDICTED: hypothetical protein LOC100499249 [Danio rerio]
c21264_g1_i1	460	-	-	veNOG31168	S	-	gi|498981251|ref|XP_004550015.1|PREDICTED: interleukin-31 receptor subunit alpha-like [Maylandia zebra]
c21285_g1_i1	843	GO:0000166;GO:0006184;GO:0005525;GO:0005737;GO:0003924;	-	veNOG03887	U	sp|Q6TKS7|MX_CTEID Interferon-induced GTP-binding protein Mx OS=Ctenopharyngodon idella GN=mx PE=2 SV=1	gi|459348138|gb|AGG54064.1|Mx protein [Squaliobarbus curriculus]
c21294_g1_i1	750	GO:0005840;GO:0030529;GO:0005739;	K17435	veNOG21166	J	sp|Q1LXI5|RM54_DANRE 39S ribosomal protein L54, mitochondrial OS=Danio rerio GN=mrpl54 PE=2 SV=2	gi|326678484|ref|XP_003201071.1|PREDICTED: 39S ribosomal protein L54, mitochondrial [Danio rerio] >gnl|BL_ORD_ID|431959 RecName: Full=39S ribosomal protein L54, mitochondrial; Short=L54mt; Short=MRP-L54; Flags: Precursor
c21366_g1_i1	435	GO:0003677;	-	veNOG20559	S	-	gi|300078728|gb|ADJ67262.1|putative transposase ORF1 [Carassius auratus]
c21391_g1_i1	327	-	-	opiNOG43039;veNOG25119	T	sp|A6NNX1|RIAD1_HUMAN RIIa domain-containing protein 1 OS=Homo sapiens GN=RIIAD1 PE=4 SV=1	gi|229331993|ref|NP_001153235.1|RIIa domain-containing protein [Danio rerio]
c21444_g1_i1	420	GO:0030246;	-	veNOG22394	TV	-	gi|229366236|gb|ACQ58098.1|C-type lectin domain family 4 member C [Anoplopoma fimbria]
c21468_g1_i1	284	-	-	COG0515;KOG0583	T	sp|O70444|PIM3_RAT Serine/threonine-protein kinase pim-3 OS=Rattus norvegicus GN=Pim3 PE=1 SV=3	gi|326664808|ref|XP_001921200.3|PREDICTED: proto-oncogene serine/threonine-protein kinase pim-1 [Danio rerio]
c21514_g1_i1	1069	GO:0070981;GO:0008652;GO:0008152;GO:0005524;GO:0006529;GO:0016874;GO:0000166;GO:0004066;	-	virNOG03145	S	sp|P24805|TSJT1_TOBAC Stem-specific protein TSJT1 OS=Nicotiana tabacum GN=TSJT1 PE=2 SV=1	gi|350424914|ref|XP_003493953.1|PREDICTED: asparagine synthetase B [glutamine-hydrolyzing]-like [Bombus impatiens]
c21532_g1_i1	441	GO:0000981;GO:0032444;GO:0003143;GO:0035054;GO:2000223;GO:0001568;GO:0003690;GO:0003705;GO:0014028;GO:0042074;GO:0003700;GO:0009953;GO:0007368;GO:0021508;GO:0060070;GO:0010159;GO:0048319;GO:0048327;GO:0045944;GO:0010468;GO:0003677;GO:0032525;GO:0048382;GO:0006355;GO:0001706;GO:0021501;GO:0060063;GO:0000122;GO:0007179;GO:0001707;GO:0006357;GO:0060971;GO:0070412;GO:0043565;GO:0005634;GO:0006351;GO:…	K09400	opiNOG32925	K	sp|Q9I9E1|FOXH1_DANRE Forkhead box protein H1 OS=Danio rerio GN=foxh1 PE=1 SV=1	gi|8896123|gb|AAF81247.1|AF264751_1forkhead activin signal transducer FAST [Danio rerio]
c21556_g1_i1	776	GO:0005634;GO:0006281;GO:0045111;GO:0043240;GO:0005737;	K10993	veNOG07269	S	sp|Q0VG06|FP100_HUMAN Fanconi anemia-associated protein of 100 kDa OS=Homo sapiens GN=FAAP100 PE=1 SV=3	gi|326672411|ref|XP_001341227.3|PREDICTED: Fanconi anemia-associated protein of 100 kDa-like [Danio rerio]
c21557_g1_i1	309	GO:0005575;GO:0003723;GO:0008150;	-	-	-	-	gi|63101239|gb|AAH95891.1|LOC795969 protein [Danio rerio]
c21602_g1_i1	331	GO:0000902;GO:0003677;GO:0005524;GO:0045214;GO:0006468;GO:0006334;GO:0004713;GO:0004672;GO:0060047;GO:0008307;GO:0016772;GO:0000786;	-	veNOG06654	Z	sp|Q8WZ42|TITIN_HUMAN Titin OS=Homo sapiens GN=TTN PE=1 SV=4	gi|392843895|gb|AFM84551.1|titin, partial [Misgurnus anguillicaudatus]
c21629_g1_i1	203	-	-	opiNOG48277	R	-	gi|291222266|ref|XP_002731138.1|PREDICTED: predicted protein-like [Saccoglossus kowalevskii]
c21679_g1_i1	341	-	-	NOG212668;opiNOG11815;veNOG23848	SR	sp|Q9FF46|AB28G_ARATH ABC transporter G family member 28 OS=Arabidopsis thaliana GN=ABCG28 PE=3 SV=1	gi|407264040|ref|XP_003688984.2|PREDICTED: uncharacterized protein LOC675947 [Mus musculus]
c21700_g1_i1	342	-	-	opiNOG38479	S	-	gi|292626856|ref|XP_002666481.1|PREDICTED: hypothetical protein LOC100329490 [Danio rerio]
c21724_g1_i1	515	GO:0003677;GO:0005634;GO:0005925;GO:0006355;GO:0006351;GO:0003676;GO:0046872;GO:0008022;GO:0005886;	-	prNOG11516;veNOG01330	K	sp|Q90W33|HIC2_DANRE Hypermethylated in cancer 2 protein OS=Danio rerio GN=hic2 PE=2 SV=1	gi|449281990|gb|EMC88921.1|Hypermethylated in cancer 2 protein, partial [Columba livia]
c21734_g1_i1	681	GO:0005575;GO:0004526;GO:0001682;	K03540	veNOG20484	A	sp|Q8R040|RPP21_MOUSE Ribonuclease P protein subunit p21 OS=Mus musculus GN=Rpp21 PE=2 SV=2	gi|57525982|ref|NP_001003530.1|ribonuclease P protein subunit p21 [Danio rerio] >gnl|BL_ORD_ID|326428 Ribonuclease P 21 subunit [Danio rerio]
c21780_g1_i1	587	-	-	opiNOG20971	S	sp|Q98993|VTXB_SYNVE Verrucotoxin subunit beta OS=Synanceia verrucosa PE=1 SV=3	gi|292612007|ref|XP_001335854.3|PREDICTED: neoverrucotoxin subunit alpha-like [Danio rerio]
c21818_g1_i1	1164	-	-	veNOG14687;veNOG18789;veNOG28511	SR	-	gi|498960062|ref|XP_004545198.1|PREDICTED: uncharacterized protein LOC101466409 isoform X1 [Maylandia zebra]
c21861_g1_i1	333	-	-	-	-	-	gi|407263185|ref|XP_003945718.1|PREDICTED: uncharacterized protein LOC101056070, partial [Mus musculus]
c21875_g1_i1	463	-	-	opiNOG31753;opiNOG62425;opiNOG64189;opiNOG64782;opiNOG75294	SR	-	gi|348527358|ref|XP_003451186.1|PREDICTED: hypothetical protein LOC100707638 [Oreochromis niloticus]
c21880_g1_i1	495	GO:0046872;GO:0008152;GO:0016567;GO:0008270;GO:0016874;GO:0004842;GO:0005680;	K03358	veNOG22908	D	sp|Q9CPX9|APC11_MOUSE Anaphase-promoting complex subunit 11 OS=Mus musculus GN=Anapc11 PE=2 SV=1	gi|85857156|dbj|BAE78584.1|anaphase-promoting complex subunit apc11 [Carassius auratus]
c21895_g1_i1	223	GO:0005840;GO:0030529;GO:0005622;GO:0006412;GO:0003735;	-	virNOG02958	J	sp|P59224|RS132_ARATH 40S ribosomal protein S13-2 OS=Arabidopsis thaliana GN=RPS13B PE=2 SV=1	gi|160550161|gb|ABX44785.1|putative 40S ribosomal protein RPS13 [Flustra foliacea]
c21922_g1_i1	677	-	-	veNOG21528	R	sp|Q62005|ZP1_MOUSE Zona pellucida sperm-binding protein 1 OS=Mus musculus GN=Zp1 PE=1 SV=1	gi|326676579|ref|XP_002667333.2|PREDICTED: zona pellucida sperm-binding protein 4-like, partial [Danio rerio]
c21945_g1_i1	493	GO:0016020;GO:0016817;GO:0008152;GO:0005525;	-	veNOG12947;veNOG28270	R	sp|Q6AYF9|IIGP5_RAT Interferon-inducible GTPase 5 OS=Rattus norvegicus GN=Irgc PE=2 SV=1	gi|292622297|ref|XP_693683.4|PREDICTED: interferon-inducible GTPase 5 [Danio rerio]
c21973_g1_i1	594	GO:0005575;GO:0016779;GO:0019012;GO:0003964;GO:0003674;GO:0046872;GO:0019031;GO:0016740;GO:0008150;	-	COG2801;veNOG18423;veNOG29795	RL	sp|P26808|POL_MLVFP Pol polyprotein OS=Friend murine leukemia virus (isolate PVC-211) GN=pol PE=3 SV=1	gi|86651866|gb|ABD14433.1|gag-pro-pol polyprotein [Mus musculus]
c21974_g1_i1	352	GO:0016020;GO:0007155;GO:0007156;GO:0005509;GO:0016021;GO:0005886;	-	veNOG00220	S	sp|Q9Y5G1|PCDGF_HUMAN Protocadherin gamma-B3 OS=Homo sapiens GN=PCDHGB3 PE=2 SV=3	gi|432953105|ref|XP_004085291.1|PREDICTED: protocadherin alpha-2-like, partial [Oryzias latipes]
c22000_g1_i1	526	GO:0005201;GO:0030199;GO:0007601;GO:0008150;GO:0005578;	-	veNOG10778	R	sp|P50608|FMOD_MOUSE Fibromodulin OS=Mus musculus GN=Fmod PE=2 SV=1	gi|66472292|ref|NP_001018560.1|uncharacterized protein LOC553753 [Danio rerio] >gnl|BL_ORD_ID|243158 Zgc:113307 [Danio rerio] >gnl|BL_ORD_ID|243158 Zgc:113307 protein [Danio rerio]
c22028_g1_i1	846	GO:0003964;GO:0003723;GO:0090305;GO:0004519;GO:0006278;	-	opiNOG04272;opiNOG36067;veNOG25519	R	sp|P14381|YTX2_XENLA Transposon TX1 uncharacterized 149 kDa protein OS=Xenopus laevis PE=4 SV=1	gi|348529400|ref|XP_003452201.1|PREDICTED: RNA-directed DNA polymerase from mobile element jockey-like [Oreochromis niloticus]
c22048_g1_i1	514	-	-	veNOG26750	S	-	gi|348510169|ref|XP_003442618.1|PREDICTED: hypothetical protein LOC100702790 [Oreochromis niloticus]
c22061_g1_i1	1078	GO:0005575;GO:0003674;GO:0008150;	-	opiNOG01533;veNOG02289;veNOG33869;veNOG34432	R	sp|B1AJZ9|FHAD1_HUMAN Forkhead-associated domain-containing protein 1 OS=Homo sapiens GN=FHAD1 PE=2 SV=2	gi|213627597|gb|AAI71647.1|Unknown (protein for MGC:198374) [Danio rerio]
c22110_g1_i1	262	GO:0007186;GO:0007165;GO:0016021;GO:0004871;GO:0004930;	-	veNOG12940	R	-	gi|498985843|ref|XP_004551141.1|PREDICTED: trace amine-associated receptor 6-like isoform X1 [Maylandia zebra] >gnl|BL_ORD_ID|1042548 PREDICTED: trace amine-associated receptor 6-like isoform X2 [Maylandia zebra]
c22130_g1_i1	406	GO:0005575;GO:0008152;GO:0003824;	-	veNOG05197	R	sp|Q28BZ2|HINT3_XENTR Histidine triad nucleotide-binding protein 3 OS=Xenopus tropicalis GN=hint3 PE=2 SV=1	gi|292622506|ref|XP_001334761.2|PREDICTED: histidine triad nucleotide-binding protein 3 [Danio rerio]
c22147_g1_i1	264	-	-	opiNOG44935	R	-	gi|410909790|ref|XP_003968373.1|PREDICTED: uncharacterized protein LOC101063880 [Takifugu rubripes]
c22176_g1_i1	499	GO:0007186;GO:0007165;GO:0016021;GO:0004871;GO:0004930;	-	opiNOG08642;veNOG01709	T	sp|P47211|GALR1_HUMAN Galanin receptor type 1 OS=Homo sapiens GN=GALR1 PE=2 SV=3	gi|292616095|ref|XP_690480.2|PREDICTED: galanin receptor type 1 [Danio rerio]
c22183_g1_i1	697	GO:0006810;GO:0016020;GO:0005892;GO:0005230;GO:0030054;GO:0006811;GO:0015464;GO:0004889;GO:0005216;GO:0016021;GO:0005886;GO:0045202;GO:0045211;	-	veNOG06448	T	sp|P09480|ACHA2_CHICK Neuronal acetylcholine receptor subunit alpha-2 OS=Gallus gallus GN=CHRNA2 PE=2 SV=1	gi|94536936|ref|NP_001035417.1|cholinergic receptor, nicotinic, alpha polypeptide 2a precursor [Danio rerio] >gnl|BL_ORD_ID|257994 Zgc:136717 [Danio rerio]
c22234_g1_i1	505	GO:0016020;GO:0005923;GO:0016021;GO:0030054;GO:0005198;GO:0005886;	-	veNOG00177;veNOG16200	SR	sp|Q6BBL6|CLD4_BOVIN Claudin-4 OS=Bos taurus GN=CLDN4 PE=2 SV=1	gi|318065121|ref|NP_001187850.1|claudin-4 [Ictalurus punctatus] >gnl|BL_ORD_ID|1507115 claudin-4 [Ictalurus punctatus]
c22237_g1_i1	786	-	-	NOG118260;NOG96461;veNOG07757	SR	-	gi|326677060|ref|XP_003200744.1|PREDICTED: retrotransposable element Tf2 155 kDa protein type 1-like [Danio rerio]
c22256_g1_i1	445	GO:0015074;GO:0003676;	-	opiNOG18077;veNOG13173	R	sp|A4FUB7|GIN1_BOVIN Gypsy retrotransposon integrase-like protein 1 OS=Bos taurus GN=GIN1 PE=2 SV=1	gi|395518104|ref|XP_003763207.1|PREDICTED: gypsy retrotransposon integrase-like protein 1 [Sarcophilus harrisii]
c22273_g1_i1	244	-	-	NOG184658;euNOG54810;opiNOG47835;opiNOG73068	SKR	sp|P50493|PVDB_PLAKN Duffy receptor beta form OS=Plasmodium knowlesi PE=4 SV=1	gi|170044808|ref|XP_001850025.1|conserved hypothetical protein [Culex quinquefasciatus] >gnl|BL_ORD_ID|657098 conserved hypothetical protein [Culex quinquefasciatus]
c22343_g1_i1	233	-	-	NOG104314;euNOG28729;opiNOG33904	SO	-	gi|499007117|ref|XP_004556396.1|PREDICTED: uncharacterized protein LOC101472750 [Maylandia zebra]
c22352_g1_i1	377	-	-	veNOG28638	TV	sp|A7X3Z7|LEC2_LIOPO Lectoxin-Lio2 OS=Liophis poecilogyrus PE=2 SV=1	gi|326677742|ref|XP_001337068.4|PREDICTED: secretory phospholipase A2 receptor-like [Danio rerio]
c22365_g1_i1	394	GO:0016020;GO:0016310;GO:0005524;GO:0005007;GO:0004713;GO:0000166;GO:0004672;GO:0016021;GO:0008543;GO:0004714;GO:0018108;GO:0016301;GO:0006468;GO:0016740;GO:0016772;GO:0008284;	-	veNOG08932	T	sp|Q90Z00|FGR1A_DANRE Fibroblast growth factor receptor 1-A OS=Danio rerio GN=fgfr1a PE=1 SV=2	gi|47215320|emb|CAG12554.1|unnamed protein product [Tetraodon nigroviridis]
c22386_g1_i1	366	-	-	opiNOG75940;veNOG33683	S	-	gi|348541835|ref|XP_003458392.1|PREDICTED: hypothetical protein LOC100707140 [Oreochromis niloticus]
c22393_g1_i1	255	-	K08432	veNOG08143	T	-	gi|498944060|ref|XP_004542636.1|PREDICTED: probable G-protein coupled receptor 148-like [Maylandia zebra]
c22400_g1_i1	292	-	-	-	-	-	gi|326678491|ref|XP_003201073.1|PREDICTED: hypothetical protein LOC100536747 [Danio rerio]
c22403_g1_i2	815	GO:0005575;GO:0003674;GO:0008150;	-	veNOG08182	S	sp|Q566V0|ARCH_DANRE Protein archease OS=Danio rerio GN=zbtb8os PE=2 SV=2	gi|161789017|sp|Q566V0.2|ARCH_DANRERecName: Full=Protein archease; AltName: Full=Protein zbtb8os
c22424_g1_i1	325	GO:0016020;GO:0030552;GO:0031226;GO:0035725;GO:0034220;GO:0071320;GO:0050804;GO:0005515;GO:0005887;GO:0008016;GO:0016021;GO:0005886;GO:0042391;GO:0006810;GO:0055085;GO:0006813;GO:0005249;GO:0005267;GO:0042802;GO:0034765;GO:0071321;GO:0001701;GO:0005272;GO:0006812;GO:0006811;GO:0043195;GO:0002027;GO:0005216;GO:0005248;GO:0071805;GO:0005222;	-	veNOG01655	P	sp|Q9JKA7|HCN4_RAT Potassium/sodium hyperpolarization-activated cyclic nucleotide-gated channel 4 OS=Rattus norvegicus GN=Hcn4 PE=2 SV=1	gi|6015995|gb|AAF01493.1|hyperpolarization-activated cation channel 4 [Rattus norvegicus]
c22438_g1_i1	363	-	-	veNOG14688	R	-	gi|117380074|gb|ABK34436.1|GASZ [Danio rerio]
c22541_g1_i1	351	-	-	opiNOG50301;veNOG21977;veNOG29880	R	-	gi|301630904|ref|XP_002944556.1|PREDICTED: hypothetical protein LOC100493261 [Xenopus (Silurana) tropicalis]
c22559_g1_i1	300	GO:0005575;GO:0003674;GO:0005881;GO:0008150;	-	veNOG02380	S	sp|Q7TPM5|CI009_MOUSE Uncharacterized protein C9orf9 homolog OS=Mus musculus PE=2 SV=1	gi|113679565|ref|NP_001038895.1|uncharacterized protein LOC791588 [Danio rerio] >gnl|BL_ORD_ID|320671 Zgc:153740 [Danio rerio]
c22578_g1_i1	778	-	-	veNOG00096;veNOG16348	P	sp|O08962|KCNH2_RAT Potassium voltage-gated channel subfamily H member 2 OS=Rattus norvegicus GN=Kcnh2 PE=1 SV=1	gi|292619362|ref|XP_698594.4|PREDICTED: potassium voltage-gated channel subfamily H member 7-like [Danio rerio]
c22608_g1_i1	292	GO:0005840;GO:0030686;GO:0002181;GO:0005622;GO:0042274;GO:0006364;GO:0032040;GO:0030529;GO:0006412;GO:0003735;GO:0022627;	-	virNOG05041	J	sp|Q9XET4|RS7_SECCE 40S ribosomal protein S7 OS=Secale cereale GN=RPS7 PE=2 SV=1	gi|214012053|gb|ACJ61701.1|ribosomal protein S7 [Artemia franciscana]
c22623_g1_i1	2578	-	K05168	opiNOG03190;veNOG13239;veNOG34360	ST	sp|Q8NFR9|I17RE_HUMAN Interleukin-17 receptor E OS=Homo sapiens GN=IL17RE PE=1 SV=1	gi|498965409|ref|XP_004546194.1|PREDICTED: interleukin-17 receptor E-like [Maylandia zebra]
c22637_g1_i1	506	-	-	meNOG06079	S	-	gi|483272055|gb|EOA92618.1|Uncharacterized protein LOC440087-like protein, partial [Anas platyrhynchos]
c22668_g1_i1	464	GO:0005319;GO:0006869;	-	veNOG08585	I	sp|Q92093|VIT_ONCMY Vitellogenin OS=Oncorhynchus mykiss GN=vtg1 PE=1 SV=1	gi|4572552|gb|AAD23878.1|AF130354_1vitellogenin precursor [Pimephales promelas]
c22718_g1_i1	354	GO:0005575;GO:0003674;GO:0008150;	K10312	veNOG16483	R	sp|Q5R796|FBX36_PONAB F-box only protein 36 OS=Pongo abelii GN=FBXO36 PE=2 SV=1	gi|113679103|ref|NP_001038863.1|F-box protein 36b [Danio rerio] >gnl|BL_ORD_ID|320516 Zgc:153743 [Danio rerio]
c22724_g1_i1	203	GO:0046872;GO:0005622;GO:0008270;	-	NOG135376;veNOG09163;veNOG10027;veNOG18340;veNOG29116	SOR	sp|Q99PP9|TRI16_MOUSE Tripartite motif-containing protein 16 OS=Mus musculus GN=Trim16 PE=2 SV=2	gi|326664740|ref|XP_694149.4|PREDICTED: e3 ubiquitin/ISG15 ligase TRIM25 [Danio rerio]
c22758_g1_i1	237	GO:0048593;GO:0046686;GO:0005524;GO:0000166;GO:0009410;GO:0006950;GO:0009408;	-	COG0443;virNOG03266;virNOG05586	O	sp|P11143|HSP70_MAIZE Heat shock 70 kDa protein OS=Zea mays GN=HSP70 PE=3 SV=2	gi|14530955|gb|AAK63090.1|heat shock protein HSP70 [Cyprinus carpio]
c22792_g1_i1	253	-	-	KOG2177;NOG83216;veNOG01728	OR	-	gi|348543951|ref|XP_003459445.1|PREDICTED: hypothetical protein LOC100700250 [Oreochromis niloticus]
c22864_g1_i1	590	GO:0005575;GO:0004471;GO:0051262;GO:0051287;GO:0055114;GO:0006108;GO:0046872;GO:0004470;GO:0005739;GO:0030145;GO:0016491;	-	COG0281;virNOG00014	C	sp|O82191|MAOP1_ARATH NADP-dependent malic enzyme 1 OS=Arabidopsis thaliana GN=NADP-ME1 PE=1 SV=1	gi|184133050|gb|ACC68126.1|NADP-dependent malic enzyme, partial [Cairina moschata]
c22878_g1_i1	229	GO:0006810;GO:0016020;GO:0055085;GO:0015238;GO:0016021;GO:0015297;GO:0005886;GO:0006855;	-	opiNOG02536;veNOG06688	P	sp|A1L1P9|S47A1_DANRE Multidrug and toxin extrusion protein 1 OS=Danio rerio GN=slc47a1 PE=2 SV=1	gi|189534168|ref|XP_688576.2|PREDICTED: multidrug and toxin extrusion protein 1-like [Danio rerio]
c22904_g1_i1	338	-	-	KOG1721	K	-	gi|326673963|ref|XP_003200039.1|PREDICTED: zinc finger protein 729 [Danio rerio]
c22939_g1_i1	861	GO:0006810;GO:0016020;GO:0006813;GO:0005244;GO:0005242;GO:0034765;GO:0006811;GO:0016021;GO:0071805;	-	veNOG14931	P	sp|P52187|IRK12_MOUSE ATP-sensitive inward rectifier potassium channel 12 OS=Mus musculus GN=Kcnj12 PE=2 SV=2	gi|125864931|ref|XP_697604.2|PREDICTED: ATP-sensitive inward rectifier potassium channel 12-like [Danio rerio]
c22948_g1_i1	681	GO:0046983;GO:0003676;	-	opiNOG06089;opiNOG24580;opiNOG49368;veNOG28634	SR	sp|Q5SVZ6|ZMYM1_HUMAN Zinc finger MYM-type protein 1 OS=Homo sapiens GN=ZMYM1 PE=1 SV=1	gi|340367707|ref|XP_003382395.1|PREDICTED: zinc finger MYM-type protein 1-like [Amphimedon queenslandica]
c23046_g1_i1	391	GO:0005634;GO:0005980;GO:0004134;GO:0003824;GO:0005737;GO:0004135;GO:0005978;GO:0005975;	-	COG3408;veNOG01197	G	sp|A8BQB4|GDE_HORSE Glycogen debranching enzyme OS=Equus caballus GN=AGL PE=2 SV=1	gi|292627728|ref|XP_002666728.1|PREDICTED: glycogen debranching enzyme [Danio rerio]
c23058_g1_i1	282	-	-	opiNOG42160	R	-	gi|221090617|ref|XP_002160886.1|PREDICTED: uncharacterized protein LOC100204220, partial [Hydra magnipapillata] >gnl|BL_ORD_ID|1044917 PREDICTED: uncharacterized protein LOC100205440, partial [Hydra magnipapillata]
c23105_g1_i1	618	GO:0000166;GO:0003676;	-	KOG0118;NOG108408;virNOG23177	AR	sp|Q43472|GRP_HORVU Glycine-rich RNA-binding protein blt801 OS=Hordeum vulgare GN=blt801 PE=1 SV=1	gi|156346232|ref|XP_001621481.1|hypothetical protein NEMVEDRAFT_v1g76367 [Nematostella vectensis] >gnl|BL_ORD_ID|554163 predicted protein [Nematostella vectensis]
c23105_g1_i2	451	GO:0000166;GO:0003676;	-	NOG108408;virNOG23177	AR	sp|P49310|GRP1_SINAL Glycine-rich RNA-binding protein GRP1A OS=Sinapis alba PE=2 SV=1	gi|156367097|ref|XP_001627256.1|predicted protein [Nematostella vectensis] >gnl|BL_ORD_ID|559829 predicted protein [Nematostella vectensis]
c23131_g1_i1	533	GO:0005840;GO:0005622;GO:0006412;GO:0003735;	K02983	veNOG21200	J	sp|P62865|UBIM_BOVIN Ubiquitin-like protein FUBI OS=Bos taurus GN=FAU PE=3 SV=1	gi|34304498|gb|AAQ63318.1|40S ribosomal protein S30 [Hippocampus comes]
c23203_g1_i1	1738	GO:0005575;GO:0009072;GO:0003868;GO:0016701;GO:0051213;GO:0055114;GO:0046872;GO:0016491;	-	virNOG06375	E	sp|P93836|HPPD_ARATH 4-hydroxyphenylpyruvate dioxygenase OS=Arabidopsis thaliana GN=HPD PE=1 SV=2	gi|498954188|ref|XP_004544245.1|PREDICTED: 4-hydroxyphenylpyruvate dioxygenase-like [Maylandia zebra]
c23269_g1_i1	211	GO:0007186;GO:0016020;GO:0007165;GO:0070098;GO:0004930;GO:0016021;GO:0006935;GO:0004871;GO:0004950;	-	veNOG16886	R	-	gi|432926574|ref|XP_004080895.1|PREDICTED: uncharacterized protein LOC101165266 [Oryzias latipes]
c23275_g1_i1	466	GO:0005575;GO:0046872;GO:0008168;GO:0032259;	-	veNOG10932	J	sp|Q4KLT3|TRM44_XENLA Probable tRNA (uracil-O(2)-)-methyltransferase OS=Xenopus laevis GN=trmt44 PE=2 SV=1	gi|53734061|gb|AAH83233.1|Zgc:101657 [Danio rerio]
c23291_g1_i1	512	GO:0005737;	-	veNOG08452	ZD	sp|Q9DGK4|TCTP_DANRE Translationally-controlled tumor protein homolog OS=Danio rerio GN=tpt1 PE=2 SV=1	gi|259013575|ref|NP_001158336.1|translationally-controlled tumor protein [Oryzias latipes] >gnl|BL_ORD_ID|1086479 translationally-controlled tumor protein [Oryzias latipes]
c23301_g1_i1	344	-	-	-	-	-	gi|156359355|ref|XP_001624735.1|predicted protein [Nematostella vectensis] >gnl|BL_ORD_ID|557349 predicted protein [Nematostella vectensis]
c23304_g1_i1	522	GO:0005634;GO:0008168;GO:0034968;GO:0046872;GO:0008270;GO:0016740;GO:0032259;GO:0018024;	-	veNOG04497	K	sp|Q96L73|NSD1_HUMAN Histone-lysine N-methyltransferase, H3 lysine-36 and H4 lysine-20 specific OS=Homo sapiens GN=NSD1 PE=1 SV=1	gi|432901504|ref|XP_004076868.1|PREDICTED: uncharacterized protein LOC101161079 [Oryzias latipes]
c23315_g1_i1	422	GO:0008528;GO:0007186;GO:0051482;GO:0038166;GO:0004945;GO:0016021;GO:0004930;	-	veNOG10191	T	sp|Q8BGE9|RL3R1_MOUSE Relaxin-3 receptor 1 OS=Mus musculus GN=Rxfp3 PE=2 SV=1	gi|192452517|ref|NP_001122260.1|relaxin/insulin-like family peptide receptor 3 [Danio rerio] >gnl|BL_ORD_ID|429344 Similar to G protein-coupled receptor 100 [Danio rerio] >gnl|BL_ORD_ID|429344 Similar to G protein-coupled receptor 100 [Danio rerio]
c23328_g1_i1	263	GO:0046872;GO:0003676;	-	COG5048;opiNOG02139;opiNOG10577;veNOG00499;veNOG08996	RK	sp|A6QLU5|ZN184_BOVIN Zinc finger protein 184 OS=Bos taurus GN=ZNF184 PE=2 SV=1	gi|47220859|emb|CAG00066.1|unnamed protein product [Tetraodon nigroviridis]
c23347_g1_i2	466	-	-	opiNOG04467;veNOG26717	R	sp|Q01528|HAAF_LIMPO Hemagglutinin/amebocyte aggregation factor OS=Limulus polyphemus PE=1 SV=1	gi|113676529|ref|NP_001038301.1|uncharacterized protein LOC557676 precursor [Danio rerio]
c23378_g1_i1	513	GO:0016310;GO:0005030;GO:0005524;GO:0016301;GO:0006468;GO:0007166;GO:0007169;GO:0005887;GO:0004672;GO:0000166;GO:0038179;GO:0016740;GO:0016772;GO:0004714;	-	veNOG04308;veNOG29515	TU	-	gi|125820764|ref|XP_001336881.1|PREDICTED: NT-3 growth factor receptor-like [Danio rerio]
c23405_g1_i1	211	-	-	veNOG10524	R	sp|Q2M3V2|SWAHA_HUMAN Ankyrin repeat domain-containing protein SOWAHA OS=Homo sapiens GN=SOWAHA PE=2 SV=3	gi|89271290|emb|CAJ82639.1|novel ankyrin repeat domain containing protein [Xenopus (Silurana) tropicalis]
c23433_g1_i1	211	-	-	-	-	-	gi|449278228|gb|EMC86154.1|Protein 4.1 like protein, partial [Columba livia]
c23443_g1_i1	329	GO:0016901;GO:0005975;GO:0003824;GO:0048038;GO:0055114;	-	veNOG02374	R	sp|Q9D2G9|HIPL2_MOUSE HHIP-like protein 2 OS=Mus musculus GN=Hhipl2 PE=2 SV=2	gi|348510961|ref|XP_003443013.1|PREDICTED: HHIP-like protein 2 [Oreochromis niloticus]
c23460_g1_i1	223	GO:0008233;GO:0008234;GO:0016787;GO:0006508;	-	COG4870;NOG155121;NOG25461;virNOG03724	SO	sp|P80884|ANAN_ANACO Ananain OS=Ananas comosus GN=AN1 PE=1 SV=2	gi|391333957|ref|XP_003741376.1|PREDICTED: cathepsin S-like [Metaseiulus occidentalis]
c23469_g1_i1	447	-	-	COG0664;veNOG07608;veNOG07823	T	sp|O77676|KGP1_RABIT cGMP-dependent protein kinase 1 OS=Oryctolagus cuniculus GN=PRKG1 PE=1 SV=3	gi|348530374|ref|XP_003452686.1|PREDICTED: cGMP-dependent protein kinase 1-like [Oreochromis niloticus]
c23499_g1_i1	877	GO:0005575;GO:0003674;GO:0008150;	-	veNOG08910	G	sp|Q80UY1|CI041_MOUSE UPF0586 protein C9orf41 homolog OS=Mus musculus PE=2 SV=1	gi|61651842|ref|NP_001013361.1|uncharacterized protein LOC503765 [Danio rerio] >gnl|BL_ORD_ID|336412 Zgc:112985 [Danio rerio]
c23503_g1_i1	430	-	-	-	-	-	gi|432852368|ref|XP_004067213.1|PREDICTED: WD repeat, SAM and U-box domain-containing protein 1-like [Oryzias latipes]
c23515_g1_i1	459	GO:0016020;GO:0007186;GO:0007165;GO:0004949;GO:0004930;GO:0038171;GO:0016021;GO:0004871;	-	veNOG04611	T	sp|P34972|CNR2_HUMAN Cannabinoid receptor 2 OS=Homo sapiens GN=CNR2 PE=1 SV=1	gi|410904453|ref|XP_003965706.1|PREDICTED: cannabinoid receptor 2-like [Takifugu rubripes]
c23569_g1_i1	303	-	-	opiNOG07966;veNOG00135	T	sp|Q9D5E4|LRC48_MOUSE Leucine-rich repeat-containing protein 48 OS=Mus musculus GN=Lrrc48 PE=2 SV=1	gi|405952544|gb|EKC20342.1|Leucine-rich repeat-containing protein 48 [Crassostrea gigas]
c23606_g1_i1	201	GO:0005524;GO:0000166;GO:0006950;	-	opiNOG02241	O	sp|P29844|HSP7C_DROME Heat shock 70 kDa protein cognate 3 OS=Drosophila melanogaster GN=Hsc70-3 PE=2 SV=2	gi|162809316|dbj|BAF95582.1|heat shock cognate 70 protein [Antheraea yamamai]
c23619_g1_i1	581	-	-	-	-	-	gi|194762028|ref|XP_001963163.1|GF14082 [Drosophila ananassae] >gnl|BL_ORD_ID|726033 GF14082 [Drosophila ananassae]
c23627_g1_i1	480	GO:0007186;GO:0016020;GO:0008020;GO:0007165;GO:0007601;GO:0018298;GO:0004930;GO:0007602;GO:0005887;GO:0007603;GO:0016021;GO:0050896;GO:0004871;GO:0009881;	K04251	veNOG14305	R	sp|O42266|OPSP_ICTPU Parapinopsin OS=Ictalurus punctatus PE=2 SV=1	gi|326670390|ref|XP_002663302.2|PREDICTED: parapinopsin-like [Danio rerio]
c23698_g1_i1	484	-	-	veNOG06645;veNOG28007	AT	sp|B2RYF1|PPR37_RAT Protein phosphatase 1 regulatory subunit 37 OS=Rattus norvegicus GN=Ppp1r37 PE=2 SV=1	gi|348537533|ref|XP_003456248.1|PREDICTED: leucine-rich repeat-containing protein 68-like [Oreochromis niloticus]
c23699_g1_i1	407	GO:0005840;GO:0046872;GO:0030529;GO:0005622;GO:0006412;GO:0003735;	-	veNOG22910	J	sp|P47904|RS27_XENLA 40S ribosomal protein S27 OS=Xenopus laevis GN=rps27 PE=3 SV=2	gi|432908629|ref|XP_004077955.1|PREDICTED: 40S ribosomal protein S27-like isoform 1 [Oryzias latipes] >gnl|BL_ORD_ID|630598 PREDICTED: 40S ribosomal protein S27-like isoform 2 [Oryzias latipes]
c23704_g1_i1	264	GO:0006182;GO:0020037;GO:0016849;GO:0009190;GO:0035556;GO:0004383;	-	veNOG15155;veNOG18668	F	sp|P16067|ANPRB_RAT Atrial natriuretic peptide receptor 2 OS=Rattus norvegicus GN=Npr2 PE=1 SV=1	gi|410904781|ref|XP_003965870.1|PREDICTED: soluble guanylate cyclase 88E-like [Takifugu rubripes]
c23723_g1_i1	301	GO:0006810;GO:0016020;GO:0030131;GO:0016192;GO:0006886;GO:0005509;GO:0016021;GO:0015031;	-	opiNOG06947;veNOG28207;veNOG29494	TU	sp|P98166|VLDLR_RAT Very low-density lipoprotein receptor OS=Rattus norvegicus GN=Vldlr PE=2 SV=1	gi|432888040|ref|XP_004075037.1|PREDICTED: low-density lipoprotein receptor-related protein 2-like [Oryzias latipes]
c23760_g1_i1	743	GO:0005509;	-	veNOG05729	T	sp|Q7YQD7|FBLN3_MACFA EGF-containing fibulin-like extracellular matrix protein 1 OS=Macaca fascicularis GN=EFEMP1 PE=2 SV=1	gi|292619870|ref|XP_002664117.1|PREDICTED: EGF-containing fibulin-like extracellular matrix protein 1-like, partial [Danio rerio]
c23761_g1_i1	413	-	-	opiNOG43686;veNOG30447	S	-	gi|292614353|ref|XP_706110.3|PREDICTED: hypothetical protein LOC562347 [Danio rerio]
c23774_g1_i1	362	GO:0016020;GO:0008158;GO:0007165;GO:0016021;	-	KOG1934;veNOG03725	T	sp|Q3KNS1|PTHD3_HUMAN Patched domain-containing protein 3 OS=Homo sapiens GN=PTCHD3 PE=1 SV=3	gi|498989092|ref|XP_004551926.1|PREDICTED: patched domain-containing protein 3-like [Maylandia zebra]
c23775_g1_i1	590	GO:0016020;GO:0031410;GO:0016023;GO:0035091;GO:0007067;GO:0006886;GO:0005768;GO:0000281;GO:0006897;GO:0015031;GO:0030659;	-	opiNOG03639;veNOG02606	U	sp|Q91ZR2|SNX18_MOUSE Sorting nexin-18 OS=Mus musculus GN=Snx18 PE=2 SV=1	gi|62632733|ref|NP_001015063.1|sorting nexin 18b [Danio rerio] >gnl|BL_ORD_ID|490850 Snag1 [Danio rerio]
c23806_g1_i1	311	-	-	opiNOG01931;treNOG04014;veNOG07757;veNOG14770	R	sp|Q7LHG5|YI31B_YEAST Transposon Ty3-I Gag-Pol polyprotein OS=Saccharomyces cerevisiae (strain ATCC 204508 / S288c) GN=TY3B-I PE=3 SV=2	gi|326671149|ref|XP_003199371.1|PREDICTED: retrotransposable element Tf2 155 kDa protein type 1-like [Danio rerio]
c23808_g1_i1	416	GO:0005549;	-	meNOG26512;opiNOG64779	R	-	gi|291170320|gb|ADD82416.1|minus-C odorant binding protein 3 [Batocera horsfieldi]
c23810_g1_i1	620	-	-	veNOG08590;veNOG34113	R	sp|Q9ULI1|K1239_HUMAN Leucine-rich repeat and WD repeat-containing protein KIAA1239 OS=Homo sapiens GN=KIAA1239 PE=2 SV=3	gi|392843803|gb|AFM84505.1|KIAA1239, partial [Hypostomus plecostomus]
c23821_g1_i1	436	GO:0005634;GO:0046872;GO:0000166;GO:0003676;	-	veNOG02739	K	sp|Q9H116|GZF1_HUMAN GDNF-inducible zinc finger protein 1 OS=Homo sapiens GN=GZF1 PE=1 SV=1	gi|168823554|ref|NP_001108353.1|heterogeneous nuclear ribonucleoprotein A0, like [Danio rerio] >gnl|BL_ORD_ID|638234 Hnrnpa0l protein [Danio rerio]
c23828_g1_i1	539	GO:0006397;GO:0005654;GO:0005634;GO:0030154;GO:0000381;GO:0016607;GO:0042803;GO:0003676;GO:0005730;GO:0034599;GO:0008266;GO:0000166;GO:0007275;GO:0008380;	-	KOG4454;veNOG10994;veNOG12557	AR	sp|P57052|RBM11_HUMAN Splicing regulator RBM11 OS=Homo sapiens GN=RBM11 PE=1 SV=1	gi|326677873|ref|XP_003200935.1|PREDICTED: hypothetical protein LOC100526814 [Danio rerio]
c23892_g1_i1	764	GO:0003677;GO:0005634;GO:0046872;GO:0006355;GO:0006351;GO:0003676;	-	veNOG14683	U	sp|Q7ZZ00|ZN511_DANRE Zinc finger protein 511 OS=Danio rerio GN=znf511 PE=2 SV=1	gi|108742019|gb|AAI17601.1|Zinc finger protein 511 [Danio rerio]
c23900_g1_i1	588	-	-	veNOG28740	S	-	gi|348520226|ref|XP_003447629.1|PREDICTED: hypothetical protein LOC100706128 [Oreochromis niloticus]
c23960_g1_i1	406	GO:0005634;GO:0030014;GO:0006355;GO:0031047;GO:0006351;GO:0006417;GO:0005737;	-	veNOG06691	K	sp|Q08CL8|CNOTA_DANRE CCR4-NOT transcription complex subunit 10 OS=Danio rerio GN=cnot10 PE=2 SV=1	gi|117606262|ref|NP_001071000.1|CCR4-NOT transcription complex subunit 10 [Danio rerio] >gnl|BL_ORD_ID|342026 RecName: Full=CCR4-NOT transcription complex subunit 10 >gnl|BL_ORD_ID|342026 CCR4-NOT transcription complex, subunit 10 [Danio rerio]
c23963_g1_i1	565	GO:0003676;	-	veNOG06631	R	sp|Q86UP8|GTD2A_HUMAN General transcription factor II-I repeat domain-containing protein 2A OS=Homo sapiens GN=GTF2IRD2 PE=2 SV=2	gi|327273878|ref|XP_003221706.1|PREDICTED: general transcription factor II-I repeat domain-containing protein 2-like [Anolis carolinensis]
c23969_g1_i2	609	GO:0000287;GO:0016020;GO:0008152;GO:0005524;GO:0019829;GO:0006812;GO:0046872;GO:0016787;GO:0045332;GO:0015914;GO:0000166;GO:0016021;GO:0004012;	-	COG0474;opiNOG02315;veNOG04379	P	sp|Q8TF62|AT8B4_HUMAN Probable phospholipid-transporting ATPase IM OS=Homo sapiens GN=ATP8B4 PE=2 SV=3	gi|499004851|ref|XP_004555826.1|PREDICTED: probable phospholipid-transporting ATPase ID-like [Maylandia zebra]
c23970_g1_i1	350	GO:0005615;GO:0005125;GO:0060326;GO:0005576;GO:0006955;GO:0008009;	-	veNOG24580	R	sp|O89093|CCL20_MOUSE C-C motif chemokine 20 OS=Mus musculus GN=Ccl20 PE=1 SV=1	gi|165972461|ref|NP_001107067.1|chemokine (C-C motif) ligand 20 precursor [Danio rerio] >gnl|BL_ORD_ID|352145 PREDICTED: c-C motif chemokine 20-like [Danio rerio] >gnl|BL_ORD_ID|352145 chemokine CCL-C24a [Danio rerio]
c23995_g1_i1	676	-	-	-	-	-	gi|326670241|ref|XP_003199171.1|PREDICTED: retrotransposable element Tf2 155 kDa protein type 1-like [Danio rerio]
c23999_g2_i1	388	GO:0016020;GO:0007186;GO:0004997;GO:0007165;GO:0016021;GO:0004871;GO:0004930;	-	veNOG01076	T	sp|O93603|TRFR_CHICK Thyrotropin-releasing hormone receptor OS=Gallus gallus GN=TRHR PE=2 SV=1	gi|167963510|ref|NP_001108160.1|thyrotropin-releasing hormone receptor 1 [Danio rerio]
c24014_g1_i1	446	-	-	-	-	sp|Q8IDX6|RBP2A_PLAF7 Reticulocyte-binding protein 2 homolog a OS=Plasmodium falciparum (isolate 3D7) GN=PF13_0198 PE=3 SV=1	gi|351705472|gb|EHB08391.1|Golgin subfamily A member 6-like protein 2 [Heterocephalus glaber]
c24017_g1_i1	463	GO:0016787;GO:0004721;GO:0006470;GO:0004725;GO:0016311;GO:0016791;	K18024	veNOG08472	T	sp|Q99952|PTN18_HUMAN Tyrosine-protein phosphatase non-receptor type 18 OS=Homo sapiens GN=PTPN18 PE=1 SV=2	gi|257215092|emb|CAZ68070.1|Tyrosine-protein phosphatase non-receptor type 18 [Danio rerio]
c24019_g1_i1	1148	GO:0035091;	K17930	veNOG02572	U	sp|Q92543|SNX19_HUMAN Sorting nexin-19 OS=Homo sapiens GN=SNX19 PE=1 SV=2	gi|194578991|ref|NP_001124114.1|sorting nexin 19a [Danio rerio] >gnl|BL_ORD_ID|710603 Snx19a protein [Danio rerio]
c24041_g2_i1	1359	GO:0010951;GO:0008233;GO:0008234;GO:0016787;GO:0006508;GO:0004869;	-	virNOG00796	O	sp|Q10716|CYSP1_MAIZE Cysteine proteinase 1 OS=Zea mays GN=CCP1 PE=2 SV=1	gi|332026794|gb|EGI66903.1|Putative cysteine proteinase [Acromyrmex echinatior]
c24045_g1_i1	932	GO:0007165;	-	-	-	-	gi|499018125|ref|XP_004559858.1|PREDICTED: uncharacterized protein LOC101470155 [Maylandia zebra]
c24110_g1_i1	447	-	-	veNOG14961;veNOG18031	SI	sp|Q9U943|APLP_LOCMI Apolipophorins OS=Locusta migratoria PE=1 SV=2	gi|47227932|emb|CAF97561.1|unnamed protein product [Tetraodon nigroviridis]
c24111_g1_i1	272	GO:0016020;GO:0070588;GO:0005245;GO:0016021;GO:0006816;GO:0005891;	-	veNOG01619	P	sp|Q8VHW9|CCG4_RAT Voltage-dependent calcium channel gamma-4 subunit OS=Rattus norvegicus GN=Cacng4 PE=1 SV=1	gi|125819791|ref|XP_001338022.1|PREDICTED: voltage-dependent calcium channel gamma-4 subunit-like [Danio rerio]
c24130_g1_i1	555	-	-	veNOG26184;veNOG29788	R	sp|P14380|YTX1_XENLA Transposon TX1 uncharacterized 82 kDa protein OS=Xenopus laevis PE=4 SV=1	gi|47203587|emb|CAF92714.1|unnamed protein product [Tetraodon nigroviridis]
c24139_g1_i1	902	GO:0008152;GO:0002084;GO:0042997;GO:0004622;GO:0016787;GO:0008474;GO:0005829;GO:0005739;	K06128	veNOG04574	I	sp|O77821|LYPA1_RABIT Acyl-protein thioesterase 1 OS=Oryctolagus cuniculus GN=LYPLA1 PE=1 SV=1	gi|308321248|gb|ADO27776.1|acyl-protein thioesterase 1 [Ictalurus furcatus]
c24157_g1_i1	923	GO:0016020;GO:0007186;GO:0004952;GO:0007165;GO:0004935;GO:0007195;GO:0007212;GO:0004930;GO:0005887;GO:0007268;GO:0016021;GO:0004871;GO:0005886;GO:0001591;	-	veNOG05024	T	sp|P53453|DRD2L_TAKRU D(2)-like dopamine receptor OS=Takifugu rubripes GN=d215 PE=3 SV=1	gi|311335227|gb|ADP89572.1|dopamine D2 receptor [Ctenopharyngodon idella]
c24182_g1_i1	533	GO:0005575;GO:0016310;GO:0005524;GO:0016301;GO:0006165;GO:0006139;GO:0007420;GO:0004550;GO:0004017;GO:0007283;GO:0009142;GO:0003351;GO:0019205;GO:0004127;GO:0002437;	K00939	veNOG05283	F	sp|Q95JP6|KAD7_MACFA Adenylate kinase 7 (Fragment) OS=Macaca fascicularis GN=AK7 PE=2 SV=2	gi|61402671|gb|AAH91953.1|Zgc:165635 protein [Danio rerio]
c24217_g1_i2	650	-	-	veNOG05274	Z	-	gi|432856506|ref|XP_004068451.1|PREDICTED: protein Shroom2-like [Oryzias latipes]
c24249_g1_i1	766	GO:0016020;GO:0005783;GO:0032481;GO:0032606;GO:0002218;GO:0016021;GO:0002230;GO:0039528;	K12654	veNOG10495	T	sp|Q3TBT3|TM173_MOUSE Transmembrane protein 173 OS=Mus musculus GN=Tmem173 PE=1 SV=2	gi|344313233|gb|AEN04476.1|transmembrane protein 173 [Carassius auratus]
c24251_g1_i1	482	GO:0005840;GO:0003723;GO:0005622;GO:0006412;GO:0003735;	-	veNOG07035	J	sp|Q90YS0|RS4_ICTPU 40S ribosomal protein S4 OS=Ictalurus punctatus GN=rps4 PE=2 SV=3	gi|354832417|gb|AER42698.1|40S ribosomal protein S4 [Epinephelus coioides]
c24259_g1_i1	377	GO:0046872;GO:0016567;GO:0008270;GO:0004842;GO:0016874;	-	opiNOG47387;veNOG13750	OK	-	gi|71679838|gb|AAI00037.1|G2e3 protein [Danio rerio]
c24263_g1_i1	451	-	-	veNOG19133;veNOG30076	S	sp|Q8K2Q9|SHOT1_MOUSE Shootin-1 OS=Mus musculus GN=Kiaa1598 PE=1 SV=1	gi|115528584|gb|AAI24633.1|LOC562403 protein [Danio rerio]
c24268_g1_i1	484	-	-	-	-	-	gi|326664929|ref|XP_684158.5|PREDICTED: hypothetical protein LOC556301 [Danio rerio]
c24278_g1_i1	840	GO:0005509;	-	opiNOG02723;veNOG08155	R	sp|Q8TBY9|WDR66_HUMAN WD repeat-containing protein 66 OS=Homo sapiens GN=WDR66 PE=1 SV=2	gi|326667910|ref|XP_697723.4|PREDICTED: WD repeat-containing protein 66 [Danio rerio]
c24313_g1_i2	641	-	-	veNOG26184;veNOG29788	R	-	gi|326676836|ref|XP_003200691.1|PREDICTED: hypothetical protein LOC100537950 [Danio rerio]
c24322_g1_i1	301	GO:0007186;GO:0016020;GO:0007217;GO:0007165;GO:0004930;GO:0016021;GO:0004995;GO:0004871;GO:0005886;	-	veNOG07359	T	sp|P29371|NK3R_HUMAN Neuromedin-K receptor OS=Homo sapiens GN=TACR3 PE=2 SV=1	gi|125833204|ref|XP_001341981.1|PREDICTED: neuromedin-K receptor [Danio rerio]
c24329_g1_i1	665	GO:0016020;GO:0030223;GO:0004896;GO:0030099;GO:0035162;GO:0060216;GO:0030225;GO:0030851;GO:0030224;	K05061	veNOG12529	T	sp|P40223|CSF3R_MOUSE Granulocyte colony-stimulating factor receptor OS=Mus musculus GN=Csf3r PE=1 SV=2	gi|338176917|gb|AEI83864.1|granulocyte colony stimulating factor receptor [Carassius auratus]
c24336_g1_i1	934	-	-	veNOG12953	S	sp|Q9D995|CNTD1_MOUSE Cyclin N-terminal domain-containing protein 1 OS=Mus musculus GN=Cntd1 PE=2 SV=1	gi|326672182|ref|XP_001920424.3|PREDICTED: cyclin N-terminal domain-containing protein 1-like, partial [Danio rerio]
c24340_g1_i1	570	GO:0006413;GO:0003743;GO:0003723;GO:0006412;	-	virNOG17826	J	sp|P56331|IF1A_ONOVI Eukaryotic translation initiation factor 1A OS=Onobrychis viciifolia PE=2 SV=2	gi|391340814|ref|XP_003744731.1|PREDICTED: eukaryotic translation initiation factor 1A, X-chromosomal-like [Metaseiulus occidentalis]
c24350_g1_i1	463	GO:0008083;GO:0005576;GO:0040007;	-	veNOG15906;veNOG35124	TR	-	gi|348500989|ref|XP_003438053.1|PREDICTED: inhibin beta C chain-like [Oreochromis niloticus]
c24354_g1_i1	682	GO:0005575;GO:0003674;GO:0008150;	-	veNOG25674	S	sp|Q6DK99|CNFNB_XENLA Cornifelin homolog B OS=Xenopus laevis GN=cnfn-b PE=3 SV=1	gi|292618169|ref|XP_002663577.1|PREDICTED: cornifelin homolog B [Danio rerio]
c24375_g1_i1	663	GO:0003677;GO:0005634;GO:0006355;GO:0046982;GO:0048798;GO:0005667;GO:0043565;GO:0071600;GO:0003700;	-	veNOG12149	K	sp|Q07279|NFE2_MOUSE Transcription factor NF-E2 45 kDa subunit OS=Mus musculus GN=Nfe2 PE=1 SV=1	gi|190338021|gb|AAI62552.1|Nuclear factor, erythroid-derived 2 [Danio rerio]
c24387_g1_i1	713	GO:0005575;GO:0003824;GO:0016740;	K00797	veNOG07102	E	sp|Q64674|SPEE_MOUSE Spermidine synthase OS=Mus musculus GN=Srm PE=2 SV=1	gi|242117904|ref|NP_957328.2|spermidine synthase [Danio rerio]
c24394_g1_i1	360	GO:0005634;GO:0003677;GO:0006355;GO:0048923;GO:0048924;GO:0042461;GO:0043565;GO:0003700;	-	opiNOG17775;veNOG03964	K	sp|B7ZRT8|IRX4B_XENLA Iroquois-class homeodomain protein irx-4-B OS=Xenopus laevis GN=irx4-b PE=2 SV=1	gi|66472814|ref|NP_001018329.1|iroquois homeobox protein 4b [Danio rerio] >gnl|BL_ORD_ID|333638 Iroquois 4b protein [Danio rerio]
c24400_g1_i1	488	GO:0046872;GO:0005509;	-	veNOG23115	T	sp|P09227|PRVA_CYPCA Parvalbumin alpha OS=Cyprinus carpio PE=1 SV=2	gi|47226075|emb|CAG04449.1|unnamed protein product [Tetraodon nigroviridis]
c24427_g1_i1	499	GO:0006810;GO:0008519;GO:0016020;GO:0016324;GO:0015696;GO:0072488;GO:0016021;GO:0005886;	-	veNOG10813	P	sp|Q18PF5|RHCG1_TAKRU Ammonium transporter Rh type C 1 OS=Takifugu rubripes GN=rhcg1 PE=2 SV=1	gi|348506158|ref|XP_003440627.1|PREDICTED: ammonium transporter Rh type C 1-like [Oreochromis niloticus]
c24427_g1_i2	350	GO:0006810;GO:0008519;GO:0016020;GO:0016324;GO:0015696;GO:0072488;GO:0016021;GO:0005886;GO:0006814;	-	veNOG10813	P	sp|Q18PF5|RHCG1_TAKRU Ammonium transporter Rh type C 1 OS=Takifugu rubripes GN=rhcg1 PE=2 SV=1	gi|431836478|gb|AGA93880.1|RhCG1 [Porichthys notatus]
c24530_g1_i1	213	-	-	-	-	-	gi|297275735|ref|XP_002801067.1|PREDICTED: hypothetical protein LOC100426888 [Macaca mulatta]
c24566_g1_i1	434	GO:0042802;	-	veNOG05562	R	-	gi|62955759|ref|NP_001017894.1|uncharacterized protein LOC550593 precursor [Danio rerio] >gnl|BL_ORD_ID|341486 Zgc:113293 [Danio rerio]
c24594_g1_i1	443	GO:0016020;GO:0003674;GO:0016021;GO:0008150;	-	veNOG05309	S	sp|Q99J59|TSN1_MOUSE Tetraspanin-1 OS=Mus musculus GN=Tspan1 PE=2 SV=1	gi|113673424|ref|NP_001038906.1|uncharacterized protein LOC751731 [Danio rerio] >gnl|BL_ORD_ID|320546 Zgc:153650 [Danio rerio]
c24596_g1_i1	1492	-	-	opiNOG08218;veNOG01746	S	-	gi|326666619|ref|XP_003198323.1|PREDICTED: hypothetical protein LOC100536124 [Danio rerio]
c24604_g1_i1	555	GO:0005575;GO:0001654;GO:0001822;GO:0004114;GO:0008152;GO:0007601;	K13758	veNOG17080	T	sp|Q9XT54|PDE6D_CANFA Retinal rod rhodopsin-sensitive cGMP 3',5'-cyclic phosphodiesterase subunit delta OS=Canis familiaris GN=PDE6D PE=2 SV=1	gi|410920714|ref|XP_003973828.1|PREDICTED: retinal rod rhodopsin-sensitive cGMP 3',5'-cyclic phosphodiesterase subunit delta-like [Takifugu rubripes]
c24605_g1_i1	364	GO:0005576;GO:0055074;GO:0005179;	K05261	veNOG23345;veNOG35440	KR	sp|P15743|PTHY_CHICK Parathyroid hormone OS=Gallus gallus GN=PTH PE=3 SV=1	gi|55953154|dbj|BAD72832.1|parathyroid hormone precursor [Danio rerio]
c24607_g1_i2	1003	GO:0006355;GO:0035335;GO:0004725;GO:0000188;GO:0016791;GO:0017017;GO:0016787;GO:0008138;GO:0043565;GO:0006470;GO:0016311;GO:0003700;	-	veNOG19241	V	sp|O95147|DUS14_HUMAN Dual specificity protein phosphatase 14 OS=Homo sapiens GN=DUSP14 PE=1 SV=1	gi|189523206|ref|XP_001344248.2|PREDICTED: dual specificity protein phosphatase 14 [Danio rerio]
c24608_g1_i1	507	GO:0007018;GO:0008152;GO:0005874;GO:0005524;GO:0008017;GO:0000166;GO:0003777;GO:0005871;	-	veNOG00485;veNOG34047	Z	sp|Q6ZMV9|KIF6_HUMAN Kinesin-like protein KIF6 OS=Homo sapiens GN=KIF6 PE=1 SV=3	gi|116812563|ref|NP_001070899.1|kinesin-like protein KIF6 [Danio rerio] >gnl|BL_ORD_ID|352865 Zgc:152746 [Danio rerio] >gnl|BL_ORD_ID|352865 Zgc:152746 protein [Danio rerio]
c24608_g2_i1	660	GO:0007018;GO:0008152;GO:0005874;GO:0005524;GO:0007286;GO:0008017;GO:0001673;GO:0000166;GO:0003777;GO:0005871;	K10397	COG5059;veNOG00485	Z	sp|Q6ZMV9|KIF6_HUMAN Kinesin-like protein KIF6 OS=Homo sapiens GN=KIF6 PE=1 SV=3	gi|63102392|gb|AAH95225.1|Zgc:152746 protein [Danio rerio] >gnl|BL_ORD_ID|243159 Zgc:152746 protein [Danio rerio]
c24615_g1_i1	1113	GO:0006937;GO:0003674;GO:0045214;GO:0005861;	-	veNOG10588;veNOG15401	Z	sp|P02642|TNNT2_CHICK Troponin T, cardiac muscle isoforms OS=Gallus gallus GN=TNNT2 PE=2 SV=2	gi|68448503|ref|NP_001020350.1|troponin T2d, cardiac [Danio rerio] >gnl|BL_ORD_ID|248311 Zgc:114184 [Danio rerio]
c24618_g1_i1	617	GO:0005575;GO:0005509;GO:0008150;	-	veNOG01184	T	sp|Q3T0E8|CALL4_BOVIN Calmodulin-like protein 4 OS=Bos taurus GN=CALML4 PE=2 SV=1	gi|195546781|ref|NP_001124246.1|calmodulin-like protein 4 [Danio rerio] >gnl|BL_ORD_ID|710712 Zgc:193500 protein [Danio rerio]
c24619_g1_i1	380	GO:0005575;GO:0016020;GO:0003674;GO:0016021;GO:0008150;	-	veNOG01057	TV	sp|Q923L3|CSMD1_MOUSE CUB and sushi domain-containing protein 1 OS=Mus musculus GN=Csmd1 PE=2 SV=2	gi|326680799|ref|XP_002667222.2|PREDICTED: CUB and sushi domain-containing protein 1-like [Danio rerio]
c24626_g1_i2	288	GO:0070062;GO:0035267;GO:0045214;GO:0042802;GO:0005200;GO:0030016;GO:0019894;GO:0030863;GO:0050998;GO:0005829;GO:0030529;GO:0070688;GO:0015629;GO:0030957;GO:0031941;	-	COG5277;virNOG01114	Z	sp|P24902|ACT_PINCO Actin (Fragment) OS=Pinus contorta PE=3 SV=1	gi|358256361|dbj|GAA57797.1|actin-5 [Clonorchis sinensis]
c24628_g1_i1	936	GO:0003964;GO:0046872;GO:0003723;GO:0006278;	-	veNOG14829	R	sp|Q03275|PO24_POPJA Retrovirus-related Pol polyprotein from type-1 retrotransposable element R2 (Fragment) OS=Popillia japonica PE=4 SV=2	gi|77799489|dbj|BAE46604.1|reverse transcriptase [Tanichthys albonubes]
c24631_g1_i1	718	GO:0004175;GO:0005634;GO:0008233;GO:0000502;GO:0004298;GO:0051603;GO:0005737;GO:0005839;GO:0006508;GO:0016787;	K02734	veNOG07467	O	sp|Q5E9K0|PSB2_BOVIN Proteasome subunit beta type-2 OS=Bos taurus GN=PSMB2 PE=1 SV=1	gi|50540284|ref|NP_001002609.1|proteasome subunit beta type-2 [Danio rerio] >gnl|BL_ORD_ID|209718 Proteasome (prosome, macropain) subunit, beta type, 2 [Danio rerio]
c24673_g1_i1	433	GO:0031224;	-	veNOG25051	S	sp|Q8BXZ0|CTXN3_MOUSE Cortexin-3 OS=Mus musculus GN=Ctxn3 PE=2 SV=1	gi|292618091|ref|XP_002663549.1|PREDICTED: cortexin-3-like [Danio rerio]
c24688_g1_i1	660	GO:0016020;GO:0007155;GO:0007156;GO:0005509;GO:0016021;GO:0005886;	-	veNOG00220	S	sp|Q5DRA4|PCDGK_PANTR Protocadherin gamma-C3 OS=Pan troglodytes GN=PCDHGC3 PE=3 SV=1	gi|57528890|ref|NP_001009588.1|protocadherin 2 alpha b 1 precursor [Danio rerio] >gnl|BL_ORD_ID|249606 cadherin-related neuronal receptor variable 1 [Danio rerio] >gnl|BL_ORD_ID|249606 cadherin-related neuronal receptor variable 1 [Danio rerio] >gnl|BL_ORD_ID|249606 Protocadherin 2 alpha b 1 [Danio rerio] >gnl|BL_ORD_ID|249606 Protocadherin 2 alpha b 1 [Danio rerio]
c24697_g1_i1	1443	GO:0005097;GO:0032851;GO:0032313;	-	veNOG01881	U	sp|Q8IV04|TB10C_HUMAN Carabin OS=Homo sapiens GN=TBC1D10C PE=1 SV=1	gi|498962077|ref|XP_004545548.1|PREDICTED: enolase-phosphatase E1-like [Maylandia zebra]
c24700_g2_i1	1191	GO:0006520;GO:0016639;GO:0055114;GO:0016491;	-	virNOG05449	E	sp|P93541|DHE3_SOLLC Glutamate dehydrogenase OS=Solanum lycopersicum GN=GDH1 PE=2 SV=1	gi|405945164|gb|EKC17178.1|Glutamate dehydrogenase [Crassostrea gigas]
c24702_g1_i1	768	GO:0008152;GO:0003950;	-	veNOG22293;veNOG24509	S	-	gi|350535036|ref|NP_001232917.1|uncharacterized protein LOC566907 [Danio rerio] >gnl|BL_ORD_ID|353244 Gig2-like protein DreN [Danio rerio]
c24727_g1_i1	594	GO:0007186;GO:0016021;GO:0004930;	-	veNOG19048	R	sp|Q76EI6|FFAR2_RAT Free fatty acid receptor 2 OS=Rattus norvegicus GN=Ffar2 PE=1 SV=1	gi|292622744|ref|XP_002665089.1|PREDICTED: free fatty acid receptor 3-like [Danio rerio]
c24729_g1_i1	696	GO:0043803;GO:0016427;GO:0009008;GO:0016279;GO:0034541;GO:0008171;GO:0032259;GO:0052667;GO:0052735;GO:0043770;GO:0043782;GO:0043777;GO:0019702;GO:0004809;GO:0008649;GO:0016436;GO:0052624;GO:0043776;GO:0034931;GO:0008425;GO:0043851;GO:0005739;GO:0008169;GO:0000179;GO:0052666;GO:0008173;GO:0043827;GO:0016423;GO:0008172;GO:0009019;GO:0018707;GO:0016300;GO:0043852;GO:0071424;GO:0016434;GO:0008168;GO:…	-	veNOG07928	R	sp|Q501S4|MET12_DANRE Methyltransferase-like protein 12, mitochondrial OS=Danio rerio GN=mettl12 PE=2 SV=2	gi|66472806|ref|NP_001018613.1|methyltransferase-like protein 12, mitochondrial [Danio rerio] >gnl|BL_ORD_ID|243249 Zgc:113305 [Danio rerio]
c24740_g1_i1	220	-	-	-	-	-	gi|301610293|ref|XP_002934698.1|PREDICTED: retrotransposable element Tf2 155 kDa protein type 1-like [Xenopus (Silurana) tropicalis]
c24768_g1_i1	374	GO:0005575;GO:0003674;GO:0007155;	-	opiNOG47249;veNOG17252;veNOG30001	R	sp|Q7SIC1|FUCL_ANGAN Fucolectin OS=Anguilla anguilla PE=1 SV=1	gi|326668986|ref|XP_003198908.1|PREDICTED: hypothetical protein LOC100537216, partial [Danio rerio]
c24802_g1_i1	483	GO:0008061;GO:0006030;GO:0005576;GO:0035556;	-	veNOG03351	T	sp|Q39967|ALL5_HEVBR Major latex allergen Hev b 5 OS=Hevea brasiliensis PE=1 SV=3	gi|440892017|gb|ELR45401.1|Retinitis pigmentosa 1-like 1 protein, partial [Bos grunniens mutus]
c24917_g1_i1	382	-	-	-	-	-	gi|281339112|gb|EFB14696.1|hypothetical protein PANDA_004149 [Ailuropoda melanoleuca]
c24938_g1_i1	224	-	-	-	-	-	gi|60687998|gb|AAX30332.1|SJCHGC03023 protein [Schistosoma japonicum]
c24997_g2_i1	290	-	-	opiNOG30755	R	-	gi|410037621|ref|XP_001154522.3|PREDICTED: uncharacterized protein LOC746676 [Pan troglodytes]
c25014_g2_i1	202	-	-	opiNOG76014	S	-	gi|327276589|ref|XP_003223052.1|PREDICTED: hypothetical protein LOC100557304 [Anolis carolinensis]
c25020_g1_i1	784	-	-	-	-	-	gi|68385426|ref|XP_696381.1|PREDICTED: endothelin-2-like [Danio rerio]
c25053_g2_i1	293	-	-	opiNOG36180;opiNOG54246;veNOG18282;veNOG27378	R	-	gi|260832360|ref|XP_002611125.1|hypothetical protein BRAFLDRAFT_88477 [Branchiostoma floridae] >gnl|BL_ORD_ID|968683 hypothetical protein BRAFLDRAFT_88477 [Branchiostoma floridae]
c25058_g1_i1	601	-	-	veNOG06530	S	-	gi|126631598|gb|AAI34078.1|Si:rp71-56i13.6 protein [Danio rerio]
c25088_g1_i1	363	GO:0006810;GO:0008519;GO:0016020;GO:0097272;GO:0016324;GO:0015696;GO:0072488;GO:0016021;GO:0005886;	-	veNOG10813	P	sp|Q3BBX7|RHCG_TETNG Ammonium transporter Rh type C OS=Tetraodon nigroviridis GN=rhcg PE=2 SV=1	gi|46309535|ref|NP_996965.1|ammonium transporter Rh type C-like 2 [Danio rerio] >gnl|BL_ORD_ID|321098 Rhesus blood group, C glycoprotein [Danio rerio]
c25144_g1_i1	301	GO:0004674;GO:0005524;GO:0000166;GO:0004672;GO:0006468;GO:0016772;	-	-	-	-	gi|170284558|gb|AAI61122.1|LOC100145483 protein [Xenopus (Silurana) tropicalis]
c25160_g1_i1	476	GO:0003677;GO:0046872;GO:0008150;GO:0003676;	-	veNOG06860	R	sp|O60281|ZN292_HUMAN Zinc finger protein 292 OS=Homo sapiens GN=ZNF292 PE=1 SV=3	gi|157311751|ref|NP_001098611.1|zinc finger protein 292a [Danio rerio] >gnl|BL_ORD_ID|574647 Zgc:171671 protein [Danio rerio]
c25178_g1_i1	343	GO:0003677;GO:0005829;GO:0002218;GO:0071360;GO:0009190;GO:0061501;GO:0002230;	-	veNOG14419;veNOG27465	TR	sp|Q8N884|M21D1_HUMAN Protein MB21D1 OS=Homo sapiens GN=MB21D1 PE=1 SV=2	gi|326676820|ref|XP_003200687.1|PREDICTED: uncharacterized protein C6orf150-like, partial [Danio rerio]
c25215_g1_i1	225	GO:0016020;GO:0007186;GO:0007165;GO:0004930;GO:0008188;GO:0016021;GO:0007218;GO:0004871;	-	meNOG05784;veNOG05615	T	-	gi|353531859|gb|AER11372.1|GnIH receptor, partial [Carassius auratus]
c25219_g1_i1	865	GO:0046872;GO:0004089;GO:0006730;GO:0008270;	-	COG3338;veNOG08661;veNOG18829	RP	sp|Q8VHB5|CAH9_MOUSE Carbonic anhydrase 9 OS=Mus musculus GN=Ca9 PE=2 SV=2	gi|410930764|ref|XP_003978768.1|PREDICTED: carbonic anhydrase 4-like [Takifugu rubripes]
c25222_g1_i1	687	GO:0003723;GO:0030529;GO:0005622;GO:0019013;GO:0019843;	K14560	veNOG03070	A	sp|Q9NV31|IMP3_HUMAN U3 small nucleolar ribonucleoprotein protein IMP3 OS=Homo sapiens GN=IMP3 PE=1 SV=1	gi|225706326|gb|ACO09009.1|U3 small nucleolar ribonucleoprotein protein IMP3 [Osmerus mordax]
c25245_g1_i1	316	GO:0006810;GO:0016020;GO:0005230;GO:0034220;GO:0030054;GO:0006812;GO:0006811;GO:0004889;GO:0005216;GO:0016021;GO:0005886;GO:0045202;GO:0045211;	-	KOG3646;veNOG09114	T	sp|P22770|ACHA7_CHICK Neuronal acetylcholine receptor subunit alpha-7 OS=Gallus gallus GN=CHRNA7 PE=1 SV=1	gi|326679952|ref|XP_003201418.1|PREDICTED: neuronal acetylcholine receptor subunit alpha-7-like [Danio rerio]
c25255_g1_i1	720	GO:0006355;GO:0000439;GO:0006289;	K10845	veNOG24594	K	sp|Q5ZKH0|TF2H5_CHICK General transcription factor IIH subunit 5 OS=Gallus gallus GN=GTF2H5 PE=3 SV=1	gi|341926186|ref|NP_001127834.2|general transcription factor IIH subunit 5 [Danio rerio] >gnl|BL_ORD_ID|225562 general transcription factor IIH subunit 5 [Danio rerio] >gnl|BL_ORD_ID|225562 General transcription factor IIH subunit 5 [Esox lucius]
c25267_g1_i1	377	GO:0008146;GO:0008152;GO:0016740;	-	veNOG08069	R	sp|O35403|ST3A1_MOUSE Amine sulfotransferase OS=Mus musculus GN=Sult3a1 PE=2 SV=1	gi|323649958|gb|ADX97065.1|amine sulfotransferase [Perca flavescens]
c25278_g1_i1	384	GO:0005575;GO:0003674;GO:0046872;GO:0008150;	-	COG5048;KOG1721;veNOG00499;veNOG08996	KR	sp|Q5RFP4|OZF_PONAB Zinc finger protein OZF OS=Pongo abelii GN=ZNF146 PE=2 SV=1	gi|410905277|ref|XP_003966118.1|PREDICTED: zinc finger protein 624-like [Takifugu rubripes]
c25300_g1_i1	516	GO:0003677;GO:0003676;	-	opiNOG33708;veNOG20559	S	-	gi|1552188|dbj|BAA12334.1|unnamed protein product [Oryzias latipes]
c25335_g1_i2	749	GO:0055001;GO:0048870;GO:0031514;GO:0045880;	-	opiNOG00575;veNOG09751	SZ	sp|Q499U4|GAS8_RAT Growth arrest-specific protein 8 OS=Rattus norvegicus GN=Gas8 PE=2 SV=1	gi|41054499|ref|NP_955928.1|growth arrest-specific protein 8 [Danio rerio] >gnl|BL_ORD_ID|317055 Growth arrest-specific 8 [Danio rerio]
c25345_g1_i1	541	-	-	-	-	-	gi|194578995|ref|NP_001124116.1|uncharacterized protein LOC100170809 precursor [Danio rerio] >gnl|BL_ORD_ID|427969 Si:dkeyp-73d8.6 [Danio rerio] >gnl|BL_ORD_ID|427969 Si:dkeyp-73d8.6 [Danio rerio]
c25347_g1_i1	635	-	-	-	-	-	gi|499017866|ref|XP_004559731.1|PREDICTED: uncharacterized protein C10orf105-like [Maylandia zebra]
c25354_g1_i1	347	GO:0003707;GO:0003677;GO:0005634;GO:0003708;GO:0006355;GO:0048384;GO:0006351;GO:0046872;GO:0043565;GO:0008270;GO:0043401;GO:0003700;	-	KOG3575;veNOG07221	K	sp|Q90271|RARAA_DANRE Retinoic acid receptor alpha-A OS=Danio rerio GN=raraa PE=2 SV=2	gi|410926403|ref|XP_003976668.1|PREDICTED: retinoic acid receptor gamma-A-like, partial [Takifugu rubripes]
c25354_g1_i2	420	GO:0003707;GO:0003677;GO:0055012;GO:0003708;GO:0071729;GO:0006355;GO:0000122;GO:0022008;GO:0043065;GO:0043565;GO:0008270;GO:0003700;GO:0008285;GO:0005634;GO:0035116;GO:0048384;GO:0006351;GO:0032526;GO:0035108;GO:0035264;GO:0032331;GO:0046872;GO:0061037;GO:0045944;GO:0048048;GO:0003417;GO:0021756;GO:0048566;GO:0001657;GO:0043401;	-	veNOG07221	K	sp|Q9W6B3|RARB_COTJA Retinoic acid receptor beta OS=Coturnix coturnix japonica GN=RARB PE=2 SV=1	gi|301605652|ref|XP_002932450.1|PREDICTED: retinoic acid receptor beta-like [Xenopus (Silurana) tropicalis]
c25368_g1_i1	352	GO:0003676;	-	veNOG12061	R	sp|Q9HCI6|K1586_HUMAN Uncharacterized protein KIAA1586 OS=Homo sapiens GN=KIAA1586 PE=2 SV=2	gi|499040665|ref|XP_004570957.1|PREDICTED: uncharacterized protein KIAA1586-like, partial [Maylandia zebra]
c25380_g1_i1	1048	GO:0006810;GO:0016020;GO:0005249;GO:0055085;GO:0006813;GO:0005244;GO:0005267;GO:0034765;GO:0051260;GO:0006811;GO:0005216;GO:0016021;GO:0071805;GO:0008076;	K04935	veNOG08531	P	sp|Q8CFS6|KCNV2_MOUSE Potassium voltage-gated channel subfamily V member 2 OS=Mus musculus GN=Kcnv2 PE=2 SV=1	gi|326671109|ref|XP_695650.3|PREDICTED: potassium voltage-gated channel subfamily V member 2 [Danio rerio] >gnl|BL_ORD_ID|493020 LOC567267 protein [Danio rerio]
c25385_g1_i1	753	GO:0005634;GO:0016310;GO:0005524;GO:0016301;GO:0006468;GO:0007517;GO:0007015;GO:0030018;GO:0004674;GO:0004683;GO:0000166;GO:0004672;GO:0004687;GO:0016740;GO:0016772;	-	veNOG07229	T	sp|Q696W0|SPEG_DANRE Striated muscle preferentially expressed protein kinase OS=Danio rerio GN=speg PE=2 SV=1	gi|55741920|ref|NP_001007110.1|striated muscle preferentially expressed protein kinase [Danio rerio] >gnl|BL_ORD_ID|212346 RecName: Full=Striated muscle preferentially expressed protein kinase >gnl|BL_ORD_ID|212346 striated muscle preferentially expressed protein [Danio rerio]
c25393_g1_i1	421	GO:0016021;	-	veNOG20518	S	sp|A6NFC5|TM235_HUMAN Transmembrane protein 235 OS=Homo sapiens GN=TMEM235 PE=2 SV=3	gi|189526155|ref|XP_001919554.1|PREDICTED: transmembrane protein 114-like [Danio rerio]
c25414_g1_i1	294	GO:0046872;GO:0005622;GO:0008270;	-	-	-	-	gi|499051445|ref|XP_004576231.1|PREDICTED: protein NLRC3-like [Maylandia zebra]
c25461_g1_i1	332	-	-	veNOG30085;veNOG30493	S	-	gi|410042227|ref|XP_003951395.1|PREDICTED: uncharacterized protein LOC101057212 [Pan troglodytes]
c25461_g2_i1	341	-	-	-	-	-	gi|297294711|ref|XP_002804494.1|PREDICTED: hypothetical protein LOC698789 [Macaca mulatta]
c25475_g1_i1	280	GO:0016020;GO:0007155;GO:0007156;GO:0005509;GO:0016021;GO:0005886;	-	KOG3594;veNOG00220	S	sp|Q5DRA3|PCDGL_PANTR Protocadherin gamma-C4 OS=Pan troglodytes GN=PCDHGC4 PE=3 SV=1	gi|57526794|ref|NP_997823.1|protocadherin 1 gamma 22 precursor [Danio rerio] >gnl|BL_ORD_ID|194188 Protocadherin 1 gamma 22 [Danio rerio]
c25502_g1_i1	696	GO:0007186;GO:0007193;GO:0016020;GO:0007165;GO:0038170;GO:0004930;GO:0004994;GO:0016021;GO:0004871;GO:0030165;GO:0007218;GO:0005886;	-	KOG3656;veNOG02413	T	sp|P30874|SSR2_HUMAN Somatostatin receptor type 2 OS=Homo sapiens GN=SSTR2 PE=1 SV=1	gi|292624436|ref|XP_002665650.1|PREDICTED: somatostatin receptor type 2-like [Danio rerio]
c25515_g1_i1	275	GO:0015074;GO:0003677;GO:0004803;GO:0006313;	-	-	-	-	gi|405975458|gb|EKC40022.1|Transposable element Tcb2 transposase [Crassostrea gigas]
c25534_g1_i1	288	GO:0006810;GO:0016020;GO:0055085;GO:0005509;GO:0016021;	-	veNOG05132	C	sp|Q9QXX4|CMC2_MOUSE Calcium-binding mitochondrial carrier protein Aralar2 OS=Mus musculus GN=Slc25a13 PE=1 SV=1	gi|348539658|ref|XP_003457306.1|PREDICTED: calcium-binding mitochondrial carrier protein Aralar2 [Oreochromis niloticus]
c25546_g1_i2	524	GO:0016020;GO:0005783;GO:0016829;GO:0006631;GO:0016021;GO:0005789;GO:0006633;GO:0006629;	-	veNOG09795	T	sp|Q7SY06|HADC_DANRE Very-long-chain (3R)-3-hydroxyacyl-[acyl-carrier protein] dehydratase OS=Danio rerio GN=ptplad1 PE=2 SV=2	gi|225707166|gb|ACO09429.1|Hypothetical protein C19C2.15c in chromosome II [Osmerus mordax]
c25550_g1_i1	814	-	-	veNOG03162	T	sp|P97433|ARG28_MOUSE Rho guanine nucleotide exchange factor 28 OS=Mus musculus GN=Arhgef28 PE=1 SV=1	gi|432873634|ref|XP_004072314.1|PREDICTED: rho guanine nucleotide exchange factor 28-like [Oryzias latipes]
c25573_g1_i1	373	GO:0006810;GO:0016020;GO:0016021;GO:0015031;	-	veNOG08343	U	sp|Q15035|TRAM2_HUMAN Translocating chain-associated membrane protein 2 OS=Homo sapiens GN=TRAM2 PE=1 SV=1	gi|47086969|ref|NP_998490.1|translocating chain-associated membrane protein 2 isoform 1 [Danio rerio] >gnl|BL_ORD_ID|321136 Translocation associated membrane protein 2 [Danio rerio]
c25583_g1_i1	448	GO:0016020;GO:0019882;GO:0042613;GO:0002376;GO:0006955;GO:0002504;GO:0016021;	K06752	veNOG02747	R	sp|P01920|DQB1_HUMAN HLA class II histocompatibility antigen, DQ beta 1 chain OS=Homo sapiens GN=HLA-DQB1 PE=1 SV=2	gi|478859902|gb|AGJ70361.1|MHC class II antigen beta chain [Miichthys miiuy]
c25596_g1_i1	526	GO:0007186;GO:0016020;GO:0007165;GO:0070098;GO:0016494;GO:0004930;GO:0016021;GO:0004871;GO:0006935;GO:0004950;	-	veNOG01838	T	sp|P21109|CXCR1_RABIT C-X-C chemokine receptor type 1 OS=Oryctolagus cuniculus GN=CXCR1 PE=2 SV=2	gi|3298340|dbj|BAA31458.1|CXC chemokine receptor-1 [Cyprinus carpio]
c25610_g1_i1	277	-	-	NOG169539;veNOG24982	SR	-	gi|94536922|ref|NP_001035423.1|uncharacterized protein LOC678582 [Danio rerio] >gnl|BL_ORD_ID|258114 uncharacterized protein LOC559830 [Danio rerio] >gnl|BL_ORD_ID|258114 Zgc:136272 [Danio rerio] >gnl|BL_ORD_ID|258114 Zgc:136272 [Danio rerio] >gnl|BL_ORD_ID|258114 Zgc:136272 [Danio rerio]
c25641_g1_i1	429	GO:0006810;GO:0016020;GO:0052693;GO:0043826;GO:0043883;GO:0043738;GO:0055114;GO:0008748;GO:0043914;GO:0016021;GO:0016491;	-	opiNOG42478;opiNOG74583;veNOG13276;veNOG33513	TR	sp|A4QP81|FRRS1_DANRE Putative ferric-chelate reductase 1 OS=Danio rerio GN=frrs1 PE=2 SV=1	gi|108742050|gb|AAI17654.1|LOC100004603 protein [Danio rerio]
c25644_g1_i2	310	-	-	opiNOG17409;veNOG13173;veNOG20726	R	sp|Q9TTC1|POL_KORV Pro-Pol polyprotein OS=Koala retrovirus GN=pro-pol PE=3 SV=1	gi|449691836|ref|XP_004212814.1|PREDICTED: gypsy retrotransposon integrase-like protein 1-like, partial [Hydra magnipapillata]
c25658_g1_i1	538	GO:0046872;GO:0005622;GO:0008270;	-	KOG2177;veNOG13388	O	sp|Q14258|TRI25_HUMAN E3 ubiquitin/ISG15 ligase TRIM25 OS=Homo sapiens GN=TRIM25 PE=1 SV=2	gi|113674281|ref|NP_001038761.1|uncharacterized protein LOC692330 [Danio rerio] >gnl|BL_ORD_ID|270652 Zgc:136302 [Danio rerio]
c25658_g1_i2	460	GO:0046872;GO:0005622;GO:0008270;GO:0035556;	-	KOG2177;opiNOG30737;veNOG10027	O	sp|Q61510|TRI25_MOUSE E3 ubiquitin/ISG15 ligase TRIM25 OS=Mus musculus GN=Trim25 PE=2 SV=2	gi|66910510|gb|AAH97227.1|Zgc:136302 protein [Danio rerio]
c25724_g1_i1	691	GO:0046872;GO:0008152;GO:0004114;GO:0007165;GO:0008081;GO:0016787;GO:0003824;	-	veNOG13346	T	sp|O70628|PDE9A_MOUSE High affinity cGMP-specific 3',5'-cyclic phosphodiesterase 9A OS=Mus musculus GN=Pde9a PE=2 SV=1	gi|68366798|ref|XP_690841.1|PREDICTED: high affinity cGMP-specific 3',5'-cyclic phosphodiesterase 9A-like [Danio rerio]
c25737_g1_i1	534	GO:0030514;GO:0004175;GO:0005520;GO:0001558;GO:0004252;GO:0008233;GO:0003824;GO:0008236;GO:0006508;GO:0030512;GO:0005576;	-	COG0265;veNOG06599	OW	sp|P83110|HTRA3_HUMAN Serine protease HTRA3 OS=Homo sapiens GN=HTRA3 PE=1 SV=2	gi|51011095|ref|NP_001003502.1|probable serine protease HTRA3 precursor [Danio rerio] >gnl|BL_ORD_ID|326454 Zgc:91963 [Danio rerio]
c25742_g1_i1	911	GO:0003964;GO:0015074;GO:0003723;GO:0008270;GO:0006278;GO:0003676;	-	COG2801;NOG146151;opiNOG01931	SRL	sp|Q63053|ARC_RAT Activity-regulated cytoskeleton-associated protein OS=Rattus norvegicus GN=Arc PE=1 SV=1	gi|270016622|gb|EFA13068.1|hypothetical protein TcasGA2_TC006867 [Tribolium castaneum]
c25743_g1_i2	504	GO:0005575;GO:0006457;GO:0051082;	-	veNOG03630	O	sp|Q80Y75|DJB13_MOUSE DnaJ homolog subfamily B member 13 OS=Mus musculus GN=Dnajb13 PE=2 SV=1	gi|62955189|ref|NP_001017606.1|dnaJ homolog subfamily B member 13 [Danio rerio] >gnl|BL_ORD_ID|239433 DnaJ (Hsp40) related, subfamily B, member 13 [Danio rerio] >gnl|BL_ORD_ID|239433 Dnajb13 protein [Danio rerio]
c25748_g1_i1	335	GO:0006810;GO:0016020;GO:0005753;GO:0006811;GO:0015986;GO:0000276;GO:0006200;GO:0005743;GO:0005739;GO:0015078;GO:0015992;GO:0016887;	-	KOG4634;veNOG23429	C	sp|P13618|ATP5J_PIG ATP synthase-coupling factor 6, mitochondrial OS=Sus scrofa GN=ATP5J PE=1 SV=1	gi|326664234|ref|XP_003197762.1|PREDICTED: hypothetical protein LOC100534759 [Danio rerio]
c25753_g1_i1	246	GO:0005840;GO:0030529;GO:0005622;GO:0006412;GO:0003735;	-	veNOG19134	J	sp|Q7ZV82|RL27_DANRE 60S ribosomal protein L27 OS=Danio rerio GN=rpl27 PE=2 SV=3	gi|47217942|emb|CAG02225.1|unnamed protein product [Tetraodon nigroviridis]
c25756_g1_i2	2211	GO:0006810;GO:0016020;GO:0004252;GO:0005783;GO:0050709;GO:0019838;GO:0006508;GO:0016021;GO:0005789;GO:0005886;GO:0015031;	-	veNOG05786	T	sp|A0JPA1|RHDF2_XENTR Inactive rhomboid protein 2 OS=Xenopus tropicalis GN=rhbdf2 PE=2 SV=1	gi|348521001|ref|XP_003448015.1|PREDICTED: inactive rhomboid protein 2-like [Oreochromis niloticus]
c25774_g1_i1	250	GO:0005840;GO:0030529;GO:0006412;GO:0003735;	-	veNOG06593	J	sp|Q90YU9|RL18A_ICTPU 60S ribosomal protein L18a OS=Ictalurus punctatus GN=rpl18a PE=2 SV=1	gi|37779046|gb|AAP20183.1|ribosomal protein L18a [Pagrus major]
c25781_g1_i1	268	-	-	veNOG05562	R	-	gi|189534760|ref|XP_700664.3|PREDICTED: hypothetical protein LOC571927 [Danio rerio]
c25788_g1_i2	596	GO:0007186;GO:0016021;GO:0016503;	-	-	-	-	gi|443696809|gb|ELT97425.1|hypothetical protein CAPTEDRAFT_194915 [Capitella teleta]
c25792_g1_i1	796	GO:0016702;GO:0016020;GO:0008652;GO:0005634;GO:0005506;GO:0019509;GO:0051213;GO:0005737;GO:0055114;GO:0010309;GO:0005794;GO:0005886;GO:0009086;GO:0016491;	-	virNOG15347	E	sp|F6HDT7|MTND2_VITVI 1,2-dihydroxy-3-keto-5-methylthiopentene dioxygenase 2 OS=Vitis vinifera GN=VIT_05s0020g04080 PE=3 SV=1	gi|343887450|ref|NP_001230627.1|acireductone dioxygenase 1 [Sus scrofa]
c25792_g2_i1	273	GO:0016702;GO:0016020;GO:0008652;GO:0005634;GO:0005506;GO:0019509;GO:0051213;GO:0055114;GO:0005737;GO:0046872;GO:0010309;GO:0005794;GO:0005886;GO:0009086;GO:0016491;	-	COG1791;virNOG15347	SE	sp|Q8GXE2|MTND2_ARATH 1,2-dihydroxy-3-keto-5-methylthiopentene dioxygenase 2 OS=Arabidopsis thaliana GN=ARD2 PE=2 SV=1	gi|432940709|ref|XP_004082727.1|PREDICTED: 1,2-dihydroxy-3-keto-5-methylthiopentene dioxygenase-like [Oryzias latipes]
c25820_g2_i1	346	GO:0015074;GO:0005634;GO:0003677;GO:0006355;GO:0004803;GO:0006351;GO:0006313;GO:0007275;	-	veNOG24298	S	sp|P03934|TC1A_CAEEL Transposable element Tc1 transposase OS=Caenorhabditis elegans GN=tc1a PE=3 SV=1	gi|291221263|ref|XP_002730641.1|PREDICTED: hypothetical protein [Saccoglossus kowalevskii]
c25834_g1_i1	204	GO:0016324;GO:0006904;GO:0044194;GO:0070820;GO:0005515;GO:0005829;GO:0043304;GO:0043312;GO:0005886;GO:0015031;GO:0042582;GO:0017075;GO:0030348;GO:0070062;GO:0001909;GO:0042581;GO:0031201;	-	-	-	sp|Q69566|U88_HHV6U Uncharacterized protein U88 OS=Human herpesvirus 6A (strain Uganda-1102) GN=U88 PE=4 SV=1	gi|395742562|ref|XP_003777772.1|PREDICTED: uncharacterized protein LOC100939189, partial [Pongo abelii]
c25848_g1_i1	320	-	-	-	-	sp|Q80TM9|NISCH_MOUSE Nischarin OS=Mus musculus GN=Nisch PE=1 SV=2	gi|195125193|ref|XP_002007066.1|GI12732 [Drosophila mojavensis] >gnl|BL_ORD_ID|791895 GI12732 [Drosophila mojavensis]
c25848_g1_i2	206	-	-	-	-	sp|Q8MP30|Y7791_DICDI Uncharacterized histidine-rich protein DDB_G0274557 OS=Dictyostelium discoideum GN=DDB_G0274557 PE=4 SV=1	gi|322796120|gb|EFZ18696.1|hypothetical protein SINV_02557 [Solenopsis invicta]
c25890_g1_i2	607	GO:0008270;GO:0016021;	-	opiNOG20787;veNOG02345	S	sp|Q5T197|DCST1_HUMAN DC-STAMP domain-containing protein 1 OS=Homo sapiens GN=DCST1 PE=2 SV=1	gi|292622359|ref|XP_683798.2|PREDICTED: DC-STAMP domain-containing protein 1 [Danio rerio]
c25924_g1_i1	243	GO:0005887;	K05154	veNOG34484	T	-	gi|165377160|ref|NP_001106996.1|tumor necrosis factor receptor superfamily, member 18 precursor [Danio rerio] >gnl|BL_ORD_ID|642786 tumor necrosis factor receptor superfamily member 18 [Danio rerio]
c25965_g1_i1	382	GO:0005575;GO:0003674;GO:0008150;	-	-	-	-	gi|862343|gb|AAA68426.1|Gcap1, partial [Mus musculus] >gnl|BL_ORD_ID|59063 granule cell marker protein >gnl|BL_ORD_ID|59063 granule cell marker protein
c25977_g1_i1	281	-	-	veNOG11889	K	sp|Q8N3X6|LCORL_HUMAN Ligand-dependent nuclear receptor corepressor-like protein OS=Homo sapiens GN=LCORL PE=2 SV=4	gi|499042485|ref|XP_004571850.1|PREDICTED: ligand-dependent corepressor-like [Maylandia zebra]
c25991_g1_i1	301	GO:0007018;GO:0005874;GO:0008152;GO:0005524;GO:0005858;GO:0003341;GO:0030286;GO:0000166;GO:0017111;GO:0003777;GO:0006200;GO:0016887;	-	veNOG02998;veNOG34023;veNOG34112	ZS	sp|Q63164|DYH1_RAT Dynein heavy chain 1, axonemal OS=Rattus norvegicus GN=Dnah1 PE=2 SV=2	gi|395517672|ref|XP_003762998.1|PREDICTED: dynein heavy chain 1, axonemal-like, partial [Sarcophilus harrisii]
c26006_g1_i1	635	GO:0005097;GO:0032851;GO:0032313;	-	veNOG04798	T	sp|Q9CXF4|TBC15_MOUSE TBC1 domain family member 15 OS=Mus musculus GN=Tbc1d15 PE=1 SV=1	gi|61402728|gb|AAH91834.1|Si:ch211-218c6.6 protein, partial [Danio rerio]
c26008_g1_i1	430	GO:0016020;GO:0006865;GO:0003333;GO:0016021;GO:0015171;	-	veNOG01969	E	sp|Q6DCE8|CTR2_XENLA Low affinity cationic amino acid transporter 2 OS=Xenopus laevis GN=slc7a2 PE=2 SV=1	gi|348516768|ref|XP_003445909.1|PREDICTED: low affinity cationic amino acid transporter 2-like [Oreochromis niloticus]
c26010_g1_i2	701	-	K06471	veNOG06734	T	sp|P16284|PECA1_HUMAN Platelet endothelial cell adhesion molecule OS=Homo sapiens GN=PECAM1 PE=1 SV=1	gi|498926912|ref|XP_004538828.1|PREDICTED: platelet endothelial cell adhesion molecule-like isoform X3 [Maylandia zebra]
c26018_g1_i1	471	GO:0016020;GO:0006486;GO:0097503;GO:0008373;GO:0030173;GO:0016757;GO:0005794;GO:0016021;GO:0016740;	K06616	veNOG15422	G	sp|P70277|SIA7B_MOUSE Alpha-N-acetylgalactosaminide alpha-2,6-sialyltransferase 2 OS=Mus musculus GN=St6galnac2 PE=2 SV=2	gi|284005069|ref|NP_001164693.1|alpha-N-acetylgalactosaminide alpha-2,6-sialyltransferase 2 [Danio rerio] >gnl|BL_ORD_ID|709288 alpha-2,6-sialyltransferase ST6GalNAc IIB [Danio rerio]
c26042_g1_i1	686	-	-	-	-	-	gi|326675027|ref|XP_003200253.1|PREDICTED: hypothetical protein LOC100537945 [Danio rerio]
c26050_g1_i1	232	GO:0005840;GO:0005622;GO:0006412;GO:0003735;	-	opiNOG33432;veNOG21152	J	sp|P58372|RL30_ICTPU 60S ribosomal protein L30 OS=Ictalurus punctatus GN=rpl30 PE=3 SV=2	gi|47205730|emb|CAF90854.1|unnamed protein product [Tetraodon nigroviridis]
[truncated: 32,800 more rows]
