# Supplementary material for: Integrated mRNA and microRNA transcriptome analyses reveal regulation of thermal acclimation in Gymnocypris przewalskii: A case study in Tibetan Schizothoracine fish
Source: PLoS One. 2017 Oct 18;12(10):e0186433. doi: 10.1371/journal.pone.0186433 (PMC5646821; doi:10.1371/journal.pone.0186433)
Supplement: S4 Table — (XLS) [file pone.0186433.s007.xls]

## Sheet: Sheet1
S4 Table. List of statistically significant different expression genes (DEGs).
ID	baseMean	baseMeanA 16	baseMeanB 24	foldChange	log2(FoldChange)	log2(AverageIntensity)	P_val	P_adj	-Log10(P_val)	Annotation
c5311_g1_i1	6.29247	12.0766	0.508335	0.0420926	-4.57029	1.309	0.0472572	0.57582	1.32553	gi|18858789|ref|NP_571153.1|transcription factor HES-7 [Danio rerio] >gnl|BL_ORD_ID|131208 HER-1 protein [Danio rerio]
c24400_g1_i1	22.3422	34.87	9.81432	0.281454	-1.82903	4.2094	0.0376578	0.530196	1.42415	gi|47226075|emb|CAG04449.1|unnamed protein product [Tetraodon nigroviridis]
c25848_g1_i2	65.9169	99.6932	32.1406	0.322395	-1.6331	5.82287	0.000321288	0.049353	3.49311	gi|322796120|gb|EFZ18696.1|hypothetical protein SINV_02557 [Solenopsis invicta]
c32800_g1_i1	11.2138	20.9026	1.525	0.0729576	-3.7768	2.49721	0.0143408	0.359754	1.84343	gi|81238387|gb|ABB60035.1|B2-microglobulin [Larimichthys crocea] >gnl|BL_ORD_ID|364923 B2-microglobulin [Larimichthys crocea]
c33041_g1_i1	11.7981	22.6751	0.921035	0.0406188	-4.62171	2.19218	0.00376482	0.188544	2.42426	gi|321446129|gb|EFX60816.1|hypothetical protein DAPPUDRAFT_70492 [Daphnia pulex]
c35439_g1_i1	90.712	126.545	54.8796	0.433678	-1.2053	6.38085	0.00150108	0.117604	2.8236	gi|332270747|gb|AEE38040.1|arylalkylamine-N-acetyltransferase [Carassius auratus]
c35439_g1_i2	128.012	182.533	73.4915	0.402621	-1.3125	6.85576	5.13841e-05	0.0164501	4.28917	gi|41152330|ref|NP_956998.1|serotonin N-acetyltransferase [Danio rerio] >gnl|BL_ORD_ID|168063 arylalkylamine N-acetyltransferase [Danio rerio] >gnl|BL_ORD_ID|168063 Arylalkylamine N-acetyltransferase 1 [Danio rerio]
c36217_g1_i1	13.7868	26.557	1.01667	0.0382825	-4.70717	2.37744	0.04062	0.546519	1.39126	gi|229365780|gb|ACQ57870.1|40S ribosomal protein S8 [Anoplopoma fimbria] >gnl|BL_ORD_ID|1090818 40S ribosomal protein S8 [Anoplopoma fimbria]
c37536_g1_i1	3221.97	4771.04	1672.91	0.350638	-1.51195	11.4641	9.60243e-16	6.57862e-12	15.0176	gi|170784871|ref|NP_001116308.1|wu:fk52f12 [Danio rerio]
c40391_g1_i1	20.4035	32.9003	7.90678	0.240325	-2.05694	4.01156	0.0394597	0.539238	1.40385	gi|55925550|ref|NP_001007313.1|protein fosB [Danio rerio] >gnl|BL_ORD_ID|222077 Zgc:92354 [Danio rerio]
c40391_g1_i3	82.2839	125.759	38.8093	0.308601	-1.69618	6.12642	3.71182e-05	0.0129743	4.43041	gi|498950526|ref|XP_004543663.1|PREDICTED: protein fosB-like isoform X3 [Maylandia zebra]
c41175_g1_i1	2470.6	4239.18	702.015	0.165602	-2.59421	10.7525	1.80444e-40	6.1811e-36	39.7437	gi|385865222|gb|AFI92849.1|apolipoprotein E, partial [Cyprinus carpio]
c41196_g1_i1	42.2568	57.6725	26.841	0.465403	-1.10345	5.29809	0.0440729	0.565437	1.35583	gi|326668279|ref|XP_001337035.4|PREDICTED: hypothetical protein LOC799358 [Danio rerio]
c41379_g1_i1	32.9673	47.675	18.2596	0.383001	-1.38458	4.88287	0.0484316	0.580415	1.31487	gi|347300457|ref|NP_001018868.1|phosphorylase kinase gamma subunit 1 [Danio rerio] >gnl|BL_ORD_ID|243042 Zgc:110610 protein [Danio rerio] >gnl|BL_ORD_ID|243042 Zgc:110610 protein [Danio rerio]
c41468_g1_i1	39.6777	57.6331	21.7223	0.376907	-1.40772	5.14497	0.021407	0.425844	1.66944	gi|192455618|ref|NP_001122215.1|uncharacterized protein LOC568476 [Danio rerio] >gnl|BL_ORD_ID|429504 Hypothetical LOC568476 [Danio rerio] >gnl|BL_ORD_ID|429504 Hypothetical LOC568476 [Danio rerio]
c41784_g1_i1	36593	49114.2	24071.7	0.490116	-1.02881	15.0695	0.00039157	0.0561223	3.40719	gi|206598070|gb|ACI15894.1|apolipoprotein C-I [Hemibarbus mylodon]
c42920_g1_i1	17.0798	30.0928	4.06668	0.135138	-2.8875	3.4676	0.00720393	0.261133	2.14243	gi|499045679|ref|XP_004573422.1|PREDICTED: myelin proteolipid protein-like isoform X2 [Maylandia zebra]
c43051_g2_i1	60.326	82.1899	38.462	0.467965	-1.09553	5.81313	0.0181852	0.401117	1.74028	gi|87241870|gb|AAY21256.2|c-fos [Danio rerio]
c44335_g1_i1	53.4732	77.8558	29.0906	0.373647	-1.42025	5.57261	0.0055708	0.230895	2.25408	gi|94732297|emb|CAK10957.1|novel protein similar to vertebrate nuclear factor, interleukin 3 regulated (NFIL3) [Danio rerio]
c44339_g2_i1	68.7266	94.0388	43.4144	0.461665	-1.11508	5.99764	0.0103879	0.308888	1.98347	gi|189535844|ref|XP_001920218.1|PREDICTED: mitochondrial carnitine/acylcarnitine carrier protein [Danio rerio]
c44850_g1_i1	87.9824	127.628	48.3367	0.378731	-1.40075	6.29542	0.000320356	0.049353	3.49437	gi|215254118|gb|ACJ64070.1|unknown [Danio rerio]
c44850_g1_i2	35.4502	53.4963	17.404	0.325332	-1.62002	4.93136	0.0135792	0.35263	1.86713	gi|432885792|ref|XP_004074761.1|PREDICTED: nose resistant to fluoxetine protein 6-like [Oryzias latipes]
c45710_g1_i1	2485.04	3556.87	1413.2	0.397316	-1.33164	11.1306	1.16727e-12	4.44276e-09	11.9328	gi|227430295|ref|NP_001153056.1|intelectin 3 precursor [Danio rerio] >gnl|BL_ORD_ID|1085016 intelectin 3 [Danio rerio]
c45878_g1_i2	24.1312	37.4013	10.8612	0.290395	-1.78391	4.33306	0.0361347	0.522496	1.44208	gi|355748550|gb|EHH53033.1|hypothetical protein EGM_13591, partial [Macaca fascicularis]
c45984_g1_i2	25.5758	39.2436	11.908	0.303438	-1.72053	4.43412	0.0403863	0.545518	1.39377	gi|160333640|ref|NP_001103866.1|sorting nexin 10b [Danio rerio] >gnl|BL_ORD_ID|429046 Snx10b protein [Danio rerio]
c46002_g1_i1	24.9278	38.1691	11.6866	0.306178	-1.70756	4.40056	0.0395292	0.539685	1.40308	gi|45387591|ref|NP_991144.1|thymosin beta [Danio rerio] >gnl|BL_ORD_ID|286149 RecName: Full=Thymosin beta >gnl|BL_ORD_ID|286149 beta-thymosin [Danio rerio] >gnl|BL_ORD_ID|286149 Thymosin, beta [Danio rerio] >gnl|BL_ORD_ID|286149 Thymosin, beta [Danio rerio]
c47107_g1_i1	825.16	1165.14	485.185	0.416419	-1.26389	9.55434	7.11968e-09	1.52428e-05	8.14754	gi|68383989|ref|XP_698471.1|PREDICTED: protein S100-A5-like [Danio rerio]
c47710_g1_i2	1163.51	1566.62	760.412	0.485385	-1.0428	10.092	3.38015e-08	5.78936e-05	7.47106	gi|62205307|gb|AAH93127.1|Pla2g12b protein [Danio rerio]
c48339_g1_i1	448.55	625.132	271.967	0.435056	-1.20073	8.68765	1.03179e-08	1.96355e-05	7.98641	gi|334688866|ref|NP_001186965.1|coiled-coil-helix-coiled-coil-helix domain-containing protein 8-like [Danio rerio]
c48844_g1_i1	4108.26	5528.01	2688.51	0.486342	-1.03996	11.9126	5.92066e-08	9.0971e-05	7.22763	gi|61806472|ref|NP_001013468.1|uncharacterized protein LOC541322 [Danio rerio] >gnl|BL_ORD_ID|337441 Zgc:113054 [Danio rerio]
c48895_g1_i1	359.323	495.595	223.051	0.450067	-1.15179	8.37712	0.000117773	0.0263681	3.92895	gi|157831185|pdb|1GHC|AChain A, Homo-And Heteronuclear Two-Dimensional Nmr Studies Of The Globular Domain Of Histone H1: Full Assignment, Tertiary Structure, And Comparison With The Globular Domain Of Histone H5
c49681_g1_i1	14537.5	22410.1	6664.95	0.297408	-1.74949	13.5771	2.9597e-13	1.26731e-09	12.5288	gi|38176104|gb|AAR12991.1|embryogenesis regulator [Carassius gibelio]
c49712_g1_i5	56.3975	84.3085	28.4866	0.337886	-1.56539	5.61491	0.00192309	0.130818	2.716	gi|125851107|ref|XP_001339635.1|PREDICTED: high affinity choline transporter 1-like [Danio rerio]
c49800_g1_i2	55.5826	76.4476	34.7176	0.454136	-1.1388	5.687	0.0164607	0.37945	1.78355	gi|68432883|ref|XP_706757.1|PREDICTED: si:dkey-165a24.4 isoform 2 [Danio rerio]
c50449_g1_i2	106.111	147.271	64.9506	0.441027	-1.18106	6.6118	0.000770016	0.0863659	3.1135	gi|50540008|ref|NP_001002474.1|L-lactate dehydrogenase B-B chain [Danio rerio] >gnl|BL_ORD_ID|209599 RecName: Full=L-lactate dehydrogenase B-B chain; Short=LDH-B-B >gnl|BL_ORD_ID|209599 Zgc:92882 [Danio rerio] >gnl|BL_ORD_ID|209599 Zgc:92882 protein [Danio rerio]
c50449_g3_i1	467.446	648.056	286.835	0.442608	-1.1759	8.75203	1.86186e-07	0.000227778	6.73005	gi|55669145|gb|AAV54511.1|lactate dehydrogenase B-type subunit [Cyprinus carpio]
c50893_g1_i1	77.4706	114.104	40.8375	0.357898	-1.48238	6.09301	0.000497077	0.065239	3.30358	gi|454296306|dbj|BAM85925.1|arrestin 2 [Cyprinus carpio]
c50993_g1_i1	99759	135807	63711.1	0.46913	-1.09194	16.5052	0.00925143	0.293162	2.03379	gi|206598062|gb|ACI15890.1|apolipoprotein-A-I-2 [Hemibarbus mylodon]
c51671_g1_i1	1042.07	1491.27	592.884	0.397571	-1.33072	9.87696	4.20141e-12	1.43919e-08	11.3766	gi|62955679|ref|NP_001017853.1|chromobox homolog 7a [Danio rerio] >gnl|BL_ORD_ID|341659 Zgc:110152 [Danio rerio] >gnl|BL_ORD_ID|341659 Zgc:110152 protein [Danio rerio]
c51706_g1_i3	203.189	272.319	134.058	0.492284	-1.02244	7.57794	0.000142286	0.0296965	3.84684	gi|61651788|ref|NP_001013337.1|uncharacterized protein LOC503741 [Danio rerio] >gnl|BL_ORD_ID|336438 Zgc:113337 [Danio rerio]
c52101_g1_i1	44.1764	63.4848	24.8679	0.391715	-1.35212	5.31228	0.0172619	0.3906	1.76291	gi|41152128|ref|NP_957067.1|uncharacterized protein LOC393746 [Danio rerio] >gnl|BL_ORD_ID|179810 Zgc:73275 [Danio rerio]
c52307_g1_i1	124.962	193.016	56.9078	0.294834	-1.76202	6.71156	2.88934e-07	0.000329915	6.5392	gi|108742036|gb|AAI17655.1|Cyp2x12 protein [Danio rerio]
c52413_g1_i3	49.2489	67.2179	31.2799	0.46535	-1.10361	5.51897	0.0435552	0.562361	1.36096	gi|432875110|ref|XP_004072679.1|PREDICTED: ankyrin repeat and death domain-containing protein 1B-like [Oryzias latipes]
c52714_g1_i1	158.501	211.879	105.124	0.49615	-1.01115	7.22152	0.000670487	0.0780939	3.17361	gi|54792768|ref|NP_001006663.1|alpha-N-acetylgalactosaminide alpha-2,6-sialyltransferase 5 [Danio rerio] >gnl|BL_ORD_ID|216290 ST6 (alpha-N-acetyl-neuraminyl-2,3-beta-galactosyl-1,3)-N-acetylgalactosaminide alpha-2,6-sialyltransferase 5 [Danio rerio]
c52804_g1_i1	788.957	1060.11	517.801	0.488438	-1.03375	9.53313	0.0415845	0.551908	1.38107	gi|348517807|ref|XP_003446424.1|PREDICTED: apolipoprotein B-100-like [Oreochromis niloticus]
c52986_g1_i2	58.2417	77.9257	38.5577	0.4948	-1.01508	5.77649	0.0329468	0.504066	1.48219	gi|157787141|ref|NP_001099168.1|prokineticin-1 precursor [Danio rerio] >gnl|BL_ORD_ID|574781 Zgc:171925 protein [Danio rerio] >gnl|BL_ORD_ID|574781 prokineticin 1 [Danio rerio]
c53274_g1_i2	93.1055	125.237	60.9744	0.486874	-1.03838	6.44932	0.00705316	0.258463	2.15162	gi|213021172|ref|NP_001132934.1|sorting nexin 10a [Danio rerio]
c53371_g1_i1	269.419	399.153	139.685	0.349955	-1.51476	7.88342	1.08824e-05	0.00564812	4.96328	gi|47550821|ref|NP_999938.1|tartrate-resistant acid phosphatase type 5 precursor [Danio rerio] >gnl|BL_ORD_ID|160557 Acid phosphatase 5a, tartrate resistant [Danio rerio]
c55261_g2_i1	83.8077	117.306	50.3097	0.428877	-1.22137	6.26345	0.00170974	0.124877	2.76707	gi|326677634|ref|XP_001342323.3|PREDICTED: hypothetical protein LOC100002566 [Danio rerio]
c55261_g2_i2	30.7446	49.8026	11.6866	0.234657	-2.09137	4.59246	0.00481755	0.214723	2.31717	gi|149064485|gb|EDM14688.1|rCG46764, isoform CRA_a [Rattus norvegicus]
c55383_g1_i1	446.543	598.25	294.836	0.492831	-1.02083	8.71419	2.14892e-06	0.00175265	5.66778	gi|71834658|ref|NP_001025433.1|perilipin-2 [Danio rerio] >gnl|BL_ORD_ID|246621 Zgc:110411 [Danio rerio] >gnl|BL_ORD_ID|246621 Zgc:110411 protein [Danio rerio]
c55422_g1_i1	38421	52693.3	24148.7	0.458288	-1.12567	15.1225	0.000179803	0.0349038	3.7452	gi|38541769|gb|AAH62869.1|Serpina1 protein, partial [Danio rerio] >gnl|BL_ORD_ID|185766 Serpina1 protein, partial [Danio rerio]
c55836_g1_i1	640.451	858.66	422.242	0.491745	-1.02402	9.23393	2.11514e-07	0.000249842	6.67466	gi|57524472|ref|NP_001004120.1|nuclear factor interleukin-3-regulated protein [Danio rerio] >gnl|BL_ORD_ID|327682 RecName: Full=Nuclear factor interleukin-3-regulated protein >gnl|BL_ORD_ID|327682 Nuclear factor, interleukin 3 regulated [Danio rerio] >gnl|BL_ORD_ID|327682 E4 binding protein 4-1 [Danio rerio]
c55895_g1_i1	981.535	1334.76	628.311	0.470731	-1.08703	9.83885	9.6475e-09	1.94397e-05	8.01559	gi|153791724|ref|NP_001093469.1|uncharacterized protein LOC560780 [Danio rerio]
c56549_g1_i2	414.421	570.076	258.766	0.453915	-1.13951	8.58526	0.00228914	0.144944	2.64033	gi|157841205|ref|NP_001103178.1|4-hydroxyphenylpyruvate dioxygenase-like protein [Danio rerio] >gnl|BL_ORD_ID|574812 Zgc:171978 protein [Danio rerio]
c57202_g1_i2	466.718	644.432	289.003	0.448462	-1.15694	8.75341	5.46712e-08	8.91792e-05	7.26224	gi|164698464|ref|NP_001106955.1|Krueppel-like factor 4 [Danio rerio] >gnl|BL_ORD_ID|641212 Kruppel-like transcription factor 4a [Danio rerio]
c57486_g1_i2	731.074	1101.2	360.946	0.327774	-1.60923	9.30025	0.00018413	0.0349038	3.73488	gi|192452521|ref|NP_001122262.1|sepiapterin reductase b [Danio rerio] >gnl|BL_ORD_ID|428452 Similar to Spra protein [Danio rerio] >gnl|BL_ORD_ID|428452 Similar to Spra protein [Danio rerio]
c57946_g6_i2	116	156.607	75.3939	0.481421	-1.05463	6.76369	0.00188414	0.130349	2.72489	gi|326675316|ref|XP_003200326.1|PREDICTED: hypothetical protein LOC100534915 [Danio rerio]
c58515_g1_i2	88.1644	119.582	56.7467	0.474541	-1.0754	6.36416	0.00777155	0.270171	2.10949	gi|189536156|ref|XP_691607.3|PREDICTED: nuclear receptor subfamily 1 group D member 2 [Danio rerio]
c58661_g1_i1	99.045	137.085	61.0046	0.445012	-1.16809	6.51489	0.00182835	0.129134	2.73794	gi|71834650|ref|NP_001025429.1|Gpr7 [Danio rerio] >gnl|BL_ORD_ID|189621 Gpr7 [Danio rerio]
c58995_g1_i1	5709.44	8134.18	3284.71	0.403816	-1.30823	12.3357	3.23722e-11	1.0081e-07	10.4898	gi|209156172|gb|ACI34318.1|Cytosolic non-specific dipeptidase [Salmo salar]
c59249_g1_i1	98.0662	131.725	64.407	0.488949	-1.03224	6.52527	0.00448963	0.209241	2.34779	gi|116284151|gb|AAI24100.1|Krt1-19d protein [Danio rerio]
c59524_g1_i2	30.9114	44.6703	17.1524	0.383979	-1.3809	4.79079	0.0426255	0.557514	1.37033	gi|42405397|gb|AAS13526.1|rhodopsin [Ictidomys tridecemlineatus]
c59801_g1_i2	301.376	405.72	197.031	0.485632	-1.04206	8.14331	1.30386e-05	0.00647303	4.88477	gi|224496020|ref|NP_001139070.1|uncharacterized protein LOC567396 [Danio rerio]
c60267_g1_i2	64613.5	94139.8	35087.1	0.372712	-1.42387	15.8106	0.000100391	0.0248363	3.99831	gi|192447391|ref|NP_001122230.1|apolipoprotein A-IV-like precursor [Danio rerio] >gnl|BL_ORD_ID|352346 Zgc:194131 [Danio rerio] >gnl|BL_ORD_ID|352346 Zgc:194131 [Danio rerio]
c60386_g1_i2	386.284	524.461	248.106	0.473067	-1.07988	8.49475	7.26244e-07	0.000777421	6.13892	gi|62955325|ref|NP_001017674.1|sterol-4-alpha-carboxylate 3-dehydrogenase, decarboxylating [Danio rerio] >gnl|BL_ORD_ID|341492 NAD(P) dependent steroid dehydrogenase-like [Danio rerio] >gnl|BL_ORD_ID|341492 Nsdhl protein [Danio rerio]
c60550_g2_i2	380.608	522.24	238.976	0.457597	-1.12785	8.46464	5.67445e-07	0.000627027	6.24608	gi|326671497|ref|XP_003199448.1|PREDICTED: 25-hydroxyvitamin D-1 alpha hydroxylase, mitochondrial-like [Danio rerio]
c60731_g1_i1	76.3775	105.269	47.4863	0.451096	-1.14849	6.14369	0.00386878	0.192523	2.41243	gi|449488811|ref|XP_002189029.2|PREDICTED: trans-2-enoyl-CoA reductase, mitochondrial [Taeniopygia guttata]
c61202_g2_i1	436.436	700.171	172.701	0.246656	-2.01943	8.44185	1.08882e-19	1.24325e-15	18.963	gi|189532244|ref|XP_001923101.1|PREDICTED: hypothetical protein LOC564009 [Danio rerio]
c61760_g1_i1	117.805	169.1	66.5109	0.393324	-1.34621	6.72862	0.000603991	0.0741567	3.21897	gi|292617779|ref|XP_001921099.2|PREDICTED: BRCA1-associated RING domain protein 1 [Danio rerio]
c62269_g4_i1	8.5209	15.6124	1.42937	0.0915533	-3.44924	2.24	0.0457342	0.572651	1.33976	gi|410929689|ref|XP_003978232.1|PREDICTED: protein patched homolog 1-like [Takifugu rubripes]
c62722_g1_i7	82.445	112.164	52.7256	0.470074	-1.08904	6.26495	0.00485583	0.215183	2.31374	gi|410906025|ref|XP_003966492.1|PREDICTED: cysteine and tyrosine-rich protein 1-like [Takifugu rubripes]
c63304_g2_i2	171.838	241.814	101.862	0.421241	-1.24728	7.29411	0.0191244	0.40842	1.71841	gi|432945481|ref|XP_004083620.1|PREDICTED: apolipoprotein B-100-like [Oryzias latipes]
c63304_g3_i1	991.517	1408.09	574.945	0.408316	-1.29224	9.8134	4.56862e-05	0.0150296	4.34021	gi|410916869|ref|XP_003971909.1|PREDICTED: apolipoprotein B-100-like [Takifugu rubripes]
c63573_g4_i3	61.867	82.7605	40.9736	0.495086	-1.01425	5.86375	0.0277805	0.477243	1.55626	gi|190570232|ref|NP_001121996.1|dynamin-3 [Danio rerio]
c63781_g1_i2	5602.82	7701.32	3504.32	0.455029	-1.13597	12.3429	2.69164e-08	4.85274e-05	7.56998	gi|326674945|ref|XP_001345885.3|PREDICTED: protein Jumonji [Danio rerio]
c63931_g1_i3	119.434	169.473	69.3947	0.409474	-1.28816	6.76083	0.000125742	0.0277889	3.90052	gi|115495005|ref|NP_001070047.1|uncharacterized protein LOC767638 [Danio rerio] >gnl|BL_ORD_ID|342060 Zgc:153258 [Danio rerio]
c64357_g1_i1	653.079	874.091	432.066	0.494304	-1.01653	9.26337	6.88926e-06	0.00437021	5.16183	gi|55925213|ref|NP_001007347.1|DENN/MADD domain containing 2Db [Danio rerio] >gnl|BL_ORD_ID|329619 Zgc:103487 [Danio rerio]
c64502_g1_i1	1290.18	1742.41	837.942	0.48091	-1.05616	10.2388	0.000504144	0.0659139	3.29745	gi|148922254|gb|AAI46703.1|Zgc:165343 protein [Danio rerio]
c65730_g1_i1	5363.62	7440.49	3286.75	0.441738	-1.17874	12.2718	4.75411e-09	1.08568e-05	8.32293	gi|302745172|gb|ADL62689.1|period 1 [Phreatichthys andruzzii]
c66421_g2_i4	46.8115	64.8141	28.8088	0.444484	-1.1698	5.43334	0.0265313	0.467369	1.57624	gi|449280442|gb|EMC87760.1|hypothetical protein A306_03510, partial [Columba livia]
c71042_g1_i1	16.4167	31.8168	1.01667	0.0319539	-4.96786	2.50778	0.000592253	0.0729771	3.22749	gi|343455261|gb|AEM36070.1|senescence-associated protein [Mytilus edulis]
c75259_g1_i1	66335.5	93064.4	39606.6	0.425583	-1.23249	15.8897	0.0006527	0.0773274	3.18529	gi|75991522|gb|ABA33614.1|fetuin-B [Carassius gibelio]
c90700_g1_i1	7.93063	14.8446	1.01667	0.0684875	-3.86801	1.95786	0.0374671	0.529818	1.42635	gi|348541329|ref|XP_003458139.1|PREDICTED: thymosin beta-4-like [Oreochromis niloticus]
c104282_g1_i1	25.8518	45.0953	6.60835	0.146542	-2.77061	4.1096	0.0339505	0.510306	1.46915	gi|302136342|gb|ADK94128.1|cytochrome oxidase subunit I [Serrapinnus notomelas]
c6929_g1_i1	5.75755	11.5151	0	0	-Inf	#NUM!	0.0239889	0.448375	1.61999	gi|318087415|gb|ADV40298.1|putative tumor differentially expressed protein [Latrodectus hesperus]
c7317_g1_i1	8.56501	17.13	0	0	-Inf	#NUM!	0.0146069	0.36075	1.83544	gi|47227561|emb|CAG09558.1|unnamed protein product [Tetraodon nigroviridis]
c72681_g1_i1	5.29924	10.5985	0	0	-Inf	#NUM!	0.0311525	0.496868	1.50651	gi|198453473|ref|XP_002137676.1|GA26398 [Drosophila pseudoobscura pseudoobscura] >gnl|BL_ORD_ID|921903 GA26398 [Drosophila pseudoobscura pseudoobscura]
c83032_g1_i1	6.01857	12.0371	0	0	-Inf	#NUM!	0.0199863	0.414426	1.69927	gi|229366702|gb|ACQ58331.1|Profilin-2 [Anoplopoma fimbria]
c83120_g1_i1	6.42222	12.8444	0	0	-Inf	#NUM!	0.0144902	0.359943	1.83893	gi|1169472|sp|P46058.1|EDSP_CYNPYRecName: Full=Epidermal differentiation-specific protein >gnl|BL_ORD_ID|144459 epidermal differentiation-specific protein [Cynops pyrrhogaster]
c86767_g1_i1	4.97451	9.94901	0	0	-Inf	#NUM!	0.0419327	0.55334	1.37745	gi|225707518|gb|ACO09605.1|60S ribosomal protein L19 [Osmerus mordax]
c108924_g1_i1	5.49654	10.9931	0	0	-Inf	#NUM!	0.0288666	0.48428	1.5396	gi|410923659|ref|XP_003975299.1|PREDICTED: arrestin domain-containing protein 3-like [Takifugu rubripes]
c67_g1_i1	15.4524	4.25517	26.6497	6.26289	2.64683	3.41263	0.0348	0.514935	1.45842	gi|348515367|ref|XP_003445211.1|PREDICTED: P2Y purinoceptor 4-like [Oreochromis niloticus]
c525_g1_i1	5103.1	6.05803	10200.2	1683.74	10.7175	7.95758	0.0333723	0.507183	1.47661	gi|443711904|gb|ELU05451.1|hypothetical protein CAPTEDRAFT_61389, partial [Capitella teleta]
c4930_g1_i2	31.2978	16.2923	46.3033	2.84204	1.50693	4.77958	0.0338905	0.51007	1.46992	gi|113931646|ref|NP_001038659.2|ectonucleotide pyrophosphatase/phosphodiesterase family member 7-like precursor [Danio rerio] >gnl|BL_ORD_ID|353125 Zgc:153896 [Danio rerio]
c10053_g1_i1	17.1934	5.90019	28.4866	4.82809	2.27145	3.69649	0.0353107	0.51731	1.45209	gi|292609930|ref|XP_698598.4|PREDICTED: WD40 repeat-containing protein SMU1-like isoform 2 [Danio rerio]
c26451_g1_i1	16.831	5.45708	28.2049	5.16849	2.36974	3.633	0.0332275	0.506996	1.4785	gi|47229406|emb|CAF99394.1|unnamed protein product [Tetraodon nigroviridis]
c34593_g1_i1	35.1944	17.0996	53.2891	3.11639	1.63988	4.91583	0.0143659	0.359754	1.84267	gi|498937784|ref|XP_004541488.1|PREDICTED: histone-lysine N-methyltransferase SETD2-like isoform X3 [Maylandia zebra]
c34930_g1_i1	1723.87	1050.34	2397.41	2.28251	1.19062	10.6319	0.0271237	0.471875	1.56665	gi|29501368|gb|AAO74862.1|fetuin long form [Cyprinus carpio]
c35665_g1_i1	55.4991	32.1415	78.8566	2.45342	1.29479	5.65376	0.00934877	0.294797	2.02925	gi|292613807|ref|XP_698507.4|PREDICTED: dynein heavy chain 10, axonemal [Danio rerio]
c36860_g1_i1	114.374	71.4336	157.315	2.20226	1.13898	6.72802	0.0343065	0.513174	1.46462	gi|348546125|ref|XP_003460529.1|PREDICTED: hypothetical protein LOC100710209, partial [Oreochromis niloticus]
c37759_g1_i2	25.3131	11.2783	39.3478	3.48879	1.80273	4.39685	0.0293031	0.487271	1.53309	gi|499019792|ref|XP_004560680.1|PREDICTED: WD repeat-containing protein on Y chromosome-like [Maylandia zebra]
c38335_g1_i1	38.4779	18.3015	58.6542	3.20488	1.68027	5.03403	0.00736765	0.263976	2.13267	gi|348513019|ref|XP_003444040.1|PREDICTED: hypothetical protein LOC100706205 [Oreochromis niloticus]
c38459_g4_i1	130.134	55.9486	204.319	3.6519	1.86865	6.74035	0.000246508	0.0411908	3.60817	gi|326666873|ref|XP_001346181.3|PREDICTED: hypothetical protein LOC100007824 [Danio rerio]
c39524_g1_i1	25.5748	9.67279	41.4767	4.28798	2.1003	4.32408	0.012094	0.333744	1.91743	gi|348605094|ref|NP_957162.2|T-cell activation Rho GTPase-activating protein [Danio rerio]
c39695_g1_i2	13.1363	1.12298	25.1497	22.3954	4.48513	2.4099	0.00256035	0.153598	2.5917	gi|47205427|emb|CAF89010.1|unnamed protein product [Tetraodon nigroviridis]
c40192_g1_i3	107.242	56.589	157.894	2.79019	1.48036	6.56263	3.234e-05	0.0122425	4.49026	gi|53134481|emb|CAG32335.1|hypothetical protein RCJMB04_23d16 [Gallus gallus]
c40246_g1_i2	12.8491	2.768	22.9302	8.28405	3.05034	2.99401	0.0233045	0.44498	1.63256	gi|66773380|ref|NP_001019280.1|protocadherin 1 gamma 9 [Danio rerio] >gnl|BL_ORD_ID|326727 protocadherin cluster 1 gamma 9 [Danio rerio]
c40614_g1_i2	46.5345	20.0255	73.0435	3.64753	1.86692	5.25722	0.000997465	0.0973452	3.0011	gi|388329604|gb|AFK29204.1|spexin precursor [Carassius auratus]
c40633_g1_i1	140.367	78.4445	202.29	2.57877	1.36668	6.97694	0.0192437	0.409614	1.71571	gi|358336228|dbj|GAA54787.1|gap-Pol polyprotein [Clonorchis sinensis]
c40752_g1_i1	208.019	114.608	301.429	2.6301	1.39512	7.53812	0.000905295	0.0938687	3.04321	gi|356700987|gb|AET36828.1|aminopeptidase N protein [Ctenopharyngodon idella]
c41213_g1_i1	37.4755	14.963	59.9879	4.00909	2.00328	4.90496	0.00163561	0.121593	2.78632	gi|326664170|ref|XP_003197749.1|PREDICTED: WD40 repeat-containing protein SMU1-like isoform 1 [Danio rerio]
c41574_g1_i1	12.9353	2.24597	23.6247	10.5187	3.39489	2.86478	0.0117331	0.329171	1.93059	gi|29436504|gb|AAH49495.1|Piwil1 protein [Danio rerio]
c41608_g1_i2	41.2552	20.7053	61.805	2.98498	1.57772	5.16079	0.00928288	0.293615	2.03232	gi|326676806|ref|XP_002665631.2|PREDICTED: serine/threonine-protein kinase DCLK1-like [Danio rerio]
c41739_g1_i2	91.3174	56.1763	126.458	2.2511	1.17063	6.3972	0.00187652	0.130349	2.72665	gi|34785787|gb|AAH57482.1|Usp42 protein [Danio rerio]
c41749_g2_i1	41.8425	24.5174	59.1677	2.41329	1.271	5.25124	0.0318571	0.497872	1.49679	gi|401667402|gb|AFP96779.1|piwi-like 1 [triploid hybrids of tetraploid male x Carassius cuvieri]
c42349_g2_i1	34.6437	12.2435	57.0439	4.65912	2.22006	4.72397	0.00190692	0.130616	2.71967	gi|348501120|ref|XP_003438118.1|PREDICTED: V-type proton ATPase 21 kDa proteolipid subunit-like [Oreochromis niloticus] >gnl|BL_ORD_ID|1984237 PREDICTED: V-type proton ATPase 21 kDa proteolipid subunit-like [Maylandia zebra]
c42486_g1_i1	93.0399	58.2825	127.797	2.19272	1.13272	6.43135	0.0033903	0.178661	2.46976	gi|181339763|ref|NP_001116732.1|cGMP-specific 3',5'-cyclic phosphodiesterase [Danio rerio]
c42551_g1_i4	76.3094	47.153	105.466	2.23667	1.16135	6.13996	0.00500762	0.217575	2.30037	gi|94732934|emb|CAK04161.1|novel protein similar to human rearranged L-myc fusion sequence (RLF) [Danio rerio]
c43159_g1_i1	20.7282	8.74711	32.7093	3.73944	1.90282	4.08022	0.0397536	0.541456	1.40062	gi|432937071|ref|XP_004082339.1|PREDICTED: receptor expression-enhancing protein 1-like [Oryzias latipes]
c43325_g1_i3	74.9051	46.2364	103.574	2.24009	1.16356	6.11274	0.0242553	0.450399	1.61519	gi|165972383|ref|NP_001107123.1|uncharacterized protein LOC100003911 precursor [Danio rerio] >gnl|BL_ORD_ID|428881 chemokine CXCL-C13d [Danio rerio]
c43485_g1_i2	33.3347	18.9419	47.7276	2.51968	1.33324	4.91013	0.0444235	0.566541	1.35239	gi|498927119|ref|XP_004538881.1|PREDICTED: FERM and PDZ domain-containing protein 1-like [Maylandia zebra]
c43776_g1_i3	20.9801	8.26454	33.6958	4.07715	2.02756	4.06071	0.0291903	0.486813	1.53476	gi|344247396|gb|EGW03500.1|Zinc finger protein 532 [Cricetulus griseus]
c44167_g1_i1	57.4359	29.4524	85.4194	2.90025	1.53618	5.6484	0.0411377	0.549598	1.38576	gi|326670799|ref|XP_001336765.4|PREDICTED: lactase-phlorizin hydrolase [Danio rerio]
c45132_g1_i1	40.157	23.7586	56.5554	2.38042	1.25121	5.19598	0.0453717	0.569515	1.34321	gi|189523947|ref|XP_001332496.2|PREDICTED: poly [ADP-ribose] polymerase 14-like [Danio rerio]
c45405_g1_i1	71.1943	39.4894	102.899	2.60574	1.38169	5.99424	0.0016921	0.12422	2.77157	gi|431909719|gb|ELK12877.1|WD repeat-containing protein 87 [Pteropus alecto]
c45524_g1_i1	43.6161	27.5312	59.701	2.16849	1.11669	5.34134	0.0470599	0.57582	1.32735	gi|61651810|ref|NP_001013345.1|methyltransferase-like protein 10 [Danio rerio] >gnl|BL_ORD_ID|336509 RecName: Full=Methyltransferase-like protein 10 >gnl|BL_ORD_ID|336509 Zgc:110805 [Danio rerio]
c45539_g1_i1	66.7201	41.5685	91.8718	2.21013	1.14413	5.94948	0.00873981	0.284044	2.0585	gi|292621593|ref|XP_002664697.1|PREDICTED: protocadherin-16-like [Danio rerio]
c45808_g1_i1	89.8701	58.2644	121.476	2.08491	1.05998	6.39453	0.00548746	0.228311	2.26063	gi|378556117|gb|AFC17883.1|cytidine monophosphate sialic acid synthetase 2 [Pimephales promelas]
c46050_g2_i1	43.4869	26.0046	60.9693	2.34456	1.22932	5.31535	0.0469969	0.57582	1.32793	gi|326675064|ref|XP_003200265.1|PREDICTED: hypothetical protein LOC100537643 [Danio rerio]
c46065_g1_i1	74.2784	49.2107	99.346	2.01879	1.01349	6.12765	0.0211052	0.423774	1.67561	gi|241669308|ref|XP_002411397.1|transposase, putative [Ixodes scapularis] >gnl|BL_ORD_ID|1018855 transposase, putative [Ixodes scapularis]
c46103_g1_i1	547.315	251.101	843.529	3.35932	1.74817	8.84621	0.0166092	0.380987	1.77965	gi|125825278|ref|XP_700448.2|PREDICTED: phospholipase A2, major isoenzyme [Danio rerio]
c46246_g1_i1	42.356	26.5661	58.1459	2.18873	1.13009	5.29656	0.0483065	0.580203	1.31599	gi|66472264|ref|NP_001018591.1|uncharacterized protein LOC553793 [Danio rerio] >gnl|BL_ORD_ID|242997 Zgc:110708 [Danio rerio]
c46477_g1_i1	75.6741	42.8978	108.45	2.52811	1.33806	6.09186	0.00134432	0.111872	2.8715	gi|149057612|gb|EDM08855.1|ATPase, class VI, type 11A (predicted), isoform CRA_a [Rattus norvegicus]
c46667_g1_i2	78.3359	46.631	110.041	2.35982	1.23868	6.16256	0.00260706	0.155043	2.58385	gi|365776145|gb|AEW91485.1|phosphodiesterase 5, partial [Danio rerio]
c47155_g1_i1	88.6653	56.3432	120.987	2.14733	1.10254	6.36744	0.0385328	0.535333	1.41417	gi|125805800|ref|XP_694393.2|PREDICTED: myosin-VIIa [Danio rerio]
c47168_g1_i2	52.7574	31.3038	74.211	2.37067	1.2453	5.59091	0.0471443	0.57582	1.32657	gi|348507619|ref|XP_003441353.1|PREDICTED: hypothetical protein LOC100700717 [Oreochromis niloticus]
c47170_g1_i1	39.6449	20.6659	58.624	2.83676	1.50424	5.1213	0.013483	0.351828	1.87021	gi|223646103|ref|NP_001138717.1|secretory calcium-binding phosphoprotein 9 precursor [Danio rerio] >gnl|BL_ORD_ID|1053757 secretory calcium-binding phosphoprotein 9 [Danio rerio]
c47664_g2_i2	62.0822	38.3574	85.8071	2.23704	1.16159	5.84223	0.0106237	0.313297	1.97372	gi|292625159|ref|XP_001920632.2|PREDICTED: potassium channel subfamily T member 1 [Danio rerio]
c47782_g1_i2	34.9538	19.0998	50.8077	2.66012	1.41149	4.96123	0.0360691	0.521989	1.44286	gi|499023978|ref|XP_004562751.1|PREDICTED: arf-GAP with Rho-GAP domain, ANK repeat and PH domain-containing protein 2-like isoform X1 [Maylandia zebra] >gnl|BL_ORD_ID|1058797 PREDICTED: arf-GAP with Rho-GAP domain, ANK repeat and PH domain-containing protein 2-like isoform X2 [Maylandia zebra]
c48020_g1_i2	104.483	61.4542	147.511	2.40034	1.26324	6.57306	0.00165485	0.122699	2.78124	gi|213625833|gb|AAI71433.1|Si:dkey-14a7.1 protein [Danio rerio]
c48023_g1_i1	57.0377	36.3663	77.709	2.13684	1.09548	5.73227	0.025442	0.460145	1.59445	gi|326673462|ref|XP_002664363.2|PREDICTED: hypothetical protein LOC563325 [Danio rerio]
c48261_g1_i2	41.1304	23.3549	58.9058	2.5222	1.33468	5.213	0.0236706	0.447639	1.62579	gi|432945447|ref|XP_004083603.1|PREDICTED: melanoma inhibitory activity protein 3-like [Oryzias latipes]
c48315_g1_i1	52.0607	34.0323	70.0892	2.05949	1.04229	5.60998	0.0423442	0.554897	1.37321	gi|33504495|ref|NP_878276.1|fibroblast growth factor 8b precursor [Danio rerio] >gnl|BL_ORD_ID|141709 RecName: Full=Fibroblast growth factor 8b; Short=FGF-8b; AltName: Full=Fibroblast growth factor 17a; Short=FGF-17a; Flags: Precursor >gnl|BL_ORD_ID|141709 fibroblast growth factor 17 [Danio rerio] >gnl|BL_ORD_ID|141709 Fibroblast growth factor 8 b [Danio rerio] >gnl|BL_ORD_ID|141709 Fibroblast gr…
c48375_g1_i3	31.887	14.6473	49.1268	3.35398	1.74588	4.7455	0.0128003	0.342739	1.89278	gi|26788088|emb|CAD58756.1|novel protein similar to a human protein associated with Myc [Danio rerio]
c48567_g1_i5	134.346	78.22	190.473	2.43509	1.28397	6.93145	0.00299523	0.169589	2.52357	gi|165972475|ref|NP_001107079.1|uncharacterized protein LOC567059 [Danio rerio]
c48612_g1_i1	52.3478	30.545	74.1507	2.42759	1.27952	5.57263	0.0127306	0.341493	1.89515	gi|156229856|gb|AAI51896.1|LOC792773 protein [Danio rerio]
c49554_g1_i1	26.1391	12.3619	39.9164	3.229	1.69109	4.47337	0.03327	0.507183	1.47795	gi|410910126|ref|XP_003968541.1|PREDICTED: uncharacterized protein LOC101066806 [Takifugu rubripes]
c49948_g1_i1	54.4808	35.5105	73.4511	2.06844	1.04854	5.67444	0.0376055	0.529896	1.42475	gi|110611836|gb|AAI18679.1|LOC553274 protein [Danio rerio]
c50070_g2_i1	43.0684	26.0835	60.0534	2.30235	1.20311	5.30662	0.0356505	0.51922	1.44793	gi|165972369|ref|NP_001107056.1|uncharacterized protein LOC558116 precursor [Danio rerio] >gnl|BL_ORD_ID|625783 Zgc:174888 protein [Danio rerio]
c50290_g1_i2	37.0393	10.4316	63.6471	6.10138	2.60914	4.68745	0.000128372	0.0281883	3.89153	gi|162287393|ref|NP_001104713.1|uncharacterized protein LOC100003031 precursor [Danio rerio] >gnl|BL_ORD_ID|607351 Zgc:171592 protein [Danio rerio]
c50354_g2_i1	74.8145	45.3107	104.318	2.30229	1.20307	6.10331	0.00617788	0.244647	2.20916	gi|326673033|ref|XP_701288.5|PREDICTED: WD repeat- and FYVE domain-containing protein 4 [Danio rerio]
c50408_g1_i1	48.817	26.2413	71.3927	2.72062	1.44394	5.43574	0.00716713	0.260626	2.14465	gi|126631663|gb|AAI34187.1|Prkcq protein [Danio rerio]
c50417_g1_i2	256.392	123.233	389.552	3.16109	1.66042	7.77546	0.00208098	0.136038	2.68173	gi|390340454|ref|XP_003725248.1|PREDICTED: uncharacterized protein LOC100892681 [Strongylocentrotus purpuratus]
c50625_g1_i1	30.1735	15.0904	45.2565	2.99903	1.58449	4.70781	0.0318605	0.497872	1.49675	gi|133777251|gb|AAH99989.1|T-box gene 6 [Danio rerio]
c50645_g1_i2	64.2423	37.116	91.3686	2.4617	1.29966	5.8638	0.00443508	0.208382	2.3531	gi|488510349|ref|XP_004447263.1|PREDICTED: zinc finger protein 532-like [Dasypus novemcinctus]
c51202_g1_i1	212.98	140.652	285.309	2.02848	1.0204	7.64618	0.000107008	0.0253102	3.97059	gi|41054369|ref|NP_956009.1|calcium-binding protein p22 [Danio rerio] >gnl|BL_ORD_ID|315634 Zgc:63904 [Danio rerio]
c51216_g1_i1	61.4524	37.4802	85.4245	2.27919	1.18852	5.82232	0.00983462	0.303093	2.00724	gi|326672583|ref|XP_002664099.2|PREDICTED: tripartite motif-containing protein 39-like [Danio rerio]
c51417_g1_i1	158.757	101.812	215.703	2.11865	1.08314	7.21133	0.000290923	0.0466398	3.53622	gi|239985424|ref|NP_001121829.1|uncharacterized protein LOC796577 [Danio rerio]
c51646_g1_i2	63.0526	40.9675	85.1376	2.07817	1.05532	5.88407	0.0280439	0.478646	1.55216	gi|326663971|ref|XP_001343759.4|PREDICTED: protocadherin-23-like [Danio rerio]
c51721_g1_i1	369.503	181.847	557.159	3.06389	1.61537	8.31426	0.000933605	0.0946173	3.02984	gi|115528194|gb|AAI24813.1|Si:ch73-252g14.4 protein [Danio rerio] >gnl|BL_ORD_ID|344859 Si:ch73-252g14.4 protein [Danio rerio]
c51946_g2_i2	67.4038	43.6657	91.142	2.08727	1.06162	5.97924	0.0161335	0.376724	1.79227	gi|57768867|ref|NP_001003605.1|calmin-like [Danio rerio] >gnl|BL_ORD_ID|210880 Zgc:100997 [Danio rerio]
c52089_g1_i2	56.8465	34.9975	78.6955	2.24861	1.16903	5.71369	0.0174639	0.392795	1.75786	gi|156382508|ref|XP_001632595.1|predicted protein [Nematostella vectensis] >gnl|BL_ORD_ID|565137 predicted protein [Nematostella vectensis]
c52221_g1_i1	58.7731	37.1645	80.3816	2.16286	1.11294	5.77232	0.0223886	0.435393	1.64997	gi|38649043|gb|AAH63236.1|Zgc:77799 [Danio rerio]
c52240_g1_i1	39.6206	21.9861	57.255	2.60414	1.38081	5.14893	0.0321976	0.499468	1.49218	gi|89158467|gb|ABD62980.1|KAISO-like zinc finger protein [Danio rerio]
c52355_g1_i2	45.0667	26.9697	63.1637	2.34203	1.22776	5.36715	0.027711	0.476526	1.55735	gi|498934810|ref|XP_004540777.1|PREDICTED: ribosomal protein S6 kinase-like 1-like isoform X2 [Maylandia zebra]
c52364_g1_i1	65.184	42.3363	88.0317	2.07934	1.05613	5.93189	0.0184643	0.402834	1.73367	gi|343174520|gb|AEL99890.1|gonadal soma derived factor variant 2 [Danio rerio]
c52526_g2_i1	131.987	85.1067	178.867	2.10168	1.07154	6.94697	0.000860415	0.0929764	3.06529	gi|326679167|ref|XP_003201252.1|PREDICTED: msx2-interacting protein [Danio rerio]
c52683_g1_i1	221.745	147.074	296.417	2.01543	1.01109	7.70594	0.000955173	0.0951147	3.01992	gi|147900696|ref|NP_001091656.1|suppressor of variegation 4-20 protein-like 2 [Danio rerio] >gnl|BL_ORD_ID|458738 Suv420h2 protein [Danio rerio]
c52713_g1_i1	103.979	64.7352	143.223	2.21245	1.14564	6.5893	0.00128997	0.111058	2.88942	gi|326674785|ref|XP_003200203.1|PREDICTED: hypothetical protein LOC100537860 [Danio rerio]
c52772_g1_i2	45.7397	27.8074	63.6721	2.28975	1.19519	5.39499	0.0285195	0.482296	1.54486	gi|47225840|emb|CAF98320.1|unnamed protein product [Tetraodon nigroviridis]
c52955_g2_i1	56.5711	35.1463	77.9959	2.21918	1.15003	5.71031	0.0164608	0.37945	1.78355	gi|189518941|ref|XP_001923963.1|PREDICTED: probable palmitoyltransferase ZDHHC23 [Danio rerio]
c52973_g3_i2	1183.9	653.716	1714.09	2.62206	1.3907	10.0479	0.0130491	0.345823	1.88442	gi|56208061|emb|CAI21060.1|novel elastase protein (zgc:637440) [Danio rerio]
c53005_g1_i1	73.1214	45.508	100.735	2.21357	1.14637	6.08123	0.00687898	0.256087	2.16248	gi|499006201|ref|XP_004556167.1|PREDICTED: microtubule-associated protein futsch-like [Maylandia zebra]
c53094_g1_i1	64.5796	32.0231	97.1361	3.03331	1.60089	5.80149	0.0422134	0.554832	1.37455	gi|8489853|gb|AAF75783.1|clock protein [Oncorhynchus mykiss]
c53287_g1_i1	141.842	84.7212	198.963	2.34845	1.23171	7.02051	8.99058e-05	0.0231558	4.04621	gi|498960518|ref|XP_004545270.1|PREDICTED: transmembrane protein 233-like [Maylandia zebra]
c53505_g1_i1	148.582	92.8098	204.354	2.20185	1.13872	7.10556	0.00326126	0.176254	2.48661	gi|326673138|ref|XP_001334803.4|PREDICTED: collagen alpha-4(VI) chain-like [Danio rerio]
c53934_g1_i4	52.662	27.5797	77.7443	2.8189	1.49513	5.5331	0.00474349	0.213886	2.3239	gi|301607685|ref|XP_002933439.1|PREDICTED: putative nuclease HARBI1-like [Xenopus (Silurana) tropicalis]
c53966_g1_i1	62.8868	34.9186	90.8551	2.60191	1.37957	5.81571	0.00296761	0.169059	2.52759	gi|307166496|gb|EFN60581.1|hypothetical protein EAG_03752 [Camponotus floridanus]
c54378_g1_i1	74.0458	44.0603	104.031	2.36112	1.23947	6.08114	0.0139284	0.356323	1.8561	gi|348505534|ref|XP_003440316.1|PREDICTED: UPF0378 protein KIAA0100-like [Oreochromis niloticus]
c54471_g1_i5	80.4008	45.5869	115.215	2.52736	1.33763	6.17936	0.000953073	0.0951147	3.02087	gi|70887751|ref|NP_001020725.1|cytochrome P450, family 2, subfamily AD, polypeptide 3 [Danio rerio] >gnl|BL_ORD_ID|222220 Cytochrome P450, family 2, subfamily J, polypeptide 27 [Danio rerio]
c54471_g1_i8	62.2253	37.4407	87.0099	2.32394	1.21657	5.83482	0.0195312	0.412086	1.70927	gi|23308681|ref|NP_694486.1|cytochrome P450, family 2, subfamily AD, polypeptide 2 [Danio rerio] >gnl|BL_ORD_ID|132996 cytochrome P450 [Danio rerio]
c54664_g1_i1	199.926	127.895	271.956	2.1264	1.08841	7.54302	0.0146636	0.361367	1.83376	gi|189530524|ref|XP_001921635.1|PREDICTED: mitogen-activated protein kinase kinase kinase kinase 3 [Danio rerio]
c54806_g2_i3	77.7302	44.9465	110.514	2.45879	1.29795	6.13911	0.00160179	0.120943	2.79539	gi|432927855|ref|XP_004081060.1|PREDICTED: pyruvate dehydrogenase [lipoamide] kinase isozyme 3-like [Oryzias latipes]
c54806_g2_i4	69.2518	34.6333	103.87	2.99915	1.58455	5.90636	0.0163421	0.378692	1.78669	gi|395518792|ref|XP_003763541.1|PREDICTED: uncharacterized protein LOC100924902 [Sarcophilus harrisii]
c54865_g1_i1	110.523	61.8488	159.198	2.57398	1.364	6.63268	0.000101962	0.0248363	3.99156	gi|62530261|gb|AAX85387.1|inducible nitric oxide synthase form B [Carassius auratus]
c54985_g1_i1	42.72	25.0394	60.4006	2.41222	1.27036	5.28131	0.0259821	0.463899	1.58533	gi|292622376|ref|XP_002664970.1|PREDICTED: UPF0431 protein C1orf66 homolog isoform 2 [Danio rerio]
c55056_g1_i3	19.4644	6.94425	31.9846	4.60592	2.20349	3.89756	0.0310451	0.496868	1.50801	gi|60649512|gb|AAH90421.1|Nfatc2ip protein, partial [Danio rerio]
c55067_g5_i1	58.3791	36.603	80.1551	2.18985	1.13083	5.75931	0.0188859	0.406275	1.72386	gi|432897593|ref|XP_004076466.1|PREDICTED: rho GTPase-activating protein 31-like [Oryzias latipes]
c55075_g1_i1	60.9791	33.3829	88.5753	2.65332	1.4078	5.76493	0.0029213	0.16762	2.53442	gi|169154551|emb|CAQ15497.1|novel protein similar to human and mouse stereocilin (STRC) [Danio rerio]
c55626_g1_i1	99.2601	54.6982	143.822	2.62937	1.39472	6.47078	0.00337274	0.178661	2.47202	gi|335290257|ref|XP_003127488.2|PREDICTED: serine/threonine-protein kinase BRSK1 [Sus scrofa]
c55819_g1_i1	187.66	120.863	254.457	2.10533	1.07405	7.45425	0.0346017	0.513553	1.4609	gi|499010247|ref|XP_004557177.1|PREDICTED: protein furry homolog-like isoform X8 [Maylandia zebra]
c55893_g1_i1	127.654	80.1413	175.167	2.18573	1.12812	6.88853	0.0026627	0.157804	2.57468	gi|326681138|ref|XP_002667590.2|PREDICTED: mucin-2, partial [Danio rerio]
c55968_g1_i2	939.337	552.676	1326	2.39923	1.26257	9.74158	1.38661e-10	3.9582e-07	9.85804	gi|238690472|gb|ACG63706.2|heat shock protein 70 [Megalobrama amblycephala]
c55968_g2_i1	305.127	182.466	427.788	2.34448	1.22927	8.12612	0.00374608	0.188465	2.42642	gi|323146385|gb|ADX32514.1|heat shock 70 kDa protein [Ctenopharyngodon idella]
c55987_g1_i4	45.3443	25.0789	65.6098	2.61614	1.38744	5.34212	0.0124291	0.338112	1.90556	gi|326668171|ref|XP_003198757.1|PREDICTED: serine/threonine-protein phosphatase with EF-hands 2-like, partial [Danio rerio]
c55988_g1_i1	35.2893	19.2272	51.3514	2.67077	1.41725	4.9737	0.0324692	0.501228	1.48853	gi|326679422|ref|XP_001336197.4|PREDICTED: NACHT, LRR and PYD domains-containing protein 12 [Danio rerio]
c56001_g1_i1	63.7904	41.1344	86.4464	2.10156	1.07146	5.898	0.0198402	0.413147	1.70245	gi|326666621|ref|XP_003198324.1|PREDICTED: putative uncharacterized protein C12orf63 [Danio rerio]
c56083_g1_i1	484.739	319.394	650.085	2.03537	1.02529	8.83184	1.23584e-06	0.00114416	5.90804	gi|499051573|ref|XP_004576292.1|PREDICTED: uncharacterized protein LOC101468398, partial [Maylandia zebra]
c56085_g1_i1	36.9582	13.0023	60.9141	4.68488	2.22801	4.8147	0.000856313	0.092826	3.06737	gi|189530841|ref|XP_001334809.2|PREDICTED: interferon-induced protein with tetratricopeptide repeats 1-like [Danio rerio]
c56158_g2_i1	97.9587	65.2967	130.621	2.00042	1.0003	6.52909	0.00666511	0.25315	2.17619	gi|499004795|ref|XP_004555812.1|PREDICTED: GTPase IMAP family member 4-like [Maylandia zebra]
c56278_g1_i2	95.1682	45.2712	145.065	3.20436	1.68004	6.34054	1.02067e-05	0.00537894	4.99111	gi|130495159|ref|NP_001076420.1|carbohydrate sulfotransferase 1 precursor [Danio rerio] >gnl|BL_ORD_ID|268864 novel protein similar to vertebrate carbohydrate (keratan sulfate Gal-6) sulfotransferase (CHST1) [Danio rerio] >gnl|BL_ORD_ID|268864 novel protein similar to vertebrate carbohydrate (keratan sulfate Gal-6) sulfotransferase (CHST1) [Danio rerio]
c56331_g2_i1	172.475	88.2874	256.662	2.90712	1.53959	7.23393	0.00146394	0.117166	2.83448	gi|50540364|ref|NP_001002648.1|solute carrier family 38, member 5b [Danio rerio] >gnl|BL_ORD_ID|325709 Solute carrier family 38, member 3 [Danio rerio] >gnl|BL_ORD_ID|325709 Slc38a3 protein [Danio rerio]
c56411_g2_i2	587.733	389.161	786.306	2.02052	1.01472	9.11158	9.35001e-06	0.00516675	5.02919	gi|326673668|ref|XP_003199954.1|PREDICTED: EF-hand domain-containing family member A2-like [Danio rerio]
c56489_g3_i2	43.7316	24.8027	62.6605	2.52636	1.33706	5.30095	0.0217015	0.428531	1.66351	gi|307194929|gb|EFN77051.1|Zinc finger BED domain-containing protein 1 [Harpegnathos saltator]
c56541_g1_i1	58.3489	38.0022	78.6955	2.07081	1.0502	5.77311	0.0279157	0.477886	1.55415	gi|326676257|ref|XP_001341058.3|PREDICTED: c5a anaphylatoxin chemotactic receptor [Danio rerio] >gnl|BL_ORD_ID|429213 RecName: Full=C5a anaphylatoxin chemotactic receptor; Short=C5a-R; Short=C5aR
c56623_g1_i1	164.135	96.9556	231.315	2.38578	1.25446	7.22648	0.00010858	0.0254753	3.96425	gi|223649434|gb|ACN11475.1|Transposable element Tcb1 transposase [Salmo salar]
c56626_g1_i1	6094.52	1917.92	10271.1	5.35532	2.42097	12.1158	1.41809e-30	2.42884e-26	29.8483	gi|47939314|gb|AAH71301.1|Hsp47 protein [Danio rerio]
c56729_g1_i1	84.0497	54.9835	113.116	2.05727	1.04073	6.30129	0.0077793	0.270171	2.10906	gi|326666092|ref|XP_694439.5|PREDICTED: myosin-11 [Danio rerio]
c56786_g1_i2	145.445	94.0298	196.859	2.09359	1.06598	7.08803	0.000473957	0.0639189	3.32426	gi|498988543|ref|XP_004551793.1|PREDICTED: methylcytosine dioxygenase TET3-like isoform X1 [Maylandia zebra] >gnl|BL_ORD_ID|1043661 PREDICTED: methylcytosine dioxygenase TET3-like isoform X2 [Maylandia zebra]
c56911_g1_i2	88.3021	44.0208	132.583	3.01184	1.59064	6.25544	4.40574e-05	0.0149424	4.35598	gi|326672882|ref|XP_003199750.1|PREDICTED: hypothetical protein LOC100536685 [Danio rerio]
c56942_g1_i1	85.8465	53.1716	118.521	2.22904	1.15642	6.31079	0.00322787	0.175974	2.49108	gi|53292623|ref|NP_001005402.1|cadherin-related family member 1 precursor [Danio rerio] >gnl|BL_ORD_ID|327276 RecName: Full=Cadherin-related family member 1; AltName: Full=Photoreceptor cadherin; Short=prCAD; AltName: Full=Protocadherin-21; Flags: Precursor >gnl|BL_ORD_ID|327276 photoreceptor cadherin [Danio rerio]
c57079_g2_i4	349.669	224.578	474.76	2.11401	1.07998	8.35106	0.00776899	0.270171	2.10964	gi|326672623|ref|XP_001344844.4|PREDICTED: hypothetical protein LOC100005948 [Danio rerio]
c57079_g3_i3	395.123	206.729	583.517	2.82262	1.49704	8.44011	0.00148572	0.117604	2.82806	gi|292619798|ref|XP_696654.4|PREDICTED: hypothetical protein LOC568241, partial [Danio rerio]
c57079_g4_i1	107.83	66.529	149.132	2.24161	1.16453	6.63818	0.000795174	0.0878668	3.09954	gi|189526319|ref|XP_001344566.2|PREDICTED: hypothetical protein LOC100005544 [Danio rerio]
c57240_g1_i5	89.6073	57.4267	121.788	2.12075	1.08457	6.38594	0.00426314	0.203176	2.37027	gi|181327693|ref|NP_001116748.1|zinc finger protein 692 [Danio rerio]
c57336_g1_i2	26.0573	12.0371	40.0775	3.32949	1.7353	4.45707	0.0292109	0.48692	1.53445	gi|189517250|ref|XP_001924051.1|PREDICTED: LOW QUALITY PROTEIN: myosin-XV [Danio rerio]
c57593_g1_i1	60.617	31.2947	89.9392	2.87394	1.52303	5.72936	0.00130329	0.111332	2.88496	gi|499030633|ref|XP_004566028.1|PREDICTED: E3 ubiquitin-protein ligase RNF213-like [Maylandia zebra]
c57867_g1_i2	55.6366	30.6149	80.6583	2.63461	1.39759	5.63496	0.0234735	0.446466	1.62942	gi|432119676|gb|ELK38575.1|Protein MICAL-3 [Myotis davidii]
c57957_g1_i1	225.189	136.099	314.279	2.30919	1.20739	7.69221	5.23731e-06	0.00358808	5.28089	gi|348560066|ref|XP_003465835.1|PREDICTED: calcium/calmodulin-dependent protein kinase type II subunit beta-like [Cavia porcellus]
c57957_g1_i5	192.573	122.289	262.857	2.14947	1.10398	7.48614	6.78504e-05	0.0197985	4.16845	gi|348544949|ref|XP_003459943.1|PREDICTED: calcium/calmodulin-dependent protein kinase type II subunit beta-like isoform 17 [Oreochromis niloticus]
c57976_g1_i1	722.32	378.265	1066.37	2.81912	1.49525	9.31088	0.000303354	0.0474493	3.51805	gi|348508901|ref|XP_003441991.1|PREDICTED: low-density lipoprotein receptor-related protein 2-like [Oreochromis niloticus]
c58075_g1_i6	157.642	81.4616	233.822	2.87033	1.52122	7.10866	0.000191561	0.0349038	3.71769	gi|499016862|ref|XP_004559235.1|PREDICTED: obscurin-like protein 1-like isoform X5 [Maylandia zebra]
c58252_g4_i1	44.007	19.8676	68.1463	3.43002	1.77822	5.20145	0.00958704	0.299077	2.01832	gi|168229254|ref|NP_001108202.1|serine/threonine-protein phosphatase with EF-hands 2 [Danio rerio] >gnl|BL_ORD_ID|650299 Zgc:171580 protein [Danio rerio]
c59050_g1_i7	65.4956	42.1694	88.8218	2.10631	1.07472	5.93548	0.030324	0.492298	1.51821	gi|498969932|ref|XP_004547276.1|PREDICTED: cAMP-specific 3',5'-cyclic phosphodiesterase 4D-like isoform X4 [Maylandia zebra]
c59116_g1_i1	811.9	525.743	1098.06	2.08858	1.06252	9.56948	0.0305294	0.493713	1.51528	gi|55976183|sp|P68512.1|FEL_CYPCARecName: Full=Fish-egg lectin; Short=FEL
c59179_g2_i2	78.9807	50.6888	107.273	2.1163	1.08154	6.20437	0.00740486	0.264223	2.13048	gi|292627594|ref|XP_683226.3|PREDICTED: deleted in lung and esophageal cancer protein 1-like [Danio rerio]
c59813_g1_i1	126.354	83.0671	169.641	2.04222	1.03014	6.89127	0.00865134	0.283515	2.06292	gi|326665936|ref|XP_001335682.3|PREDICTED: hypothetical protein LOC795494 [Danio rerio]
c59817_g2_i1	45.574	24.5568	66.5911	2.71171	1.4392	5.33766	0.0125757	0.339424	1.90047	gi|390363533|ref|XP_003730394.1|PREDICTED: uncharacterized protein K02A2.6-like [Strongylocentrotus purpuratus]
c59819_g2_i1	297.465	196.798	398.133	2.02306	1.01654	8.12884	0.000825854	0.0900943	3.0831	gi|41056366|emb|CAA34500.2|topoisomerase I [Homo sapiens]
c59874_g2_i12	43.286	24.3595	62.2125	2.55393	1.35272	5.28277	0.0187966	0.405925	1.72592	gi|340374990|ref|XP_003386020.1|PREDICTED: zinc finger MYM-type protein 1-like [Amphimedon queenslandica]
c59998_g3_i1	18.2201	7.06263	29.3775	4.15957	2.05643	3.84842	0.0461815	0.574146	1.33553	gi|260813581|ref|XP_002601496.1|hypothetical protein BRAFLDRAFT_102170 [Branchiostoma floridae] >gnl|BL_ORD_ID|961254 hypothetical protein BRAFLDRAFT_102170 [Branchiostoma floridae]
c60070_g2_i1	230.395	148.434	312.357	2.10435	1.07338	7.75036	4.30717e-05	0.0147542	4.36581	gi|325296917|ref|NP_001013512.2|complement receptor-like protein precursor [Danio rerio] >gnl|BL_ORD_ID|420391 teleost complement regulatory membrane protein [Danio rerio]
c60122_g1_i3	86.9258	57.3084	116.543	2.03362	1.02405	6.3527	0.023692	0.447639	1.6254	gi|432904394|ref|XP_004077309.1|PREDICTED: uncharacterized protein LOC101170867 [Oryzias latipes]
c60164_g1_i1	126.271	77.5311	175.011	2.25731	1.1746	6.864	0.000294103	0.0466412	3.5315	gi|313237967|emb|CBY13091.1|unnamed protein product [Oikopleura dioica]
c60219_g2_i2	128.274	83.1066	173.442	2.08698	1.06141	6.9076	0.00133156	0.111872	2.87564	gi|61403226|gb|AAH91901.1|LOC553343 protein, partial [Danio rerio]
c60408_g1_i1	64.6796	41.2923	88.067	2.13277	1.09273	5.91416	0.0165718	0.380897	1.78063	gi|499036372|ref|XP_004568850.1|PREDICTED: fibronectin type III domain-containing protein 1-like isoform X1 [Maylandia zebra]
c60644_g1_i1	235.937	147.438	324.435	2.20049	1.13782	7.77288	9.1288e-06	0.00516675	5.03959	gi|115495227|ref|NP_001070127.1|serine/threonine-protein kinase Kist [Danio rerio] >gnl|BL_ORD_ID|342083 Zgc:153241 [Danio rerio] >gnl|BL_ORD_ID|342083 Zgc:153241 protein [Danio rerio]
c60700_g3_i2	32.6891	18.3804	46.9978	2.55695	1.35442	4.87731	0.0448171	0.567571	1.34856	gi|50345070|ref|NP_001002206.1|ATP-binding cassette, sub-family A (ABC1), member 4a [Danio rerio] >gnl|BL_ORD_ID|208165 Zgc:91823 [Danio rerio] >gnl|BL_ORD_ID|208165 Zgc:91823 protein [Danio rerio]
c60743_g2_i3	3303.88	1670.45	4937.32	2.95569	1.56349	11.4878	3.45663e-16	2.96017e-12	15.4613	gi|113671512|ref|NP_001038773.1|UPF0471 protein C1orf63 homolog [Danio rerio] >gnl|BL_ORD_ID|274943 RecName: Full=UPF0471 protein C1orf63 homolog >gnl|BL_ORD_ID|274943 Zgc:136474 [Danio rerio]
c60814_g3_i4	61.9814	39.4894	84.4733	2.13914	1.09703	5.85191	0.0173391	0.391255	1.76097	gi|74210622|dbj|BAE23665.1|unnamed protein product [Mus musculus]
c60845_g1_i1	191.892	48.0787	335.705	6.9824	2.80372	6.98919	2.03225e-14	9.94495e-11	13.692	gi|4126698|dbj|BAA36700.1|serum amyloid A protein [Cyprinus carpio]
c60856_g1_i3	373.293	200.746	545.84	2.71906	1.44311	8.37078	0.0138002	0.355564	1.86011	gi|10998386|gb|AAG25921.1|AF219989_1aryl hydrocarbon receptor nuclear translocator type 2c [Danio rerio]
c60879_g1_i1	523.92	255.997	791.842	3.09317	1.62909	8.81453	7.3091e-15	4.17289e-11	14.1361	gi|348519655|ref|XP_003447345.1|PREDICTED: heterogeneous nuclear ribonucleoprotein A3 homolog 2-like [Oreochromis niloticus]
c61106_g2_i1	49.0005	25.5614	72.4396	2.83394	1.50281	5.4273	0.00519516	0.221981	2.2844	gi|226706292|sp|B0R0I6.2|CHD8_DANRERecName: Full=Chromodomain-helicase-DNA-binding protein 8; Short=CHD-8; AltName: Full=ATP-dependent helicase CHD8
c61150_g3_i3	147.897	75.4915	220.303	2.91825	1.5451	7.01079	7.72027e-07	0.000801387	6.11237	gi|348525970|ref|XP_003450494.1|PREDICTED: hypothetical protein LOC100698500 [Oreochromis niloticus]
c61169_g2_i1	158.379	98.719	218.038	2.20867	1.14318	7.19685	0.00280336	0.164152	2.55232	gi|498983688|ref|XP_004550606.1|PREDICTED: ryanodine receptor 3-like [Maylandia zebra]
c61413_g1_i1	1189.34	738.981	1639.69	2.21886	1.14982	10.1043	0.00344343	0.179809	2.46301	gi|302745156|gb|ADL62681.1|criptochrome 2a, partial [Phreatichthys andruzzii]
c61752_g1_i1	265.666	136.779	394.554	2.88461	1.52838	7.85989	0.0213425	0.425799	1.67076	gi|348510008|ref|XP_003442538.1|PREDICTED: ectonucleotide pyrophosphatase/phosphodiesterase family member 7-like [Oreochromis niloticus]
c61911_g1_i1	265.535	168.007	363.064	2.161	1.1117	7.94823	6.68414e-06	0.0043201	5.17495	gi|326675620|ref|XP_689138.5|PREDICTED: phospholipase B1, membrane-associated-like [Danio rerio]
c62139_g1_i1	134.314	85.8655	182.762	2.12847	1.08982	6.96892	0.00216204	0.140267	2.66514	gi|190358465|ref|NP_001121807.1|beta-3 adrenergic receptor [Danio rerio]
c62277_g2_i2	54.2138	35.0369	73.3908	2.09467	1.06672	5.66417	0.0330848	0.505496	1.48037	gi|7243105|dbj|BAA92600.1|KIAA1362 protein [Homo sapiens]
c62335_g1_i2	134.522	89.1161	179.928	2.01903	1.01367	6.98445	0.0423355	0.554897	1.3733	gi|47228685|emb|CAG07417.1|unnamed protein product [Tetraodon nigroviridis]
c62412_g1_i4	49.9637	32.5057	67.4217	2.07415	1.05252	5.54888	0.0447778	0.567571	1.34894	gi|380763687|gb|AFE61355.1|nucleotide binding and oligomerization domain 1 protein [Labeo rohita]
c62576_g1_i3	386.918	227.009	546.827	2.40884	1.26834	8.46077	1.83054e-07	0.000227778	6.73742	gi|326679708|ref|XP_003201359.1|PREDICTED: mitogen-activated protein kinase kinase kinase 15-like [Danio rerio]
c62583_g1_i2	65.4442	43.1436	87.7448	2.03378	1.02417	5.94316	0.0225056	0.436539	1.64771	gi|510513|emb|CAA52055.1|tenascin [Gallus gallus]
c62583_g1_i3	45.4738	24.9605	65.9872	2.64366	1.40254	5.34284	0.0189182	0.406275	1.72312	gi|407261179|ref|XP_003946182.1|PREDICTED: tenascin-like [Mus musculus] >gnl|BL_ORD_ID|49234 PREDICTED: tenascin-like [Mus musculus]
c62694_g1_i1	595.939	387.349	804.529	2.07701	1.05451	9.12475	0.0204052	0.416385	1.69026	gi|326667758|ref|XP_001342172.3|PREDICTED: probable ribonuclease ZC3H12B [Danio rerio]
c63168_g1_i4	67.2321	37.9718	96.4924	2.54116	1.34549	5.9196	0.0421328	0.554246	1.37538	gi|410918159|ref|XP_003972553.1|PREDICTED: histone H2A-like [Takifugu rubripes] >gnl|BL_ORD_ID|86359 PREDICTED: histone H2A-like [Takifugu rubripes] >gnl|BL_ORD_ID|86359 PREDICTED: histone H2A-like [Takifugu rubripes] >gnl|BL_ORD_ID|86359 PREDICTED: histone H2A-like [Takifugu rubripes]
c63762_g1_i2	184.7	116.972	252.428	2.15802	1.10971	7.42487	0.00983455	0.303093	2.00725	gi|348519785|ref|XP_003447410.1|PREDICTED: dedicator of cytokinesis protein 9-like [Oreochromis niloticus]
c63854_g1_i5	83.2545	54.334	112.175	2.06455	1.04582	6.2867	0.00939134	0.295102	2.02727	gi|23308647|ref|NP_694513.1|metal regulatory transcription factor 1 [Danio rerio] >gnl|BL_ORD_ID|145279 metal-response transcription factor Mtf1 [Danio rerio]
c63890_g1_i3	244.989	147.192	342.785	2.32883	1.2196	7.81136	4.84186e-06	0.00345537	5.31499	gi|301756711|ref|XP_002914207.1|PREDICTED: LOW QUALITY PROTEIN: nesprin-2-like [Ailuropoda melanoleuca]
c64039_g1_i1	2086.42	1215.46	2957.39	2.43315	1.28283	10.8887	5.01491e-05	0.0162062	4.29974	gi|326678912|ref|XP_003201203.1|PREDICTED: hypothetical protein LOC100538306 [Danio rerio]
c64517_g2_i1	95.1133	62.213	128.014	2.05767	1.04101	6.47965	0.00544893	0.227348	2.26369	gi|402859254|ref|XP_003894080.1|PREDICTED: kalirin-like [Papio anubis]
c64791_g5_i2	1928.91	1220.92	2636.91	2.15978	1.11088	10.8092	0.0252895	0.458598	1.59706	gi|499047847|ref|XP_004574480.1|PREDICTED: titin-like [Maylandia zebra]
c64794_g1_i2	58.0043	28.299	87.7095	3.09938	1.63198	5.63867	0.00497409	0.217331	2.30329	gi|390370751|ref|XP_003731882.1|PREDICTED: RNA-directed DNA polymerase from mobile element jockey-like, partial [Strongylocentrotus purpuratus]
c64880_g1_i1	42.6244	25.0394	60.2094	2.40458	1.26579	5.27902	0.0262092	0.466171	1.58155	gi|317419462|emb|CBN81499.1|Dual specificity phosphatase DUPD1 [Dicentrarchus labrax]
c64923_g4_i1	77.6439	46.8373	108.45	2.31547	1.21131	6.15524	0.00339536	0.178661	2.46911	gi|318056050|ref|NP_001187460.1|acylphosphatase-2 precursor [Ictalurus punctatus] >gnl|BL_ORD_ID|1506624 acylphosphatase-2 [Ictalurus punctatus]
c65072_g1_i1	155.539	54.9045	256.173	4.66579	2.22212	6.88991	0.000190106	0.0349038	3.721	gi|498946881|ref|XP_004543081.1|PREDICTED: apical endosomal glycoprotein-like [Maylandia zebra]
c65094_g1_i1	190.381	120.241	260.521	2.16666	1.11548	7.46752	0.0297956	0.491404	1.52585	gi|74183078|dbj|BAC31061.2|unnamed protein product [Mus musculus]
c65174_g1_i2	326.922	215.779	438.065	2.03015	1.02159	8.26421	9.81903e-06	0.00525548	5.00793	gi|326671971|ref|XP_003199561.1|PREDICTED: hypothetical protein LOC100538314 [Danio rerio]
c65355_g1_i1	208.591	93.3713	323.811	3.46799	1.7941	7.44196	0.00241063	0.149192	2.61787	gi|499018647|ref|XP_004560117.1|PREDICTED: centrosomal protein of 192 kDa-like isoform X3 [Maylandia zebra]
c65388_g1_i3	519.339	303.89	734.787	2.41794	1.27378	8.8843	0.017662	0.395286	1.75296	gi|326677586|ref|XP_001920748.3|PREDICTED: lipoxygenase homology domain-containing protein 1-like [Danio rerio]
c65524_g2_i2	917.849	603.948	1231.75	2.0395	1.02821	9.75239	6.10811e-08	9.0971e-05	7.21409	gi|499038107|ref|XP_004569699.1|PREDICTED: mitogen-activated protein kinase kinase kinase kinase 5-like [Maylandia zebra]
c65569_g1_i1	411.937	240.327	583.548	2.42814	1.27985	8.54878	3.53543e-09	8.65044e-06	8.45156	gi|326675912|ref|XP_001919135.3|PREDICTED: maltase-glucoamylase, intestinal [Danio rerio]
c65569_g1_i3	200.239	121.346	279.133	2.30032	1.20183	7.52389	0.0109015	0.317077	1.96252	gi|348528174|ref|XP_003451593.1|PREDICTED: sucrase-isomaltase, intestinal-like, partial [Oreochromis niloticus]
c65690_g1_i11	362.915	213.494	512.336	2.39977	1.2629	8.3695	8.75163e-07	0.000854322	6.05791	gi|118150544|ref|NP_001071232.1|inositol polyphosphate 5-phosphatase OCRL-1 [Danio rerio] >gnl|BL_ORD_ID|356582 Zgc:152864 [Danio rerio]
c65763_g1_i1	63.5687	33.826	93.3114	2.75857	1.46392	5.81202	0.00182759	0.129134	2.73812	gi|443708649|gb|ELU03694.1|hypothetical protein CAPTEDRAFT_206368 [Capitella teleta]
c65869_g1_i1	24.0025	10.3132	37.6918	3.65472	1.86976	4.3013	0.0422931	0.554897	1.37373	gi|301604810|ref|XP_002932065.1|PREDICTED: hypothetical protein LOC100488389 [Xenopus (Silurana) tropicalis]
c65880_g1_i6	1084.94	675.056	1494.82	2.21436	1.14689	9.97231	0.000291371	0.0466398	3.53555	gi|326669674|ref|XP_001919097.3|PREDICTED: protein MICAL-2, partial [Danio rerio]
c65952_g1_i5	145.959	96.6794	195.239	2.01945	1.01396	7.10212	0.00201622	0.133331	2.69546	gi|499017592|ref|XP_004559595.1|PREDICTED: potassium channel subfamily T member 2-like isoform X2 [Maylandia zebra]
c66117_g1_i3	123.522	81.2733	165.771	2.03967	1.02834	6.85888	0.00177702	0.127347	2.75031	gi|55250688|gb|AAH85641.1|Zgc:92130 [Danio rerio]
c66185_g1_i2	106.134	69.2666	143.002	2.06451	1.0458	6.63699	0.00284099	0.164564	2.54653	gi|47223075|emb|CAG07162.1|unnamed protein product [Tetraodon nigroviridis]
c66518_g1_i4	634.648	375.597	893.699	2.37941	1.2506	9.17834	2.462e-05	0.010542	4.60871	gi|359322752|ref|XP_003639909.1|PREDICTED: serine/arginine-rich splicing factor 6 isoform 2 [Canis lupus familiaris]
c66519_g2_i1	375.228	169.521	580.935	3.42691	1.77691	8.29378	0.00190115	0.130509	2.72098	gi|326679767|ref|XP_002666724.2|PREDICTED: cubilin [Danio rerio]
c66527_g1_i1	113.088	73.3549	152.821	2.08331	1.05888	6.72626	0.0020506	0.134824	2.68812	gi|189514647|ref|XP_689404.3|PREDICTED: multiple PDZ domain protein [Danio rerio]
c66557_g2_i1	292.157	193.398	390.915	2.0213	1.01528	8.10307	0.0135981	0.35263	1.86652	gi|326677793|ref|XP_003200915.1|PREDICTED: myosin-Vb-like [Danio rerio]
c66558_g2_i2	352.463	178.86	526.066	2.94121	1.55641	8.26089	0.00184504	0.129581	2.73399	gi|326670751|ref|XP_003199285.1|PREDICTED: retrotransposable element Tf2 155 kDa protein type 1-like [Danio rerio]
c66655_g1_i4	137.845	90.1692	185.52	2.05747	1.04087	7.015	0.00505459	0.218471	2.29631	gi|213513036|ref|NP_001134441.1|Collagen alpha-1XIV chain precursor [Salmo salar] >gnl|BL_ORD_ID|952757 Collagen alpha-1XIV chain precursor [Salmo salar]
c66677_g2_i1	841.847	510.998	1172.7	2.29491	1.19844	9.59639	0.00118117	0.106202	2.92769	gi|190339720|gb|AAI63677.1|MYST histone acetyltransferase (monocytic leukemia) 3 [Danio rerio]
c67065_g2_i1	963.317	600.521	1326.11	2.20827	1.14292	9.80153	1.67721e-09	4.41944e-06	8.77541	gi|432921417|ref|XP_004080147.1|PREDICTED: uncharacterized protein LOC101158890 [Oryzias latipes]
c67125_g2_i8	23.463	6.50114	40.4248	6.2181	2.63647	4.01893	0.00326729	0.176254	2.48581	gi|55962439|emb|CAI11836.1|novel protein containing multiple scavenger receptor cysteine-rich (SRCR) domains similar to vertebrate deleted in malignant brain tumors 1 (DMBT1) [Danio rerio]
c67139_g1_i2	4531.59	2903.3	6159.89	2.12169	1.08521	12.0461	0.000404522	0.056989	3.39306	gi|319803068|ref|NP_001003535.2|polybromo 1, like [Danio rerio]
c67143_g5_i1	133.419	84.1112	182.727	2.17245	1.11932	6.95389	0.000938957	0.094879	3.02735	gi|94732798|emb|CAK10928.1|novel protein [Danio rerio]
c67172_g1_i1	233.566	144.64	322.493	2.22963	1.15681	7.75472	6.396e-05	0.0188875	4.19409	gi|326675528|ref|XP_705669.5|PREDICTED: hypothetical protein LOC553343 [Danio rerio]
c67216_g2_i1	154.815	94.6126	215.018	2.27262	1.18435	7.15614	0.0221639	0.434071	1.65435	gi|348535988|ref|XP_003455479.1|PREDICTED: protein dopey-2 [Oreochromis niloticus]
c67216_g2_i2	36.7419	16.4502	57.0336	3.46705	1.79371	4.93688	0.00491824	0.216548	2.30819	gi|41055182|ref|NP_956904.1|dopey family member 2 [Danio rerio] >gnl|BL_ORD_ID|172806 Dopey family member 2 [Danio rerio]
c67239_g1_i2	212.976	141.389	284.564	2.01263	1.00908	7.64807	0.0197029	0.412086	1.70547	gi|498944964|ref|XP_004542766.1|PREDICTED: histone-lysine N-methyltransferase MLL3-like isoform X4 [Maylandia zebra]
c67303_g1_i2	217.792	138.73	296.854	2.13979	1.09747	7.66488	0.00899277	0.288164	2.04611	gi|498999996|ref|XP_004554618.1|PREDICTED: tetratricopeptide repeat protein 40-like isoform X4 [Maylandia zebra]
c67314_g1_i1	33.7126	18.9025	48.5228	2.56701	1.36009	4.92055	0.0409796	0.548605	1.38743	gi|498944952|ref|XP_004542764.1|PREDICTED: histone-lysine N-methyltransferase MLL3-like isoform X2 [Maylandia zebra]
c67322_g2_i3	1080.32	701.814	1458.82	2.07864	1.05564	9.98277	0.00763016	0.268624	2.11747	gi|384081119|dbj|BAM10995.1|dysferlin [Danio rerio]
c67350_g1_i1	84.5156	18.4199	150.611	8.17656	3.03149	5.71894	0.00140532	0.115442	2.85222	gi|326670757|ref|XP_003199287.1|PREDICTED: retrotransposable element Tf2 155 kDa protein type 1-like [Danio rerio]
c67528_g1_i1	82.126	49.3595	114.893	2.32767	1.21889	6.2347	0.00765588	0.268784	2.116	gi|326676773|ref|XP_003200676.1|PREDICTED: hypothetical protein LOC100034497 [Danio rerio]
c67583_g1_i2	46.6089	27.0092	66.2086	2.45134	1.29357	5.40216	0.0465702	0.574662	1.33189	gi|77863919|gb|ABB05049.1|supervillin [Danio rerio]
c82627_g1_i1	27.1012	10.4406	43.7617	4.19148	2.06746	4.41787	0.0112185	0.320508	1.95007	gi|30725820|ref|NP_851298.1|southpaw precursor [Danio rerio] >gnl|BL_ORD_ID|153012 southpaw [Danio rerio] >gnl|BL_ORD_ID|153012 Southpaw [Danio rerio] >gnl|BL_ORD_ID|153012 Southpaw [Danio rerio]
c96596_g1_i1	1114.63	2.24597	2227.01	991.562	9.95356	6.14412	0.045318	0.569515	1.34373	gi|156363653|ref|XP_001626156.1|predicted protein [Nematostella vectensis] >gnl|BL_ORD_ID|558756 predicted protein [Nematostella vectensis]
c97514_g1_i1	11.9774	2.16705	21.7878	10.0541	3.32972	2.78059	0.0216332	0.42818	1.66488	gi|390338799|ref|XP_003724851.1|PREDICTED: uncharacterized protein K02A2.6-like [Strongylocentrotus purpuratus]
c103581_g1_i1	2382.85	0.561492	4765.13	8486.56	13.051	5.69282	0.0190108	0.406754	1.721	gi|443733918|gb|ELU18102.1|hypothetical protein CAPTEDRAFT_143611, partial [Capitella teleta]
c4689_g1_i1	1496.28	0	2992.57	Inf	Inf	NA	0.0160055	0.375667	1.79573	gi|225581|prf||1306412Bstorage protein C94
c14095_g1_i1	161.65	0	323.301	Inf	Inf	NA	0.0484347	0.580415	1.31484	gi|341903180|gb|EGT59115.1|hypothetical protein CAEBREN_02026 [Caenorhabditis brenneri]
c19394_g1_i1	639.231	0	1278.46	Inf	Inf	NA	0.0244557	0.451176	1.61162	gi|226120|prf||1410330Bvicilin gene B
c19472_g1_i1	675.831	0	1351.66	Inf	Inf	NA	0.0237867	0.448078	1.62367	gi|321467016|gb|EFX78008.1|hypothetical protein DAPPUDRAFT_105663 [Daphnia pulex]
c20071_g1_i1	1077.67	0	2155.34	Inf	Inf	NA	0.0188513	0.405925	1.72466	gi|225580|prf||1306412Astorage protein C72
c26296_g1_i1	330.163	0	660.327	Inf	Inf	NA	0.0339768	0.510338	1.46882	gi|226552|prf||1601521BLea D-29 gene
c40471_g1_i1	168.767	0	337.534	Inf	Inf	NA	0.0474115	0.575845	1.32412	gi|498975441|ref|XP_004528069.1|PREDICTED: 3-phosphoshikimate 1-carboxyvinyltransferase-like [Ceratitis capitata]
c44690_g1_i1	557.643	0	1115.29	Inf	Inf	NA	0.0261766	0.466171	1.58209	gi|301632086|ref|XP_002945122.1|PREDICTED: adenosylhomocysteinase-like [Xenopus (Silurana) tropicalis]
c46483_g1_i1	1077.42	0	2154.83	Inf	Inf	NA	0.0188535	0.405925	1.72461	gi|301630264|ref|XP_002944242.1|PREDICTED: peroxiredoxin-2D-like [Xenopus (Silurana) tropicalis]
c48304_g1_i1	153.771	0	307.543	Inf	Inf	NA	0.0496488	0.585043	1.30409	gi|340379781|ref|XP_003388404.1|PREDICTED: gamma-interferon-inducible lysosomal thiol reductase-like [Amphimedon queenslandica]
c57536_g5_i1	5.51113	0	11.0223	Inf	Inf	NA	0.0367831	0.524731	1.43435	gi|301619298|ref|XP_002939031.1|PREDICTED: hypothetical protein LOC100487894 [Xenopus (Silurana) tropicalis]
c67826_g1_i1	232.309	0	464.618	Inf	Inf	NA	0.040461	0.545581	1.39296	gi|363745046|ref|XP_424273.3|PREDICTED: uncharacterized protein LOC426646 [Gallus gallus]
c75307_g1_i1	393.197	0	786.394	Inf	Inf	NA	0.0311489	0.496868	1.50656	gi|90959527|dbj|BAE92616.1|PvLEA1 protein [Polypedilum vanderplanki]
c82638_g1_i1	198.759	0	397.518	Inf	Inf	NA	0.0437176	0.56305	1.35934	gi|260836339|ref|XP_002613163.1|dehydrogenase/reductase protein, member 7B [Branchiostoma floridae] >gnl|BL_ORD_ID|978873 dehydrogenase/reductase protein, member 7B [Branchiostoma floridae]
c104400_g1_i1	330.672	0	661.344	Inf	Inf	NA	0.0339509	0.510306	1.46915	gi|498977796|ref|XP_004528689.1|PREDICTED: uncharacterized oxidoreductase YhxD-like [Ceratitis capitata]
c105216_g1_i1	248.067	0	496.135	Inf	Inf	NA	0.0391636	0.537384	1.40712	gi|498945130|ref|XP_004542792.1|PREDICTED: aquaporin-4-like isoform X2 [Maylandia zebra]
