# Supplementary material for: Integrated mRNA and microRNA transcriptome analyses reveal regulation of thermal acclimation in Gymnocypris przewalskii: A case study in Tibetan Schizothoracine fish
Source: PLoS One. 2017 Oct 18;12(10):e0186433. doi: 10.1371/journal.pone.0186433 (PMC5646821; doi:10.1371/journal.pone.0186433)
Supplement: S5 Table — (XLS) [file pone.0186433.s008.xls]

## Sheet: Sheet1
S5 Table. The result of conservative miRNA annotation analysis.
ID	Bos taurus	Danio rerio	Gallus gallus	Homo sapiens	Oryzias latipes	Pan troglodytes	Rattus norvegicus	Tetraodon nigroviridis
16_4356_5	-	-	-	-	-	-	-	-
17_10100_2	-	-	-	-	-	-	-	-
17_13355_2	-	-	-	hsa-miR-4497(2)	-	-	-	-
17_14_4542	bta-miR-215(5)	dre-miR-192(4)	gga-miR-215-5p(4)	hsa-miR-215-5p(4)	-	ptr-miR-215(4)	-	tni-miR-192(4)
17_2204_12	bta-miR-1260b(1)	-	-	hsa-miR-1260b(2)	-	ptr-miR-1260b(2)	-	-
17_2371_11	-	dre-miR-7b(4)	-	-	-	-	-	-
17_556_55	bta-miR-4286(2)	-	-	hsa-miR-4286(2)	-	-	-	-
17_5571_4	-	-	-	-	ola-miR-729(3)	-	-	-
17_7385_3	-	-	gga-miR-122-3p(5)	hsa-miR-122-3p(5)	ola-miR-122(2)	-	-	-
18_10248_2	-	dre-miR-100-3p(4)	gga-miR-100-3p(5)	hsa-miR-100-3p(4)	-	-	-	-
18_13710_2	-	-	-	hsa-miR-338-5p(4)	-	-	rno-miR-338-5p(4)	-
18_13978_2	-	-	-	hsa-miR-124-3p(4)	ola-miR-124-3p(5)	-	rno-miR-124-3p(4)	-
19_1079_31	-	dre-miR-124-3p(5)	gga-miR-124a-3p(5)	hsa-miR-124-3p(3)	ola-miR-124-3p(4)	ptr-miR-124a(5)	rno-miR-124-3p(3)	tni-miR-124(5)
19_116_328	bta-miR-124b(4)	dre-miR-124-3p(3)	gga-miR-124a-3p(3)	hsa-miR-124-3p(1)	ola-miR-124-3p(2)	ptr-miR-124a(3)	rno-miR-124-3p(1)	tni-miR-124(3)
19_12379_2	-	-	-	-	-	-	-	-
19_1322_25	bta-miR-92a(5)	dre-miR-92a-3p(5)	gga-miR-92-3p(4)	hsa-miR-92a-3p(5)	ola-miR-92a(4)	ptr-miR-92(5)	rno-miR-92a-3p(4)	tni-miR-92(5)
19_14022_2	-	dre-miR-30a-3p(3)	gga-miR-30a-3p(5)	hsa-miR-30d-3p(5)	ola-miR-30a-3p(2)	ptr-miR-30a-3p(5)	rno-miR-30a-3p(5)	-
19_1838_17	-	dre-miR-130c-5p(3)	gga-miR-130a-5p(3)	-	-	-	-	-
19_2607_11	-	-	-	-	-	-	-	-
19_3814_7	bta-miR-184(5)	dre-miR-184(5)	gga-miR-184-3p(5)	hsa-miR-184(5)	ola-miR-184-3p(4)	ptr-miR-184(5)	rno-miR-184(5)	tni-miR-184(4)
19_395_90	bta-miR-184(5)	dre-miR-184(5)	gga-miR-184-3p(5)	hsa-miR-184(5)	ola-miR-184-3p(4)	ptr-miR-184(5)	rno-miR-184(5)	tni-miR-184(4)
19_446_78	bta-miR-152(3)	dre-miR-152(3)	-	hsa-miR-152-3p(2)	ola-miR-148(3)	ptr-miR-152(2)	rno-miR-152-3p(2)	tni-miR-152(5)
19_6525_4	-	-	-	hsa-miR-181c-3p(3)	-	-	rno-miR-181c-3p(5)	-
19_9225_2	bta-miR-181c(5)	-	-	hsa-miR-181c-5p(3)	-	ptr-miR-181c(3)	rno-miR-181c-5p(3)	-
20_104_845	-	-	gga-miR-187-5p(4)	-	ola-miR-187(2)	-	-	-
20_10851_3	bta-miR-375(5)	dre-miR-375(4)	gga-miR-375(4)	hsa-miR-375(4)	-	ptr-miR-375(4)	rno-miR-375-3p(4)	tni-miR-375(4)
20_1108_48	bta-miR-27a-3p(2)	dre-miR-27a-3p(4)	gga-miR-27b-3p(5)	hsa-miR-27a-3p(3)	ola-miR-27a(2)	ptr-miR-27a(4)	rno-miR-27a-3p(3)	-
20_11635_3	bta-miR-210(5)	dre-miR-210-3p(4)	-	hsa-miR-210-3p(4)	-	ptr-miR-210(4)	rno-miR-210-3p(4)	tni-miR-210(4)
20_11770_3	-	dre-miR-15b-5p(4)	gga-miR-15c-5p(4)	-	-	-	-	tni-miR-15b(2)
20_1222_43	-	dre-miR-153a-5p(3)	gga-miR-153-5p(2)	hsa-miR-153-5p(2)	-	-	rno-miR-153-5p(3)	-
20_12839_2	-	-	-	hsa-let-7d-3p(2)	-	-	rno-let-7d-3p(2)	-
20_12875_2	-	-	gga-miR-187-5p(2)	-	-	-	-	-
20_13192_2	-	-	gga-miR-10b-3p(5)	hsa-miR-10b-3p(4)	-	-	rno-miR-10b-3p(3)	-
20_1328_38	-	-	-	-	ola-miR-125a-3p(4)	-	-	-
20_1737_28	-	dre-miR-10c-3p(3)	gga-miR-10a-3p(5)	hsa-miR-10a-3p(4)	-	-	rno-miR-10a-3p(4)	-
20_17861_2	-	-	-	-	-	-	rno-miR-9b-5p(1)	-
20_201_384	-	dre-miR-181b-3p(4)	gga-miR-181b-1-3p(3)	hsa-miR-181b-3p(1)	ola-miR-181b-3p(2)	-	rno-miR-181b-1-3p(1)	-
20_21041_2	-	-	-	-	-	-	-	-
20_2160_22	bta-miR-132(2)	dre-miR-132-3p(2)	-	hsa-miR-132-3p(2)	ola-miR-132(1)	-	rno-miR-132-3p(2)	tni-miR-132(2)
20_2180_22	-	dre-miR-301c-3p(2)	-	hsa-miR-301a-3p(5)	ola-miR-301b-3p(2)	ptr-miR-301a(5)	rno-miR-301a-3p(5)	tni-miR-301(2)
20_2259_21	-	dre-miR-15a-3p(2)	-	-	-	-	-	-
20_2925_15	-	-	-	-	-	-	-	-
20_2933_15	-	dre-miR-219-3p(5)	-	-	-	-	-	-
20_31_4335	bta-miR-148b(4)	dre-miR-148(2)	gga-miR-148a-3p(4)	hsa-miR-148b-3p(4)	ola-miR-148(0)	ptr-miR-148b(4)	rno-miR-148a-3p(3)	tni-miR-148(2)
20_3514_12	bta-miR-22-3p(3)	dre-miR-22a-3p(4)	gga-miR-22-3p(4)	hsa-miR-22-3p(4)	ola-miR-22(3)	ptr-miR-22(4)	rno-miR-22-3p(4)	tni-miR-22a(4)
20_417_153	-	dre-miR-20a-3p(2)	-	-	-	-	-	-
20_4298_9	-	-	-	hsa-miR-106b-3p(2)	-	-	rno-miR-106b-3p(2)	-
20_444_139	-	-	-	-	ola-miR-184-3p(5)	-	-	tni-miR-184(5)
20_48_2648	bta-miR-187(2)	dre-miR-187(0)	gga-miR-187-3p(0)	hsa-miR-187-3p(2)	-	-	rno-miR-187-3p(2)	tni-miR-187(0)
20_4_39355	bta-miR-100(2)	dre-miR-100-5p(2)	gga-miR-100-5p(2)	hsa-miR-100-5p(2)	ola-miR-100(1)	ptr-miR-100(2)	rno-miR-100-5p(2)	tni-miR-100(2)
20_51_2273	bta-miR-16b(1)	dre-miR-16b(2)	gga-miR-16-5p(2)	hsa-miR-16-5p(2)	ola-miR-16(1)	ptr-miR-16(2)	rno-miR-16-5p(2)	tni-miR-16(2)
20_562_111	-	-	gga-miR-19b-5p(5)	hsa-miR-19b-1-5p(5)	-	-	-	-
20_5969_6	bta-miR-148a(2)	dre-miR-148(4)	gga-miR-148a-3p(2)	hsa-miR-148a-3p(2)	ola-miR-148(2)	ptr-miR-148a(2)	rno-miR-148a-3p(1)	tni-miR-148(4)
20_6050_6	bta-miR-33a(3)	-	gga-miR-33-5p(2)	hsa-miR-33a-5p(3)	-	ptr-miR-33a(1)	rno-miR-33-5p(3)	-
20_6380_6	-	dre-miR-460-3p(2)	gga-miR-460a-3p(2)	-	ola-miR-460-3p(3)	-	-	tni-miR-460(2)
20_7314_5	bta-miR-124b(5)	dre-miR-124-3p(4)	gga-miR-124b(2)	hsa-miR-124-3p(2)	ola-miR-124-3p(3)	ptr-miR-124a(4)	rno-miR-124-3p(2)	tni-miR-124(4)
20_74_1347	bta-miR-214(4)	dre-miR-214(3)	gga-miR-214(3)	hsa-miR-214-3p(4)	ola-miR-214(3)	ptr-miR-214(3)	rno-miR-214-3p(3)	tni-miR-214(3)
20_777_77	-	dre-miR-210-5p(2)	-	-	ola-miR-210-5p(0)	-	-	-
20_78_1268	bta-miR-27b(3)	dre-miR-27c-3p(1)	gga-miR-27b-3p(3)	hsa-miR-27b-3p(3)	ola-miR-27c-3p(0)	ptr-miR-27b(3)	rno-miR-27b-3p(3)	tni-miR-27c(1)
20_79_1239	bta-miR-27a-3p(0)	dre-miR-27a-3p(2)	gga-miR-27b-3p(5)	hsa-miR-27a-3p(1)	ola-miR-27a(0)	ptr-miR-27a(2)	rno-miR-27a-3p(1)	-
20_91_1029	bta-miR-144(2)	dre-miR-144-3p(0)	gga-miR-144-3p(2)	hsa-miR-144-3p(0)	-	ptr-miR-144(2)	rno-miR-144-3p(0)	tni-miR-144(0)
20_9771_3	-	dre-miR-10b-3p(4)	-	hsa-miR-10b-3p(4)	-	-	rno-miR-10b-3p(3)	-
21_1007_205	bta-miR-148b(1)	dre-miR-152(3)	-	hsa-miR-148b-3p(1)	ola-miR-148(3)	ptr-miR-148b(1)	rno-miR-148b-3p(1)	tni-miR-152(3)
21_10221_9	-	-	-	hsa-let-7b-3p(3)	-	-	rno-let-7b-3p(3)	-
21_10268_9	-	dre-miR-222a-5p(4)	-	-	-	-	rno-miR-222-5p(4)	-
21_105_4633	bta-miR-27b(4)	dre-miR-27d(1)	gga-miR-27b-3p(4)	hsa-miR-27b-3p(4)	ola-miR-27d-3p(3)	ptr-miR-27b(4)	rno-miR-27b-3p(4)	tni-miR-27b(5)
21_1074_186	-	-	-	-	-	-	-	-
21_110_4122	-	-	-	-	-	-	-	-
21_1122_174	-	dre-let-7d-3p(3)	gga-let-7a-2-3p(1)	hsa-let-7c-3p(3)	-	-	rno-let-7c-1-3p(3)	-
21_11361_7	bta-miR-29b(4)	dre-miR-29b(3)	gga-miR-29b-3p(4)	hsa-miR-29b-3p(4)	ola-miR-29b(3)	ptr-miR-29b(1)	rno-miR-29b-3p(4)	tni-miR-29b(3)
21_1144_170	-	dre-miR-138-3p(0)	gga-miR-138-2-3p(5)	hsa-miR-138-2-3p(3)	-	-	rno-miR-138-2-3p(2)	-
21_115_3894	-	dre-miR-10d-3p(1)	-	-	-	-	-	-
21_1171_165	-	dre-miR-10b-3p(5)	-	-	-	-	-	-
21_118_3815	-	-	gga-miR-1711(5)	hsa-miR-143-5p(1)	-	-	rno-miR-143-5p(0)	-
21_12269_7	-	-	gga-miR-124c-5p(0)	-	-	-	-	-
21_1237_154	bta-miR-142-5p(3)	dre-miR-142a-5p(4)	gga-miR-142-5p(3)	hsa-miR-142-5p(4)	ola-miR-142(1)	-	rno-miR-142-5p(4)	tni-miR-142a(4)
21_1266_150	bta-miR-15a(4)	dre-miR-15b-5p(3)	gga-miR-15b-5p(1)	hsa-miR-15b-5p(5)	-	ptr-miR-15b(5)	rno-miR-15a-5p(4)	tni-miR-15b(5)
21_12670_6	-	dre-miR-301c-5p(4)	-	-	-	-	-	-
21_1279_148	bta-miR-184(3)	dre-miR-184(3)	gga-miR-184-3p(3)	hsa-miR-184(3)	ola-miR-184-3p(2)	ptr-miR-184(3)	rno-miR-184(3)	tni-miR-184(2)
21_1329_140	bta-miR-92b(3)	dre-miR-92b-3p(3)	gga-miR-92-3p(4)	hsa-miR-92b-3p(3)	ola-miR-92a(4)	ptr-miR-92b(3)	rno-miR-92b-3p(3)	tni-miR-92(5)
21_13405_6	bta-miR-429(3)	dre-miR-429a(3)	gga-miR-429-3p(3)	-	-	-	rno-miR-429(3)	tni-miR-429(3)
21_1353_137	bta-miR-142-5p(3)	dre-miR-142b-5p(1)	gga-miR-142-5p(5)	hsa-miR-142-5p(2)	ola-miR-142(5)	-	rno-miR-142-5p(2)	tni-miR-142a(2)
21_1368_134	-	-	-	-	-	-	-	-
21_1398_131	bta-miR-27a-3p(1)	dre-miR-27a-3p(3)	-	hsa-miR-27a-3p(2)	ola-miR-27a(1)	ptr-miR-27a(3)	rno-miR-27a-3p(2)	-
21_141_3060	-	-	-	-	ola-miR-33(4)	-	-	-
21_142_3036	bta-miR-124b(2)	dre-miR-124-3p(1)	gga-miR-124a-3p(1)	hsa-miR-124-3p(1)	ola-miR-124-3p(0)	ptr-miR-124a(1)	rno-miR-124-3p(1)	tni-miR-124(1)
21_14307_5	-	-	-	-	-	-	-	-
21_144_2959	bta-miR-218(3)	dre-miR-218b(1)	gga-miR-218-5p(2)	hsa-miR-218-5p(2)	ola-miR-218b(1)	ptr-miR-218(2)	rno-miR-218a-5p(2)	tni-miR-218b(1)
21_14913_5	bta-miR-22-5p(3)	dre-miR-22a-5p(3)	gga-miR-22-5p(3)	hsa-miR-22-5p(3)	-	-	rno-miR-22-5p(3)	-
21_15076_5	-	-	-	hsa-miR-148b-5p(3)	-	-	rno-miR-148b-5p(3)	-
21_1526_116	bta-miR-33a(0)	-	gga-miR-33-5p(1)	hsa-miR-33a-5p(0)	-	ptr-miR-33a(2)	rno-miR-33-5p(0)	-
21_1529_115	-	-	-	-	-	-	-	-
21_1537_115	-	-	-	-	-	-	-	-
21_1544_114	-	dre-miR-182-3p(2)	-	hsa-miR-182-3p(2)	-	-	-	tni-miR-182(2)
21_1567_111	bta-miR-142-5p(1)	dre-miR-142a-5p(0)	gga-miR-142-5p(3)	hsa-miR-142-5p(0)	ola-miR-142(3)	-	rno-miR-142-5p(0)	tni-miR-142a(0)
21_1605_108	-	-	-	-	-	-	-	-
21_163_2374	-	dre-miR-182-3p(0)	-	hsa-miR-182-3p(0)	-	-	-	tni-miR-182(0)
21_1645_105	bta-miR-150(4)	dre-miR-150(1)	-	hsa-miR-150-5p(3)	ola-miR-150(2)	ptr-miR-150(3)	rno-miR-150-5p(3)	-
21_1662_103	bta-miR-130a(1)	dre-miR-130a(1)	gga-miR-130c-3p(1)	hsa-miR-130a-3p(1)	ola-miR-130c(4)	ptr-miR-130a(1)	rno-miR-130a-3p(1)	tni-miR-130(3)
21_1688_101	-	-	-	-	-	-	-	-
21_1718_99	bta-miR-202(2)	dre-miR-202-5p(1)	gga-miR-202-5p(3)	hsa-miR-202-5p(3)	-	-	-	-
21_17_59112	bta-miR-199a-3p(1)	dre-miR-199-3p(1)	gga-miR-199-3p(3)	hsa-miR-199b-3p(1)	ola-miR-199a-3p(1)	ptr-miR-199b(1)	rno-miR-199a-3p(1)	-
21_1824_91	-	-	-	-	-	-	-	-
21_18924_4	-	-	-	-	-	ptr-miR-25(2)	-	-
21_19024_4	-	dre-let-7e(3)	gga-let-7k-5p(3)	hsa-miR-1827(3)	-	-	-	tni-let-7e(3)
21_1935_84	bta-miR-92b(3)	dre-miR-92b-3p(3)	gga-miR-92-3p(4)	hsa-miR-92b-3p(3)	ola-miR-92a(4)	ptr-miR-92b(3)	rno-miR-92b-3p(3)	tni-miR-92(5)
21_193_1705	-	dre-miR-145-3p(3)	-	hsa-miR-145-3p(3)	-	-	rno-miR-145-3p(4)	-
21_19442_4	bta-miR-196b(4)	dre-miR-196b(3)	-	hsa-miR-196b-5p(3)	-	ptr-miR-196b(3)	rno-miR-196b-5p(3)	tni-miR-196b(3)
21_195_1696	-	dre-miR-430b-3p(4)	-	-	-	-	-	-
21_19610_4	-	-	-	-	-	-	-	-
21_19734_4	-	-	-	-	-	-	-	-
21_19764_4	bta-miR-429(3)	dre-miR-429a(3)	gga-miR-429-3p(3)	-	-	-	rno-miR-429(3)	tni-miR-429(3)
21_199_1677	-	dre-miR-125b-1-3p(1)	-	hsa-miR-125b-1-3p(3)	-	-	rno-miR-125b-1-3p(3)	-
21_1_813768	bta-miR-143(1)	dre-miR-143(0)	-	hsa-miR-143-3p(0)	ola-miR-143(1)	ptr-miR-143(1)	rno-miR-143-3p(1)	-
21_200_1660	-	dre-miR-10a-3p(1)	-	-	-	-	-	-
21_206_1557	bta-miR-130a(3)	dre-miR-130c-3p(1)	gga-miR-130a-3p(1)	hsa-miR-130a-3p(3)	ola-miR-130c(2)	ptr-miR-130a(3)	rno-miR-130a-3p(3)	tni-miR-130(1)
21_20805_3	bta-miR-142-5p(5)	-	gga-miR-142-5p(5)	-	ola-miR-142(3)	-	-	-
21_20_46845	bta-miR-129-5p(1)	dre-miR-129-5p(1)	-	hsa-miR-129-5p(0)	-	ptr-miR-129(0)	rno-miR-129-5p(0)	tni-miR-129(1)
21_21464_3	-	-	-	hsa-miR-4443(4)	-	-	-	-
21_2150_72	-	dre-miR-205-3p(1)	-	-	ola-miR-205(1)	-	-	-
21_2184_71	bta-miR-375(4)	dre-miR-375(3)	gga-miR-375(3)	hsa-miR-375(3)	-	ptr-miR-375(3)	rno-miR-375-3p(3)	tni-miR-375(3)
21_22178_3	-	-	-	-	ola-miR-99(3)	-	-	-
21_2335_64	-	dre-miR-430a-5p(2)	-	-	-	-	-	-
21_2337_64	-	-	gga-miR-128-2-5p(4)	-	-	-	-	-
21_2361_63	-	dre-miR-135b-3p(5)	gga-miR-135a-2-3p(5)	-	-	-	rno-miR-135a-3p(5)	-
21_240_1305	bta-miR-101(4)	dre-miR-101b(3)	gga-miR-101-3p(3)	hsa-miR-101-3p(4)	ola-miR-101b-3p(2)	ptr-miR-101(5)	rno-miR-101a-3p(4)	tni-miR-101b(3)
21_24202_3	-	-	gga-miR-181b-1-3p(4)	hsa-miR-181b-3p(2)	-	-	rno-miR-181b-1-3p(2)	-
21_24439_3	-	-	-	-	-	-	-	-
21_244_1288	bta-miR-34c(3)	dre-miR-34c-5p(4)	gga-miR-34c-5p(4)	hsa-miR-34c-5p(4)	-	-	rno-miR-34c-5p(4)	-
21_24705_3	-	dre-miR-133a-2-5p(2)	gga-miR-133a-5p(4)	hsa-miR-133a-5p(3)	ola-miR-133-5p(4)	-	rno-miR-133a-5p(3)	-
21_2559_58	-	-	gga-miR-199b(5)	-	-	-	-	-
21_2591_57	-	dre-miR-133a-2-5p(2)	gga-miR-133a-5p(4)	hsa-miR-133a-5p(3)	ola-miR-133-5p(4)	-	rno-miR-133a-5p(3)	-
21_25_36313	bta-miR-184(1)	dre-miR-184(1)	gga-miR-184-3p(1)	hsa-miR-184(1)	ola-miR-184-3p(0)	ptr-miR-184(1)	rno-miR-184(1)	tni-miR-184(0)
21_26742_2	-	dre-miR-193b-5p(2)	-	-	-	-	-	-
21_26950_2	-	dre-miR-736(2)	-	-	-	-	-	-
21_2698_53	-	-	-	-	-	-	-	-
21_269_1057	-	dre-miR-192(4)	-	hsa-miR-192-5p(4)	ola-miR-192-5p(4)	ptr-miR-192(4)	rno-miR-192-5p(4)	tni-miR-192(4)
21_27361_2	-	-	-	-	ola-miR-181b-3p(3)	-	-	-
21_2801_50	bta-miR-499(2)	dre-miR-499-5p(3)	gga-miR-499-5p(2)	hsa-miR-499a-5p(2)	-	-	rno-miR-499-5p(2)	-
21_2813_50	-	dre-miR-460-5p(3)	gga-miR-460a-5p(1)	-	ola-miR-460-5p(1)	-	-	-
21_28144_2	-	-	gga-miR-30c-2-3p(2)	hsa-miR-30c-2-3p(3)	-	-	rno-miR-30c-2-3p(3)	-
21_2817_50	bta-miR-183(4)	dre-miR-183-5p(4)	gga-miR-183(4)	hsa-miR-183-5p(3)	ola-miR-183-5p(2)	ptr-miR-183(4)	rno-miR-183-5p(3)	tni-miR-183(4)
21_28188_2	bta-miR-29b(4)	dre-miR-29b(3)	gga-miR-29b-3p(4)	hsa-miR-29b-3p(4)	ola-miR-29b(3)	ptr-miR-29b(3)	rno-miR-29b-3p(4)	tni-miR-29b(3)
21_28221_2	-	dre-miR-196b(3)	-	-	-	-	-	tni-miR-196b(3)
21_28766_2	-	dre-miR-100-2-3p(3)	gga-miR-100-3p(4)	hsa-miR-100-3p(3)	-	-	rno-miR-100-3p(2)	-
21_2949_47	-	dre-miR-204-2-3p(0)	-	-	-	-	-	-
21_2991_46	bta-miR-23b-5p(0)	-	gga-miR-23b-5p(2)	hsa-miR-23b-5p(1)	-	-	rno-miR-23b-5p(0)	-
21_302_919	bta-miR-133b(3)	dre-miR-133b-3p(3)	gga-miR-133b(4)	hsa-miR-133b(3)	ola-miR-133-3p(3)	ptr-miR-133b(3)	rno-miR-133b-3p(3)	tni-miR-133(3)
21_3090_44	bta-miR-144(5)	dre-miR-144-3p(3)	gga-miR-144-3p(3)	hsa-miR-144-3p(3)	-	ptr-miR-144(5)	rno-miR-144-3p(3)	tni-miR-144(3)
21_320_864	bta-miR-130b(3)	dre-miR-130b(1)	gga-miR-130b-3p(3)	hsa-miR-130b-3p(3)	-	ptr-miR-130b(3)	rno-miR-130b-3p(3)	-
21_3224_42	bta-miR-148b(3)	dre-miR-152(3)	-	hsa-miR-148b-3p(3)	ola-miR-152(2)	ptr-miR-148b(3)	rno-miR-148b-3p(3)	tni-miR-152(1)
21_322_857	-	dre-miR-460-5p(1)	gga-miR-460a-5p(3)	-	ola-miR-460-5p(1)	-	-	-
21_3419_39	-	dre-miR-301c-5p(4)	-	-	-	-	-	-
21_3428_39	bta-miR-92b(3)	dre-miR-92b-3p(3)	gga-miR-92-3p(2)	hsa-miR-92b-3p(3)	ola-miR-92a(2)	ptr-miR-92b(3)	rno-miR-92a-3p(2)	tni-miR-92(3)
21_342_799	-	-	-	-	ola-miR-125a-3p(3)	-	-	-
21_347_775	-	dre-miR-22b-5p(1)	-	-	-	-	-	-
21_349_772	bta-miR-15a(2)	dre-miR-15a-5p(1)	gga-miR-15a(2)	hsa-miR-15a-5p(3)	ola-miR-15a(3)	ptr-miR-15a(3)	rno-miR-15a-5p(4)	tni-miR-15a(3)
21_351_758	-	-	-	-	-	-	-	-
21_359_737	bta-miR-144(3)	dre-miR-144-3p(1)	gga-miR-144-3p(1)	hsa-miR-144-3p(1)	-	ptr-miR-144(3)	rno-miR-144-3p(1)	tni-miR-144(1)
21_3610_36	bta-miR-210(2)	dre-miR-210-3p(3)	-	hsa-miR-210-3p(3)	ola-miR-210-3p(3)	ptr-miR-210(3)	rno-miR-210-3p(3)	tni-miR-210(3)
21_36384_2	-	-	-	-	-	-	-	-
21_370_708	bta-miR-199c(3)	dre-miR-199-3p(5)	gga-miR-199-3p(3)	hsa-miR-199b-3p(5)	ola-miR-199a-3p(5)	ptr-miR-199b(5)	rno-miR-199a-3p(5)	-
21_38352_2	-	dre-miR-138-3p(2)	gga-miR-138-2-3p(5)	hsa-miR-138-2-3p(1)	-	-	rno-miR-138-2-3p(0)	-
21_38901_2	-	dre-miR-150(3)	-	hsa-miR-150-5p(5)	ola-miR-150(0)	ptr-miR-150(5)	rno-miR-150-5p(5)	-
21_38975_2	-	-	-	hsa-miR-30d-3p(3)	-	-	rno-miR-30d-3p(3)	-
21_3958_32	-	dre-miR-7147(0)	-	-	-	-	-	-
21_4004_32	-	-	-	-	-	-	-	-
21_401_652	-	dre-miR-181c-3p(1)	-	-	-	-	-	-
21_403_648	-	dre-miR-430c-3p(1)	-	-	ola-miR-430d(5)	-	-	-
21_4075_31	-	dre-miR-222b(4)	gga-miR-222b-3p(3)	-	-	-	-	-
21_40809_2	bta-miR-92a(5)	dre-miR-92a-3p(5)	gga-miR-92-3p(4)	hsa-miR-92a-3p(5)	ola-miR-92a(4)	ptr-miR-92(5)	rno-miR-92a-3p(4)	tni-miR-92(5)
21_4136_30	-	-	-	-	ola-miR-24b-3p(3)	-	-	-
21_41868_2	-	dre-miR-30a-3p(3)	-	-	-	-	-	-
21_420_614	-	dre-miR-181b-3p(3)	gga-miR-181b-1-3p(2)	hsa-miR-181b-3p(0)	ola-miR-181b-3p(3)	-	rno-miR-181b-1-3p(0)	-
21_42_13496	bta-miR-133b(1)	dre-miR-133b-3p(1)	gga-miR-133b(2)	hsa-miR-133b(1)	ola-miR-133-3p(3)	ptr-miR-133b(1)	rno-miR-133b-3p(1)	tni-miR-133(1)
21_4396_28	bta-miR-223(3)	dre-miR-223(2)	gga-miR-223(2)	hsa-miR-223-3p(3)	ola-miR-223(1)	ptr-miR-223(2)	rno-miR-223-3p(2)	tni-miR-223(2)
21_43_13464	bta-miR-16b(4)	dre-miR-16c-5p(1)	gga-miR-16-5p(5)	hsa-miR-16-5p(5)	ola-miR-16(4)	ptr-miR-16(5)	rno-miR-16-5p(5)	tni-miR-16(3)
21_4604_26	-	dre-miR-18c(3)	-	-	-	-	-	-
21_468_555	bta-miR-137(2)	dre-miR-137-3p(3)	gga-miR-137-3p(1)	hsa-miR-137(2)	ola-miR-137(5)	ptr-miR-137(2)	rno-miR-137-3p(2)	tni-miR-137(5)
21_47_12213	-	dre-miR-133a-2-5p(0)	gga-miR-133a-5p(2)	hsa-miR-133a-5p(1)	ola-miR-133-5p(2)	-	rno-miR-133a-5p(1)	-
21_480_541	-	-	-	hsa-miR-181b-3p(4)	ola-miR-181b-3p(5)	-	rno-miR-181b-1-3p(4)	-
21_4887_24	-	dre-miR-9-3p(2)	-	hsa-miR-9-3p(3)	ola-miR-9a-3p(4)	-	rno-miR-9a-3p(3)	-
21_48_11646	-	dre-miR-301c-5p(2)	gga-miR-301a-5p(3)	hsa-miR-301b-5p(3)	ola-miR-301b-5p(4)	-	-	-
21_495_514	-	dre-miR-10b-2-3p(0)	-	-	-	-	-	-
21_4_191802	bta-miR-27b(0)	dre-miR-27b-3p(1)	gga-miR-27b-3p(0)	hsa-miR-27b-3p(0)	ola-miR-27d-3p(3)	ptr-miR-27b(0)	rno-miR-27b-3p(0)	tni-miR-27b(1)
21_505_501	-	dre-miR-7149-5p(4)	-	-	-	-	-	-
21_5062_23	bta-miR-454(4)	dre-miR-454a(1)	gga-miR-454-3p(4)	hsa-miR-454-3p(4)	-	ptr-miR-454(4)	-	-
21_522_475	-	-	-	-	-	-	-	-
21_5265_22	bta-miR-133b(3)	dre-miR-133b-3p(3)	gga-miR-133b(2)	hsa-miR-133b(3)	ola-miR-133-3p(3)	ptr-miR-133b(3)	rno-miR-133b-3p(3)	tni-miR-133(3)
21_5287_21	-	dre-miR-23a-3-5p(0)	-	-	-	-	-	-
21_551_448	bta-miR-363(2)	dre-miR-363-3p(3)	-	hsa-miR-363-3p(3)	-	-	rno-miR-363-3p(2)	-
21_5595_20	-	-	-	-	-	-	-	-
21_56_10020	-	dre-miR-135b-3p(1)	-	-	-	-	-	-
21_598_408	-	dre-miR-130c-5p(1)	gga-miR-130a-5p(1)	-	-	-	-	-
21_5_179669	bta-miR-148b(3)	dre-miR-148(1)	gga-miR-148a-3p(3)	hsa-miR-148b-3p(3)	ola-miR-148(1)	ptr-miR-148b(3)	rno-miR-148a-3p(2)	tni-miR-148(1)
21_6041_18	bta-let-7a-5p(3)	dre-let-7a(3)	gga-let-7j-5p(3)	hsa-let-7a-5p(3)	ola-let-7a-5p(2)	ptr-let-7a(3)	rno-let-7a-5p(3)	tni-let-7a(3)
21_609_400	bta-miR-23b-5p(2)	-	-	hsa-miR-23b-5p(3)	-	-	rno-miR-23b-5p(2)	-
21_60_9647	bta-miR-27b(2)	dre-miR-27c-3p(0)	gga-miR-27b-3p(2)	hsa-miR-27b-3p(2)	ola-miR-27c-3p(1)	ptr-miR-27b(2)	rno-miR-27b-3p(2)	tni-miR-27c(0)
21_610_399	-	dre-miR-10c-3p(2)	-	hsa-miR-10a-3p(5)	-	-	rno-miR-10a-3p(5)	-
21_612_399	-	dre-miR-10b-3p(3)	-	-	-	-	-	-
21_63_9337	bta-miR-214(1)	dre-miR-214(0)	gga-miR-214(0)	hsa-miR-214-3p(1)	-	ptr-miR-214(0)	rno-miR-214-3p(0)	tni-miR-214(0)
21_6660_16	-	-	-	-	-	-	-	-
21_6662_16	-	dre-miR-135b-3p(3)	-	-	-	-	-	-
21_6692_16	-	-	-	-	-	-	-	-
21_671_346	bta-miR-429(5)	dre-miR-429b(1)	gga-miR-429-3p(5)	-	-	-	rno-miR-429(5)	tni-miR-429(5)
21_67_9068	bta-miR-148b(3)	dre-miR-152(1)	-	hsa-miR-148b-3p(3)	ola-miR-148(3)	ptr-miR-148b(3)	rno-miR-148b-3p(3)	tni-miR-152(3)
21_7032_14	bta-miR-129-5p(3)	dre-miR-129-5p(3)	-	hsa-miR-129-5p(2)	-	ptr-miR-129(2)	rno-miR-129-5p(2)	tni-miR-129(3)
21_705_328	bta-miR-92a(3)	dre-miR-92a-3p(3)	gga-miR-92-3p(2)	hsa-miR-92a-3p(3)	ola-miR-92a(2)	ptr-miR-92(3)	rno-miR-92a-3p(2)	tni-miR-92(3)
21_719_317	-	dre-miR-181b-3p(1)	gga-miR-181b-2-3p(2)	hsa-miR-181b-2-3p(1)	-	-	rno-miR-181b-1-3p(2)	-
21_7515_13	bta-miR-122(3)	dre-miR-122(3)	gga-miR-122-5p(4)	hsa-miR-122-5p(3)	-	ptr-miR-122(3)	rno-miR-122-5p(3)	tni-miR-122(3)
21_7668_13	-	-	-	hsa-miR-3120-5p(2)	-	-	-	-
21_7745_13	-	dre-miR-133a-2-5p(2)	gga-miR-133a-5p(4)	hsa-miR-133a-5p(3)	ola-miR-133-5p(4)	-	rno-miR-133a-5p(3)	-
21_7747_13	-	dre-miR-15a-5p(5)	-	-	-	-	-	-
21_7_162305	bta-miR-128(0)	dre-miR-128-3p(1)	gga-miR-128-3p(0)	hsa-miR-128-3p(0)	ola-miR-128(1)	ptr-miR-128(0)	rno-miR-128-3p(0)	tni-miR-128(1)
21_82_7087	-	dre-miR-723-3p(2)	-	-	-	-	-	-
21_8301_11	-	-	-	-	-	-	rno-miR-9b-5p(4)	-
21_8526_11	bta-miR-423-5p(2)	-	-	hsa-miR-423-5p(2)	-	-	rno-miR-423-5p(3)	-
21_85_6506	bta-miR-27a-3p(5)	dre-miR-27e(1)	-	-	ola-miR-27d-3p(3)	-	-	tni-miR-27e(1)
21_8638_11	-	-	-	-	-	-	-	-
21_868_251	-	dre-miR-221-5p(5)	-	hsa-miR-221-5p(1)	-	-	rno-miR-221-5p(2)	-
21_873_249	-	dre-miR-20a-3p(1)	-	-	-	-	-	-
21_8856_11	bta-miR-1306(0)	dre-miR-1306(1)	gga-miR-1306-5p(4)	hsa-miR-1306-5p(1)	ola-miR-1306(0)	-	rno-miR-1306-5p(1)	-
21_8917_10	-	-	gga-miR-33-3p(1)	-	-	-	-	-
21_9197_10	bta-miR-187(1)	dre-miR-187(1)	gga-miR-187-3p(1)	hsa-miR-187-3p(1)	-	-	rno-miR-187-3p(1)	tni-miR-187(1)
21_919_230	bta-miR-192(4)	dre-miR-192(2)	-	hsa-miR-192-5p(2)	ola-miR-192-5p(2)	ptr-miR-192(2)	rno-miR-192-5p(2)	tni-miR-192(2)
21_923_228	-	-	-	-	-	-	-	-
21_9382_10	-	-	gga-miR-1306-3p(4)	-	-	-	rno-miR-1306-3p(3)	-
21_939_225	-	dre-miR-203a-3p(5)	gga-miR-203a(5)	hsa-miR-203a-3p(5)	ola-miR-203(5)	ptr-miR-203(5)	rno-miR-203a-3p(5)	tni-miR-203(5)
21_940_225	-	-	-	hsa-miR-3074-5p(2)	-	-	-	-
21_944_224	-	dre-miR-181a-2-3p(5)	-	-	ola-miR-181a-3p(4)	-	-	-
21_9_143021	bta-miR-192(4)	dre-miR-192(0)	gga-miR-215-5p(4)	hsa-miR-192-5p(2)	ola-miR-192-5p(2)	ptr-miR-192(2)	rno-miR-192-5p(2)	tni-miR-192(0)
22_10016_25	bta-let-7c(2)	dre-let-7c-5p(2)	gga-let-7c-5p(2)	hsa-let-7c-5p(2)	ola-let-7c(3)	ptr-let-7c(2)	rno-let-7c-5p(2)	-
22_10114_25	bta-miR-192(5)	dre-miR-192(3)	-	hsa-miR-192-5p(5)	ola-miR-192-5p(3)	ptr-miR-192(5)	rno-miR-192-5p(5)	tni-miR-192(3)
22_1014_649	-	dre-miR-730(1)	gga-miR-460b-5p(2)	-	-	-	-	-
22_1016_648	bta-let-7b(0)	dre-let-7b(0)	gga-let-7b(0)	hsa-let-7b-5p(0)	ola-let-7b(1)	ptr-let-7b(0)	rno-let-7b-5p(0)	tni-let-7b(0)
22_10218_24	bta-miR-24-3p(2)	dre-miR-24(2)	gga-miR-24-3p(2)	hsa-miR-24-3p(2)	ola-miR-24a(2)	ptr-miR-24(2)	rno-miR-24-3p(2)	tni-miR-24(2)
22_10231_24	bta-miR-142-5p(4)	dre-miR-142b-5p(0)	-	hsa-miR-142-5p(3)	-	-	rno-miR-142-5p(3)	tni-miR-142b(2)
22_10310_24	-	dre-miR-181a-2-3p(2)	-	-	ola-miR-181a-3p(3)	-	-	-
22_10339_24	-	dre-miR-132-5p(0)	-	-	-	-	-	-
22_10410_24	-	-	-	-	-	-	-	-
22_1044_630	-	-	-	-	-	-	-	-
22_10582_23	-	-	gga-miR-181b-2-3p(5)	-	-	-	-	-
22_105_18996	-	dre-miR-146b(0)	gga-miR-146a-5p(4)	hsa-miR-146a-5p(4)	-	ptr-miR-146a(4)	rno-miR-146a-5p(4)	-
22_1063_615	-	-	-	-	-	-	-	-
22_10696_23	bta-miR-92a(4)	dre-miR-92a-3p(4)	gga-miR-92-3p(3)	hsa-miR-92a-3p(4)	ola-miR-92a(3)	ptr-miR-92(4)	rno-miR-92a-3p(3)	tni-miR-92(4)
22_106_18420	bta-miR-194(0)	dre-miR-194a(1)	gga-miR-194(0)	hsa-miR-194-5p(0)	ola-miR-194-5p(3)	ptr-miR-194(0)	rno-miR-194-5p(0)	tni-miR-194(1)
22_1075_608	-	-	-	-	-	-	-	-
22_107_18409	bta-miR-135a(3)	dre-miR-135c(0)	gga-miR-135a-5p(3)	hsa-miR-135a-5p(3)	ola-miR-135a(1)	ptr-miR-135a(3)	rno-miR-135a-5p(3)	tni-miR-135a(0)
22_10835_22	-	dre-miR-737-3p(3)	-	-	-	-	-	-
22_1088_593	bta-miR-124b(3)	dre-miR-124-3p(2)	gga-miR-124a-3p(0)	hsa-miR-124-3p(2)	ola-miR-124-3p(1)	ptr-miR-124a(0)	rno-miR-124-3p(2)	tni-miR-124(2)
22_108_18333	bta-miR-23a(0)	dre-miR-23a-3p(0)	-	hsa-miR-23a-3p(1)	ola-miR-23a(0)	ptr-miR-23a(1)	rno-miR-23a-3p(1)	tni-miR-23a(0)
22_10946_22	bta-let-7a-5p(2)	dre-let-7a(2)	gga-let-7j-5p(2)	hsa-let-7a-5p(2)	ola-let-7a(2)	ptr-let-7a(2)	rno-let-7a-5p(2)	tni-let-7a(2)
22_109_18119	bta-miR-1(4)	dre-miR-1(4)	gga-miR-1a-3p(3)	hsa-miR-1-3p(4)	ola-miR-1-3p(3)	ptr-miR-1(4)	rno-miR-1b(4)	tni-miR-1(4)
22_10_365152	bta-miR-99a-5p(1)	dre-miR-99(0)	gga-miR-99a-5p(0)	hsa-miR-99a-5p(0)	-	ptr-miR-99a(0)	rno-miR-99a-5p(0)	tni-miR-100(2)
22_11019_22	bta-miR-133a(4)	dre-miR-133a-3p(4)	gga-miR-133a-3p(2)	hsa-miR-133a-3p(4)	-	ptr-miR-133a(4)	rno-miR-133a-3p(4)	tni-miR-133(4)
22_11043_22	-	-	-	-	-	-	-	-
22_1105_582	bta-miR-221(2)	dre-miR-221-3p(3)	gga-miR-221-3p(3)	hsa-miR-221-3p(3)	ola-miR-221(3)	ptr-miR-221(3)	rno-miR-221-3p(3)	tni-miR-221(3)
22_1117_576	-	-	gga-miR-122-3p(0)	hsa-miR-122-3p(0)	ola-miR-122(3)	-	rno-miR-122-3p(5)	-
22_111_17389	-	dre-miR-724(0)	-	-	-	-	-	-
22_112_16222	-	dre-miR-430b-5p(5)	-	-	-	-	-	-
22_113_15664	bta-let-7c(0)	dre-let-7c-5p(0)	gga-let-7c-5p(0)	hsa-let-7c-5p(0)	ola-let-7c(1)	ptr-let-7c(0)	rno-let-7c-5p(0)	tni-let-7b(2)
22_1147_557	-	dre-miR-129-1-3p(1)	-	hsa-miR-129-1-3p(2)	-	-	rno-miR-129-1-3p(3)	-
22_11577_20	-	dre-miR-153a-5p(-1)	-	-	-	-	rno-miR-153-5p(-1)	-
22_11652_20	bta-miR-219-3p(3)	-	-	hsa-miR-219a-2-3p(2)	-	ptr-miR-219-2-3p(2)	rno-miR-219a-2-3p(2)	-
22_11666_20	bta-miR-375(5)	dre-miR-375(2)	gga-miR-375(2)	hsa-miR-375(4)	-	ptr-miR-375(4)	rno-miR-375-3p(4)	tni-miR-375(2)
22_11701_20	-	-	-	-	-	-	-	-
22_117_14218	bta-miR-219-3p(3)	-	-	hsa-miR-219a-2-3p(2)	-	ptr-miR-219-2-3p(2)	rno-miR-219a-2-3p(2)	-
22_11832_20	bta-miR-202(3)	dre-miR-202-5p(2)	gga-miR-202-5p(2)	hsa-miR-202-5p(4)	-	-	-	-
22_11836_20	-	dre-miR-22b-3p(2)	-	-	-	-	-	tni-miR-22b(2)
22_1189_536	bta-miR-34c(4)	dre-miR-34b(1)	gga-miR-34c-5p(5)	hsa-miR-34c-5p(5)	-	-	rno-miR-34c-5p(5)	-
22_11961_19	-	-	gga-miR-124c-3p(0)	-	-	-	-	-
22_1198_530	bta-miR-135a(1)	dre-miR-135a(1)	gga-miR-135a-5p(1)	hsa-miR-135a-5p(1)	ola-miR-135a(3)	ptr-miR-135a(1)	rno-miR-135a-5p(1)	tni-miR-135a(2)
22_11_361714	-	dre-miR-203a-3p(2)	gga-miR-203a(2)	hsa-miR-203a-3p(4)	ola-miR-203(2)	ptr-miR-203(4)	rno-miR-203a-3p(4)	tni-miR-203(2)
22_12038_19	-	dre-miR-181a-3p(0)	gga-miR-181a-3p(0)	hsa-miR-181a-3p(0)	ola-miR-181a-3p(3)	ptr-miR-181a-3p(0)	rno-miR-181a-1-3p(0)	tni-miR-181a-3p(0)
22_1210_522	bta-miR-18a(2)	dre-miR-18b-5p(0)	gga-miR-18a-5p(2)	hsa-miR-18a-5p(3)	ola-miR-18(3)	ptr-miR-18a(2)	rno-miR-18a-5p(3)	tni-miR-18(2)
22_1211_521	bta-miR-29c(0)	dre-miR-29a(0)	gga-miR-29a-3p(1)	hsa-miR-29c-3p(0)	ola-miR-29a(2)	ptr-miR-29c(0)	rno-miR-29c-3p(0)	tni-miR-29a(0)
22_1213_520	-	dre-miR-22a-3p(2)	-	-	ola-miR-22(3)	-	-	tni-miR-22a(2)
22_1240_508	-	dre-miR-146b(2)	gga-miR-146a-5p(4)	hsa-miR-146a-5p(4)	-	ptr-miR-146a(4)	rno-miR-146a-5p(4)	-
22_1241_508	bta-miR-92a(2)	dre-miR-92a-3p(2)	gga-miR-92-3p(3)	hsa-miR-92a-3p(2)	ola-miR-92a(3)	ptr-miR-92(2)	rno-miR-92a-3p(3)	tni-miR-92(2)
22_12445_18	-	dre-miR-100-2-3p(2)	-	-	-	-	-	-
22_12627_18	-	dre-miR-18b-3p(4)	gga-miR-18a-3p(4)	hsa-miR-18a-3p(5)	-	-	rno-miR-18a-3p(3)	-
22_1263_497	bta-miR-184(4)	dre-miR-184(2)	gga-miR-184-3p(4)	hsa-miR-184(4)	ola-miR-184-3p(3)	ptr-miR-184(4)	rno-miR-184(4)	tni-miR-184(3)
22_127_12913	bta-miR-16b(5)	dre-miR-16c-5p(0)	-	-	ola-miR-16(5)	-	-	tni-miR-16(2)
22_1298_483	bta-miR-10a(3)	dre-miR-10a-5p(2)	gga-miR-10a-5p(2)	hsa-miR-10a-5p(3)	ola-miR-10b(4)	ptr-miR-10a(3)	rno-miR-10a-5p(3)	tni-miR-10c(4)
22_12999_17	bta-miR-103(3)	dre-miR-103(3)	gga-miR-103-3p(3)	hsa-miR-103a-3p(3)	ola-miR-107(3)	ptr-miR-103(3)	rno-miR-103-3p(3)	tni-miR-103(3)
22_1299_483	-	dre-miR-9-3p(5)	-	-	-	-	-	-
22_12_303557	bta-miR-216b(4)	dre-miR-216b(0)	gga-miR-216b(4)	hsa-miR-216b-5p(4)	-	ptr-miR-216b(4)	rno-miR-216b-5p(4)	tni-miR-216b(0)
22_131_11978	bta-miR-126-3p(3)	dre-miR-126a-3p(1)	gga-miR-126-3p(3)	hsa-miR-126-3p(2)	ola-miR-126-3p(2)	ptr-miR-126(2)	rno-miR-126a-3p(2)	tni-miR-126(1)
22_1322_473	-	dre-miR-203a-5p(2)	-	hsa-miR-203a-5p(3)	-	-	rno-miR-203a-5p(1)	-
22_1336_468	bta-miR-183(3)	dre-miR-183-5p(3)	gga-miR-183(3)	hsa-miR-183-5p(2)	ola-miR-183-5p(5)	ptr-miR-183(3)	rno-miR-183-5p(2)	tni-miR-183(3)
22_1347_462	bta-miR-26a(2)	dre-miR-26a-5p(2)	gga-miR-26a-5p(3)	hsa-miR-26a-5p(2)	ola-miR-26(3)	ptr-miR-26a(2)	rno-miR-26a-5p(2)	tni-miR-26(2)
22_1351_459	bta-miR-455-3p(2)	dre-miR-455-3p(3)	gga-miR-455-3p(2)	hsa-miR-455-3p(1)	ola-miR-455-3p(4)	ptr-miR-455(1)	rno-miR-455-3p(4)	-
22_1357_456	bta-miR-218(4)	dre-miR-218b(2)	gga-miR-218-5p(3)	hsa-miR-218-5p(3)	ola-miR-218b(2)	ptr-miR-218(3)	rno-miR-218a-5p(3)	tni-miR-218b(2)
22_135_11775	-	dre-miR-153b-3p(0)	-	-	-	-	-	tni-miR-153b(0)
22_137_11568	-	dre-miR-124-5p(0)	gga-miR-124a-5p(3)	hsa-miR-124-5p(0)	ola-miR-124-5p(3)	-	rno-miR-124-5p(0)	-
22_138_11008	-	dre-miR-100-2-3p(0)	-	-	-	-	rno-miR-100-3p(5)	-
22_13909_15	-	-	-	-	-	-	-	-
22_13_299182	bta-miR-10a(3)	dre-miR-10c-5p(0)	gga-miR-10a-5p(2)	hsa-miR-10a-5p(3)	-	ptr-miR-10a(3)	rno-miR-10a-5p(3)	tni-miR-10c(0)
22_140_10778	bta-miR-129-3p(0)	dre-miR-129-3p(0)	-	hsa-miR-129-2-3p(0)	-	-	rno-miR-129-2-3p(0)	-
22_14154_15	-	dre-miR-301c-5p(3)	gga-miR-301a-5p(2)	-	ola-miR-301b-5p(1)	-	-	-
22_141_10768	bta-miR-218(4)	dre-miR-218b(0)	gga-miR-218-5p(3)	hsa-miR-218-5p(3)	ola-miR-218b(2)	ptr-miR-218(3)	rno-miR-218a-5p(3)	tni-miR-218b(0)
22_1429_424	-	-	-	-	-	-	-	-
22_142_10702	bta-miR-30b-5p(0)	dre-miR-30b(0)	gga-miR-30b-5p(0)	hsa-miR-30b-5p(0)	-	ptr-miR-30b(1)	rno-miR-30b-5p(0)	tni-miR-30b(0)
22_1430_424	-	dre-miR-200b-5p(0)	-	-	-	-	-	-
22_1433_422	bta-miR-128(1)	dre-miR-128-3p(2)	gga-miR-128-3p(1)	hsa-miR-128-3p(1)	ola-miR-128(2)	ptr-miR-128(1)	rno-miR-128-3p(1)	tni-miR-128(2)
22_14349_15	bta-let-7i(2)	dre-let-7i(2)	gga-let-7i(3)	hsa-let-7i-5p(2)	-	ptr-let-7i(2)	rno-let-7i-5p(2)	tni-let-7i(2)
22_14393_15	bta-miR-194(2)	-	gga-miR-194(2)	hsa-miR-194-5p(2)	-	ptr-miR-194(2)	rno-miR-194-5p(2)	-
22_143_10585	bta-miR-216a(0)	dre-miR-216a(0)	gga-miR-216a(1)	hsa-miR-216a-5p(0)	-	ptr-miR-216a(5)	rno-miR-216a-5p(0)	tni-miR-216a(2)
22_144_10374	bta-miR-196a(0)	dre-miR-196a-5p(0)	gga-miR-196-5p(1)	hsa-miR-196a-5p(0)	ola-miR-196a(1)	ptr-miR-196a(0)	rno-miR-196a-5p(0)	tni-miR-196a(0)
22_14520_15	-	dre-miR-203b-5p(2)	-	-	-	-	-	-
22_14616_14	bta-miR-375(3)	-	-	hsa-miR-375(2)	-	ptr-miR-375(2)	rno-miR-375-3p(2)	-
22_14882_14	-	dre-miR-31(5)	-	-	-	-	-	-
22_1494_402	-	dre-miR-133b-5p(0)	-	-	-	-	rno-miR-133b-5p(3)	-
22_14_241262	bta-miR-26a(0)	dre-miR-26a-5p(0)	gga-miR-26a-5p(1)	hsa-miR-26a-5p(0)	ola-miR-26(1)	ptr-miR-26a(0)	rno-miR-26a-5p(0)	tni-miR-26(0)
22_1504_399	bta-miR-100(2)	dre-miR-100-5p(2)	gga-miR-100-5p(2)	hsa-miR-100-5p(2)	ola-miR-100(5)	ptr-miR-100(2)	rno-miR-100-5p(2)	tni-miR-100(2)
22_1506_398	bta-let-7a-5p(2)	dre-let-7a(2)	gga-let-7j-5p(2)	hsa-let-7a-5p(2)	ola-let-7a-5p(1)	ptr-let-7a(2)	rno-let-7a-5p(2)	tni-let-7a(2)
22_150_9661	bta-miR-92a(2)	dre-miR-92a-3p(2)	gga-miR-92-3p(1)	hsa-miR-92a-3p(2)	ola-miR-92a(1)	ptr-miR-92(2)	rno-miR-92a-3p(1)	tni-miR-92(2)
22_1518_394	-	-	-	hsa-miR-26a-2-3p(0)	-	-	-	-
22_15405_13	-	-	-	hsa-miR-7977(4)	-	-	-	-
22_1562_378	-	dre-miR-205-3p(0)	-	-	ola-miR-205(2)	-	-	-
22_15754_13	-	dre-miR-457a(4)	-	-	-	-	-	-
22_15766_13	-	dre-miR-100-2-3p(2)	gga-miR-100-3p(3)	hsa-miR-100-3p(2)	-	-	rno-miR-100-3p(3)	-
22_15837_13	-	-	gga-miR-458b-5p(0)	-	-	-	-	-
22_1585_374	-	dre-miR-722(4)	-	-	-	-	-	-
22_15888_13	bta-miR-92b(2)	dre-miR-92b-3p(2)	gga-miR-92-3p(5)	hsa-miR-92b-3p(2)	ola-miR-92b(3)	ptr-miR-92b(2)	rno-miR-92b-3p(2)	-
22_1588_373	-	dre-miR-10c-5p(2)	-	-	-	-	-	tni-miR-10c(2)
22_158_8982	bta-miR-143(2)	dre-miR-143(1)	-	hsa-miR-143-3p(1)	ola-miR-143(2)	ptr-miR-143(2)	rno-miR-143-3p(2)	-
22_15_237367	bta-miR-183(1)	dre-miR-183-5p(1)	gga-miR-183(1)	hsa-miR-183-5p(0)	ola-miR-183-5p(3)	ptr-miR-183(1)	rno-miR-183-5p(0)	tni-miR-183(1)
22_16037_12	-	-	-	hsa-miR-3591-3p(0)	-	-	rno-miR-3591(2)	-
22_1605_368	bta-miR-1(2)	dre-miR-1(2)	gga-miR-1b-3p(1)	hsa-miR-1-3p(2)	ola-miR-1-3p(3)	ptr-miR-1(2)	rno-miR-1b(2)	tni-miR-1(2)
22_16083_12	-	dre-miR-181b-3p(4)	gga-miR-181b-2-3p(3)	-	-	-	-	-
22_16093_12	-	dre-miR-146b(2)	gga-miR-146a-5p(2)	hsa-miR-146a-5p(2)	-	ptr-miR-146a(2)	rno-miR-146a-5p(2)	-
22_1609_367	bta-miR-1(2)	dre-miR-1(2)	gga-miR-1a-3p(3)	hsa-miR-1-3p(2)	ola-miR-1-3p(3)	ptr-miR-1(2)	rno-miR-1b(2)	tni-miR-1(2)
22_16111_12	bta-miR-206(4)	dre-miR-206-3p(4)	gga-miR-206(4)	hsa-miR-206(4)	ola-miR-206(3)	ptr-miR-206(4)	rno-miR-206-3p(4)	-
22_16165_12	-	-	-	-	-	-	-	-
22_1623_361	-	-	-	-	-	-	-	-
22_16319_12	bta-miR-31(5)	dre-miR-31(1)	gga-miR-31-5p(2)	hsa-miR-31-5p(5)	ola-miR-31(1)	ptr-miR-31(3)	rno-miR-31a-5p(4)	-
22_16385_12	-	dre-miR-210-5p(2)	-	-	ola-miR-210-5p(4)	-	-	-
22_163_8570	bta-miR-101(3)	dre-miR-101b(2)	gga-miR-101-3p(2)	hsa-miR-101-3p(3)	ola-miR-101b-3p(3)	ptr-miR-101(4)	rno-miR-101a-3p(3)	tni-miR-101b(2)
22_165_8520	bta-miR-22-5p(2)	dre-miR-22a-5p(0)	gga-miR-22-5p(2)	hsa-miR-22-5p(2)	-	-	rno-miR-22-5p(2)	-
22_1661_348	bta-miR-9-5p(2)	dre-miR-9-5p(3)	gga-miR-9-5p(3)	hsa-miR-9-5p(3)	ola-miR-9a-5p(3)	ptr-miR-9(3)	rno-miR-9a-5p(3)	tni-miR-9(3)
22_166_8495	bta-miR-187(4)	dre-miR-187(2)	gga-miR-187-3p(2)	hsa-miR-187-3p(4)	-	-	rno-miR-187-3p(4)	tni-miR-187(2)
22_16808_12	bta-miR-148b(2)	dre-miR-148(2)	-	hsa-miR-148b-3p(2)	ola-miR-152(1)	ptr-miR-148b(2)	rno-miR-148b-3p(2)	tni-miR-152(0)
22_16909_12	-	dre-miR-15b-5p(2)	gga-miR-15c-5p(2)	-	-	-	-	-
22_16919_12	bta-let-7f(4)	dre-let-7f(4)	gga-let-7f-5p(4)	hsa-let-7f-5p(4)	-	ptr-let-7f(4)	rno-let-7f-5p(4)	-
22_16_221147	bta-miR-192(3)	dre-miR-192(1)	gga-miR-215-5p(5)	hsa-miR-192-5p(3)	ola-miR-192-5p(1)	ptr-miR-192(3)	rno-miR-192-5p(3)	tni-miR-192(1)
22_17030_11	-	dre-miR-15b-5p(2)	gga-miR-15c-5p(2)	-	-	-	-	-
22_1712_336	-	-	-	-	-	-	-	-
22_171_8043	bta-miR-19b(3)	dre-miR-19d-3p(1)	gga-miR-19b-3p(3)	hsa-miR-19b-3p(3)	ola-miR-19d(0)	ptr-miR-19b(3)	rno-miR-19b-3p(3)	tni-miR-19b(3)
22_17304_11	-	dre-miR-734(3)	-	-	-	-	-	-
22_17329_11	bta-miR-141(2)	dre-miR-141-3p(2)	gga-miR-200a-3p(4)	hsa-miR-141-3p(2)	-	ptr-miR-141(2)	rno-miR-141-3p(2)	tni-miR-200a(4)
22_17352_11	-	dre-miR-30e-3p(2)	gga-miR-30a-3p(2)	hsa-miR-30a-3p(2)	ola-miR-30a-3p(5)	ptr-miR-30a-3p(2)	rno-miR-30a-3p(2)	-
22_17546_11	-	-	-	-	-	-	-	-
22_175_7946	bta-let-7g(2)	dre-let-7j(0)	gga-let-7g-5p(3)	hsa-let-7g-5p(2)	-	ptr-let-7g(2)	rno-let-7g-5p(2)	tni-let-7j(2)
22_1765_321	bta-miR-125b(2)	dre-miR-125b-5p(2)	gga-miR-125b-5p(2)	hsa-miR-125b-5p(2)	ola-miR-125b(2)	ptr-miR-125b(2)	rno-miR-125b-5p(2)	tni-miR-125b(2)
22_177_7780	bta-miR-9-5p(2)	dre-miR-9-5p(3)	gga-miR-9-5p(3)	hsa-miR-9-5p(3)	ola-miR-9a-5p(3)	ptr-miR-9(3)	rno-miR-9a-5p(3)	tni-miR-9(3)
22_1786_317	bta-miR-486(0)	-	-	hsa-miR-486-5p(0)	-	ptr-miR-486(0)	rno-miR-486(0)	-
22_17_214336	bta-miR-199a-3p(0)	dre-miR-199-3p(2)	gga-miR-199-3p(4)	hsa-miR-199b-3p(0)	ola-miR-199a-3p(0)	ptr-miR-199b(0)	rno-miR-199a-3p(0)	-
22_1801_314	-	dre-miR-184(2)	-	-	-	-	-	-
22_180_7656	-	dre-miR-222a-5p(1)	-	-	-	-	rno-miR-222-5p(5)	-
22_18234_10	-	dre-miR-204-3p(0)	-	hsa-miR-204-3p(5)	-	-	-	-
22_18281_10	-	-	gga-miR-190a-3p(1)	hsa-miR-190a-3p(1)	-	-	rno-miR-190a-3p(2)	-
22_18308_10	bta-miR-219-3p(3)	-	-	hsa-miR-219a-2-3p(2)	-	ptr-miR-219-2-3p(2)	rno-miR-219a-2-3p(2)	-
22_18330_10	bta-miR-320a(0)	-	-	hsa-miR-320a(0)	-	ptr-miR-320a(0)	rno-miR-320-3p(0)	-
22_183_7490	-	dre-miR-301b-5p(1)	-	-	-	-	-	-
22_18423_10	bta-miR-216a(2)	dre-miR-216a(2)	gga-miR-216a(3)	hsa-miR-216a-5p(2)	-	ptr-miR-216a(5)	rno-miR-216a-5p(2)	tni-miR-216a(0)
22_18556_10	-	-	-	-	-	-	-	-
22_1866_298	bta-miR-92a(2)	dre-miR-92a-3p(2)	gga-miR-92-3p(3)	hsa-miR-92a-3p(2)	ola-miR-92a(3)	ptr-miR-92(2)	rno-miR-92a-3p(3)	tni-miR-92(2)
22_186_7040	bta-miR-143(0)	dre-miR-143(1)	-	hsa-miR-143-3p(1)	ola-miR-143(2)	ptr-miR-143(2)	rno-miR-143-3p(2)	-
22_187_6909	bta-miR-199a-3p(2)	dre-miR-199-3-3p(1)	-	hsa-miR-199b-3p(2)	ola-miR-199a-3p(2)	ptr-miR-199b(2)	rno-miR-199a-3p(2)	-
22_1886_293	-	dre-miR-125b-3-3p(0)	-	-	-	-	-	-
22_188_6908	-	dre-miR-203b-5p(0)	-	hsa-miR-203a-5p(5)	-	-	rno-miR-203a-5p(3)	-
22_1895_292	bta-miR-92a(2)	dre-miR-92a-3p(2)	gga-miR-92-3p(3)	hsa-miR-92a-3p(2)	ola-miR-92a(3)	ptr-miR-92(2)	rno-miR-92a-3p(3)	tni-miR-92(2)
22_189_6857	bta-let-7f(0)	dre-let-7f(0)	gga-let-7f-5p(0)	hsa-let-7f-5p(0)	ola-let-7a(2)	ptr-let-7f(0)	rno-let-7f-5p(0)	tni-let-7g(2)
22_18_210567	bta-miR-204(0)	dre-miR-204-5p(0)	gga-miR-211(0)	hsa-miR-204-5p(0)	ola-miR-204(2)	ptr-miR-204(0)	rno-miR-204-5p(0)	tni-miR-204a(0)
22_192_6722	-	dre-miR-726(1)	-	-	-	-	-	-
22_1937_282	-	-	-	-	-	-	-	-
22_1940_281	-	dre-miR-731(2)	-	-	ola-miR-731(4)	-	-	-
22_19606_9	-	-	gga-let-7f-3p(2)	hsa-let-7f-1-3p(2)	-	-	rno-let-7f-1-3p(1)	-
22_19615_9	bta-miR-190b(3)	dre-miR-190b(2)	-	hsa-miR-190b(3)	ola-miR-190b(2)	ptr-miR-190b(3)	rno-miR-190b-5p(1)	-
22_1962_276	bta-miR-183(3)	dre-miR-183-5p(3)	gga-miR-183(3)	hsa-miR-183-5p(2)	ola-miR-183-5p(5)	ptr-miR-183(3)	rno-miR-183-5p(2)	tni-miR-183(3)
22_197_6650	-	dre-miR-125b-1-3p(0)	-	hsa-miR-125b-1-3p(2)	-	-	rno-miR-125b-1-3p(2)	-
22_1988_271	-	dre-miR-729(2)	-	-	ola-miR-729(4)	-	-	-
22_19_202550	bta-miR-10a(3)	dre-miR-10c-5p(2)	gga-miR-10a-5p(4)	hsa-miR-10a-5p(3)	-	ptr-miR-10a(3)	rno-miR-10a-5p(3)	tni-miR-10c(2)
22_2003_269	bta-miR-24(3)	-	gga-miR-24-5p(3)	hsa-miR-24-1-5p(2)	-	-	rno-miR-24-1-5p(4)	-
22_20119_9	bta-miR-29b(3)	dre-miR-29b(2)	gga-miR-29b-3p(3)	hsa-miR-29b-3p(3)	ola-miR-29b(2)	ptr-miR-29b(2)	rno-miR-29b-3p(3)	tni-miR-29b(2)
22_2018_267	bta-miR-199a-3p(2)	dre-miR-199-3p(4)	-	hsa-miR-199b-3p(2)	ola-miR-199a-3p(2)	ptr-miR-199b(2)	rno-miR-199a-3p(2)	-
22_2022_266	bta-miR-133b(2)	dre-miR-133b-3p(2)	gga-miR-133b(3)	hsa-miR-133b(2)	ola-miR-133-3p(4)	ptr-miR-133b(2)	rno-miR-133b-3p(2)	tni-miR-133(2)
22_20260_9	-	dre-miR-301b-5p(3)	-	-	-	-	-	-
22_20500_9	bta-let-7a-5p(2)	dre-let-7a(2)	gga-let-7j-5p(2)	hsa-let-7a-5p(2)	ola-let-7a(2)	ptr-let-7a(2)	rno-let-7a-5p(2)	tni-let-7a(2)
22_205_6317	-	dre-miR-124-4-5p(0)	gga-miR-124a-5p(5)	hsa-miR-124-5p(4)	-	-	rno-miR-124-5p(4)	-
22_206_6249	-	dre-miR-457b-5p(2)	gga-miR-16c-5p(2)	-	-	-	-	-
22_2088_251	bta-miR-133a(4)	dre-miR-133a-3p(4)	gga-miR-133a-3p(2)	hsa-miR-133a-3p(4)	-	ptr-miR-133a(4)	rno-miR-133a-3p(4)	tni-miR-133(4)
22_209_6224	bta-miR-100(2)	dre-miR-100-5p(2)	gga-miR-100-5p(2)	hsa-miR-100-5p(2)	ola-miR-100(5)	ptr-miR-100(2)	rno-miR-100-5p(2)	tni-miR-100(2)
22_2100_249	-	dre-miR-1388-3p(0)	-	-	ola-miR-1388-3p(4)	-	-	-
22_211_6165	-	dre-miR-210-5p(0)	-	-	ola-miR-210-5p(2)	-	-	-
22_21236_8	bta-miR-92a(4)	dre-miR-92a-3p(4)	gga-miR-92-3p(3)	hsa-miR-92a-3p(4)	ola-miR-92a(3)	ptr-miR-92(4)	rno-miR-92a-3p(3)	tni-miR-92(4)
22_2125_242	-	-	-	-	-	-	-	-
22_21406_8	bta-miR-92b(2)	dre-miR-92b-3p(2)	-	hsa-miR-92b-3p(2)	-	ptr-miR-92b(2)	rno-miR-92b-3p(2)	-
22_21434_8	-	-	-	-	-	-	-	-
22_2143_239	-	dre-miR-183-3p(1)	-	hsa-miR-183-3p(4)	ola-miR-183-3p(5)	-	rno-miR-183-3p(3)	-
22_2155_237	-	dre-miR-26a-2-3p(0)	-	-	-	-	-	-
22_2160_236	bta-miR-92a(2)	dre-miR-92a-3p(2)	-	hsa-miR-92a-3p(2)	-	ptr-miR-92(2)	-	tni-miR-92(2)
22_2172_234	bta-miR-26a(2)	dre-miR-26a-5p(2)	gga-miR-26a-5p(3)	hsa-miR-26a-5p(2)	ola-miR-26(3)	ptr-miR-26a(2)	rno-miR-26a-5p(2)	tni-miR-26(2)
22_21794_8	-	dre-miR-458-3p(2)	gga-miR-458a-3p(2)	-	ola-miR-458(2)	-	-	tni-miR-458(2)
22_217_6014	-	-	-	hsa-miR-214-5p(0)	-	-	-	-
22_21886_8	bta-miR-196b(1)	dre-miR-196a-5p(2)	gga-miR-196-5p(3)	hsa-miR-196b-5p(0)	ola-miR-196a(3)	ptr-miR-196b(0)	rno-miR-196b-5p(0)	tni-miR-196a(2)
22_2200_229	-	-	-	-	-	-	-	-
22_22080_8	bta-miR-190b(1)	dre-miR-190b(2)	-	hsa-miR-190b(1)	ola-miR-190b(2)	ptr-miR-190b(1)	rno-miR-190b-5p(3)	-
22_22131_8	-	-	-	-	-	-	-	-
22_22229_8	-	-	-	hsa-let-7i-3p(4)	-	-	rno-let-7i-3p(4)	-
22_2245_222	-	dre-miR-153b-5p(0)	-	-	-	-	-	-
22_2259_219	-	dre-miR-18b-3p(4)	gga-miR-18a-3p(0)	hsa-miR-18a-3p(1)	-	-	rno-miR-18a-3p(1)	-
22_2260_219	bta-let-7a-3p(3)	-	gga-let-7k-3p(4)	hsa-let-7f-2-3p(2)	-	-	rno-let-7f-2-3p(1)	-
22_2277_217	bta-miR-26a(2)	dre-miR-26a-5p(2)	gga-miR-26a-5p(3)	hsa-miR-26a-5p(2)	ola-miR-26(3)	ptr-miR-26a(2)	rno-miR-26a-5p(2)	tni-miR-26(2)
22_22841_7	-	dre-miR-130c-5p(2)	gga-miR-130a-5p(2)	-	-	-	-	-
22_2286_216	-	dre-miR-100-3p(0)	gga-miR-100-3p(3)	hsa-miR-100-3p(2)	-	-	rno-miR-100-3p(5)	-
22_22981_7	bta-miR-181b(0)	-	-	hsa-miR-181b-5p(-1)	ola-miR-181b-5p(0)	ptr-miR-181b(-1)	rno-miR-181b-5p(-1)	-
22_22_190617	bta-miR-92a(0)	dre-miR-92a-3p(0)	gga-miR-92-3p(1)	hsa-miR-92a-3p(0)	ola-miR-92a(1)	ptr-miR-92(0)	rno-miR-92a-3p(1)	tni-miR-92(0)
22_23054_7	-	-	-	-	-	-	-	-
22_2309_212	-	-	-	-	ola-let-7a-3p(1)	-	-	-
22_230_5594	bta-miR-455-5p(5)	dre-miR-455-2-5p(2)	gga-miR-455-5p(4)	-	ola-miR-455-5p(3)	-	-	tni-miR-455(4)
22_23259_7	-	dre-miR-30e-3p(2)	gga-miR-30a-3p(2)	hsa-miR-30a-3p(2)	ola-miR-30d-3p(0)	ptr-miR-30a-3p(2)	rno-miR-30a-3p(2)	-
22_232_5519	bta-miR-375(1)	dre-miR-375(4)	gga-miR-375(4)	hsa-miR-375(0)	-	ptr-miR-375(0)	rno-miR-375-3p(0)	tni-miR-375(4)
22_233_5499	-	dre-miR-2188-3p(1)	-	-	-	-	-	-
22_23407_7	-	-	-	-	-	-	-	-
22_23494_7	bta-miR-31(3)	dre-miR-31(3)	gga-miR-31-5p(4)	hsa-miR-31-5p(3)	ola-miR-31(5)	ptr-miR-31(1)	rno-miR-31a-5p(2)	-
22_235_5434	-	dre-miR-2188-5p(1)	gga-miR-2188-5p(0)	-	-	-	-	-
22_2361_207	bta-miR-204(2)	dre-miR-204-5p(2)	gga-miR-211(2)	hsa-miR-204-5p(2)	ola-miR-204(4)	ptr-miR-204(2)	rno-miR-204-5p(2)	tni-miR-204b(0)
22_2391_203	bta-miR-183(5)	dre-miR-183-5p(5)	gga-miR-183(5)	hsa-miR-183-5p(4)	ola-miR-183-5p(5)	ptr-miR-183(5)	rno-miR-183-5p(4)	tni-miR-183(5)
22_239_5356	bta-miR-375(5)	dre-miR-375(0)	gga-miR-375(0)	hsa-miR-375(4)	-	ptr-miR-375(4)	rno-miR-375-3p(4)	tni-miR-375(0)
22_23_190396	bta-miR-126-3p(3)	dre-miR-126a-3p(1)	gga-miR-126-3p(3)	hsa-miR-126-3p(2)	ola-miR-126-3p(2)	ptr-miR-126(2)	rno-miR-126a-3p(2)	tni-miR-126(1)
22_24042_7	-	dre-miR-31(3)	gga-miR-31-5p(4)	-	ola-miR-31(5)	-	-	-
22_24052_7	-	dre-miR-2188-3p(3)	-	-	-	-	-	-
22_240_5340	-	dre-miR-734(1)	-	-	-	-	-	-
22_2424_199	bta-miR-126-5p(1)	dre-miR-126b-5p(1)	gga-miR-126-5p(1)	hsa-miR-126-5p(1)	ola-miR-126-5p(1)	-	rno-miR-126a-5p(1)	-
22_247_5054	-	-	-	-	ola-miR-30a-3p(5)	-	-	-
22_24_168565	-	dre-miR-203b-3p(0)	gga-miR-203a(2)	-	ola-miR-203(2)	-	-	tni-miR-203(2)
22_250_4883	-	dre-miR-30c-3p(0)	-	-	-	-	-	-
22_25202_6	bta-let-7a-3p(1)	-	gga-let-7k-3p(0)	hsa-let-7a-3p(1)	-	-	rno-let-7c-2-3p(0)	-
22_25232_6	-	-	-	-	-	-	-	-
22_25242_6	-	-	-	-	-	-	rno-miR-138-1-3p(4)	-
22_2526_186	bta-miR-455-3p(0)	dre-miR-455-3p(3)	gga-miR-455-3p(2)	hsa-miR-455-3p(1)	ola-miR-455-3p(4)	ptr-miR-455(1)	rno-miR-455-3p(2)	-
22_25439_6	-	-	gga-miR-1c(2)	-	-	-	-	-
22_2558_182	bta-miR-16b(3)	dre-miR-16b(4)	gga-miR-16-5p(4)	hsa-miR-16-5p(4)	ola-miR-16(3)	ptr-miR-16(4)	rno-miR-16-5p(4)	tni-miR-16(4)
22_2583_180	-	-	gga-miR-489-5p(0)	-	-	-	-	-
22_25948_6	-	-	-	-	-	-	-	-
22_2595_179	-	-	-	-	-	-	-	-
22_260_4498	-	dre-miR-129-1-3p(3)	-	hsa-miR-129-1-3p(0)	-	-	rno-miR-129-1-3p(3)	-
22_26108_6	-	-	-	-	-	-	-	-
22_2611_177	-	dre-miR-499-3p(0)	gga-miR-499-3p(0)	-	ola-miR-499(1)	-	-	-
22_2613_177	bta-miR-2478(2)	-	-	-	-	-	-	-
22_26143_6	-	dre-miR-457b-5p(0)	gga-miR-16c-5p(4)	-	-	-	-	-
22_26160_6	-	dre-miR-181b-3p(2)	gga-miR-181b-2-3p(3)	hsa-miR-181b-2-3p(4)	ola-miR-181b-3p(4)	-	-	-
22_2619_176	-	dre-miR-34c-3p(0)	-	-	-	-	-	-
22_261_4484	bta-miR-9-5p(2)	dre-miR-9-5p(3)	gga-miR-9-5p(3)	hsa-miR-9-5p(3)	ola-miR-9a-5p(3)	ptr-miR-9(3)	rno-miR-9a-5p(3)	tni-miR-9(3)
22_2623_175	-	dre-let-7d-3p(2)	gga-let-7a-2-3p(0)	hsa-let-7c-3p(2)	-	-	rno-let-7c-1-3p(2)	-
22_264_4399	-	-	-	-	-	-	-	-
22_2650_173	-	-	gga-miR-301b-5p(2)	hsa-miR-301a-5p(2)	ola-miR-301a-5p(1)	-	rno-miR-301a-5p(3)	-
22_26614_6	-	-	-	-	-	-	-	-
22_2671_171	bta-let-7g(0)	dre-let-7j(2)	gga-let-7g-5p(1)	hsa-let-7g-5p(0)	-	ptr-let-7g(0)	rno-let-7g-5p(0)	tni-let-7g(2)
22_2683_170	-	-	-	-	-	-	-	-
22_26_146630	bta-miR-200a(3)	dre-miR-141-3p(0)	gga-miR-200a-3p(2)	hsa-miR-200a-3p(2)	ola-miR-200a(4)	ptr-miR-200a(2)	rno-miR-200a-3p(2)	tni-miR-200a(2)
22_27317_6	bta-miR-133a(4)	dre-miR-133a-3p(4)	gga-miR-133a-3p(2)	hsa-miR-133a-3p(4)	-	ptr-miR-133a(4)	rno-miR-133a-3p(4)	tni-miR-133(4)
22_2745_164	bta-miR-10a(3)	dre-miR-10a-5p(2)	gga-miR-10a-5p(2)	hsa-miR-10a-5p(3)	ola-miR-10b(4)	ptr-miR-10a(3)	rno-miR-10a-5p(3)	tni-miR-10c(4)
22_2748_164	-	dre-miR-489(1)	gga-miR-489-3p(1)	-	-	-	-	tni-miR-489(1)
22_27565_6	-	-	gga-miR-101-2-5p(3)	hsa-miR-101-5p(4)	ola-miR-101a-5p(2)	-	rno-miR-101a-5p(2)	-
22_278_3883	-	dre-miR-126b-3p(0)	-	-	-	-	-	-
22_2794_159	bta-miR-199a-3p(2)	dre-miR-199-3p(4)	-	hsa-miR-199b-3p(2)	ola-miR-199a-3p(2)	ptr-miR-199b(2)	rno-miR-199a-3p(2)	-
22_27_145372	bta-miR-218(0)	dre-miR-218a(0)	gga-miR-218-5p(1)	hsa-miR-218-5p(1)	ola-miR-218a(1)	ptr-miR-218(1)	rno-miR-218a-5p(1)	tni-miR-218a(0)
22_28224_5	bta-miR-210(3)	dre-miR-210-3p(4)	-	hsa-miR-210-3p(2)	-	ptr-miR-210(2)	rno-miR-210-3p(2)	tni-miR-210(4)
22_2825_157	-	dre-miR-728(2)	-	-	-	-	-	-
22_28366_5	-	-	-	hsa-let-7b-3p(2)	-	-	rno-let-7b-3p(2)	-
22_28503_5	-	-	-	-	-	-	-	-
22_28765_5	-	dre-miR-30e-3p(4)	gga-miR-30a-3p(4)	hsa-miR-30a-3p(4)	ola-miR-30d-3p(4)	ptr-miR-30a-3p(4)	rno-miR-30a-3p(4)	-
22_28791_5	bta-miR-219-3p(1)	-	-	hsa-miR-219a-2-3p(0)	-	ptr-miR-219-2-3p(0)	rno-miR-219a-2-3p(0)	-
22_28887_5	-	-	-	-	-	-	-	-
22_28982_5	-	-	-	hsa-let-7b-3p(2)	-	-	rno-let-7b-3p(2)	-
22_28_137288	bta-miR-205(0)	dre-miR-205-5p(0)	gga-miR-205a(0)	hsa-miR-205-5p(0)	-	ptr-miR-205(0)	rno-miR-205(1)	tni-miR-205(0)
22_2909_149	-	-	-	-	-	-	-	-
22_29442_5	bta-miR-142-3p(0)	dre-miR-142a-3p(5)	-	hsa-miR-142-3p(5)	-	ptr-miR-142(5)	rno-miR-142-3p(5)	-
22_2_1646719	bta-miR-1(0)	dre-miR-1(0)	gga-miR-1a-3p(1)	hsa-miR-1-3p(0)	ola-miR-1-3p(1)	ptr-miR-1(0)	rno-miR-1b(0)	tni-miR-1(0)
22_30036_5	bta-miR-455-3p(4)	dre-miR-455-3p(3)	gga-miR-455-3p(2)	hsa-miR-455-3p(3)	ola-miR-455-3p(4)	ptr-miR-455(3)	rno-miR-455-3p(2)	-
22_30041_5	-	dre-miR-130c-5p(2)	gga-miR-130c-5p(0)	-	-	-	-	-
22_300_3628	bta-miR-1(2)	dre-miR-1(2)	-	hsa-miR-1-3p(2)	-	ptr-miR-1(2)	rno-miR-1b(2)	tni-miR-1(2)
22_304_3595	bta-miR-27b(1)	dre-miR-27b-3p(2)	gga-miR-27b-3p(1)	hsa-miR-27b-3p(1)	ola-miR-27d-3p(4)	ptr-miR-27b(1)	rno-miR-27b-3p(1)	tni-miR-27b(2)
22_30648_5	-	-	-	-	-	-	-	-
22_3075_138	bta-miR-192(5)	dre-miR-192(3)	-	hsa-miR-192-5p(5)	ola-miR-192-5p(3)	ptr-miR-192(5)	rno-miR-192-5p(5)	tni-miR-192(3)
22_30789_5	-	-	-	-	-	-	-	-
22_3084_137	-	dre-miR-2187-3p(4)	-	-	-	-	-	-
22_30_131323	bta-miR-182(2)	dre-miR-182-5p(0)	-	hsa-miR-182-5p(2)	ola-miR-182(1)	ptr-miR-182(2)	rno-miR-182(3)	-
22_31111_5	bta-miR-193b(2)	dre-miR-193b-3p(2)	gga-miR-193b-3p(2)	hsa-miR-193b-3p(2)	ola-miR-193a(5)	ptr-miR-193b(2)	rno-miR-193b-3p(3)	-
22_31201_5	bta-miR-32(3)	-	gga-miR-32-5p(1)	hsa-miR-32-5p(0)	-	ptr-miR-32(1)	rno-miR-32-5p(0)	-
22_31461_5	-	-	-	hsa-miR-3591-5p(1)	-	-	-	-
22_316_3396	bta-miR-1(2)	dre-miR-1(2)	gga-miR-1a-3p(3)	hsa-miR-1-3p(2)	ola-miR-1-3p(3)	ptr-miR-1(2)	rno-miR-1-3p(0)	tni-miR-1(2)
22_3190_131	bta-miR-133a(4)	dre-miR-133a-3p(4)	gga-miR-133a-3p(2)	hsa-miR-133a-3p(4)	-	ptr-miR-133a(4)	rno-miR-133a-3p(4)	tni-miR-133(4)
22_31952_5	-	-	gga-miR-133b(5)	-	ola-miR-133-3p(4)	-	-	-
22_32167_5	bta-miR-455-5p(3)	dre-miR-455-2-5p(4)	-	hsa-miR-455-5p(4)	ola-miR-455-5p(5)	-	rno-miR-455-5p(4)	-
22_321_3307	bta-miR-153(2)	dre-miR-153c-3p(0)	-	hsa-miR-153-3p(2)	-	ptr-miR-153(2)	rno-miR-153-3p(2)	tni-miR-153a(2)
22_323_3219	bta-miR-101(1)	dre-miR-101a(2)	gga-miR-101-3p(0)	hsa-miR-101-3p(1)	ola-miR-101a-3p(1)	ptr-miR-101(2)	rno-miR-101a-3p(1)	tni-miR-101a(2)
22_3269_126	-	-	gga-let-7j-3p(0)	hsa-let-7f-1-3p(4)	-	-	rno-let-7f-1-3p(3)	-
22_3284_126	-	dre-let-7g(2)	-	-	-	-	-	tni-let-7g(2)
22_32888_4	-	-	-	-	-	-	-	-
22_3288_126	-	-	gga-miR-130b-5p(0)	hsa-miR-130b-5p(3)	-	-	rno-miR-130b-5p(2)	-
22_3298_125	-	-	gga-let-7a-2-3p(2)	hsa-let-7a-2-3p(0)	-	-	rno-let-7a-2-3p(0)	-
22_32_114308	bta-miR-184(2)	dre-miR-184(0)	gga-miR-184-3p(2)	hsa-miR-184(2)	ola-miR-184-3p(1)	ptr-miR-184(2)	rno-miR-184(2)	tni-miR-184(1)
22_330_3104	-	dre-miR-455-5p(4)	gga-miR-455-5p(4)	-	ola-miR-455-5p(5)	-	-	tni-miR-455(4)
22_33201_4	-	-	-	hsa-miR-5100(4)	-	-	-	-
22_33204_4	bta-miR-196a(2)	dre-miR-196d(0)	gga-miR-196-5p(3)	hsa-miR-196a-5p(2)	ola-miR-196a(3)	ptr-miR-196a(2)	rno-miR-196a-5p(2)	tni-miR-196a(2)
22_332_3025	-	-	-	-	-	-	-	-
22_33377_4	-	-	-	hsa-miR-30c-1-3p(4)	-	-	rno-miR-30c-1-3p(4)	-
22_333_3025	-	dre-miR-22b-3p(2)	-	-	-	-	-	tni-miR-22a(2)
22_33801_4	-	-	-	-	-	-	-	-
22_3392_120	-	-	-	-	-	-	rno-miR-218a-1-3p(5)	-
22_339_2934	bta-miR-1(2)	dre-miR-1(2)	gga-miR-1a-3p(1)	hsa-miR-1-3p(2)	ola-miR-1-3p(1)	ptr-miR-1(2)	rno-miR-1b(2)	tni-miR-1(2)
22_33_111374	bta-miR-125a(-1)	dre-miR-125a(0)	-	hsa-miR-125a-5p(0)	ola-miR-125a-5p(0)	-	rno-miR-125a-5p(0)	tni-miR-125a(0)
22_3412_119	bta-let-7d(2)	dre-let-7a(2)	gga-let-7j-5p(2)	hsa-let-7d-5p(2)	ola-let-7a(2)	ptr-let-7d(2)	rno-let-7d-5p(2)	tni-let-7a(2)
22_34263_4	bta-miR-30b-3p(5)	-	-	-	-	-	-	-
22_3442_117	-	-	-	-	-	-	-	-
22_3449_117	-	dre-miR-9-4-3p(2)	gga-miR-9-3p(3)	-	-	-	-	-
22_3456_117	bta-let-7a-5p(2)	dre-let-7a(2)	gga-let-7j-5p(2)	hsa-let-7a-5p(2)	ola-let-7a(2)	ptr-let-7a(2)	rno-let-7a-5p(2)	tni-let-7a(2)
22_345_2891	bta-miR-132(0)	dre-miR-132-3p(0)	-	hsa-miR-132-3p(0)	ola-miR-132(3)	-	rno-miR-132-3p(0)	tni-miR-132(0)
22_3481_116	bta-miR-217(4)	dre-miR-217(2)	gga-miR-217-5p(4)	hsa-miR-217(3)	-	ptr-miR-217(3)	-	tni-miR-217(2)
22_34963_4	-	dre-miR-222a-5p(3)	-	-	-	-	rno-miR-222-5p(5)	-
22_349_2864	-	dre-miR-130c-5p(0)	gga-miR-130a-5p(0)	-	-	-	-	-
22_35209_4	-	dre-miR-181b-3p(2)	gga-miR-181b-2-3p(3)	hsa-miR-181b-3p(3)	-	-	rno-miR-181b-1-3p(3)	-
22_35416_4	-	dre-miR-430c-3p(2)	-	-	-	-	-	-
22_35484_4	-	-	-	hsa-miR-4454(4)	-	-	-	-
22_3552_112	-	dre-miR-16b(2)	gga-miR-16c-5p(0)	-	-	-	-	tni-miR-16(2)
22_35752_4	-	-	-	-	-	-	-	-
22_357_2778	bta-miR-455-3p(2)	dre-miR-455-3p(1)	gga-miR-455-3p(0)	hsa-miR-455-3p(1)	ola-miR-455-3p(2)	ptr-miR-455(1)	rno-miR-455-3p(4)	-
22_3588_111	bta-miR-92a(4)	dre-miR-92a-3p(4)	gga-miR-92-3p(3)	hsa-miR-92a-3p(4)	ola-miR-92a(3)	ptr-miR-92(4)	rno-miR-92a-3p(3)	tni-miR-92(4)
22_358_2777	-	-	-	-	ola-miR-192-3p(1)	-	-	-
22_35_102795	bta-miR-200b(1)	dre-miR-200b-3p(0)	gga-miR-200b-3p(1)	hsa-miR-200b-3p(0)	ola-miR-200b(1)	ptr-miR-200c(5)	rno-miR-200b-3p(1)	tni-miR-200b(0)
22_36035_4	-	-	gga-miR-1306-3p(5)	-	-	-	rno-miR-1306-3p(2)	-
22_3608_110	-	dre-miR-133c-5p(0)	-	-	-	-	rno-miR-133b-5p(3)	-
22_3635_109	bta-miR-133b(4)	dre-miR-133b-3p(4)	gga-miR-133b(3)	hsa-miR-133b(4)	ola-miR-133-3p(4)	ptr-miR-133b(4)	rno-miR-133b-3p(4)	tni-miR-133(4)
22_36464_4	-	dre-miR-203b-5p(2)	-	-	-	-	-	-
22_3682_107	-	dre-miR-140-5p(2)	gga-miR-140-5p(3)	hsa-miR-140-5p(2)	ola-miR-140-5p(2)	ptr-miR-140(3)	rno-miR-140-5p(2)	tni-miR-140(2)
22_368_2652	bta-miR-133a(2)	dre-miR-133a-3p(2)	gga-miR-133c-3p(0)	hsa-miR-133a-3p(2)	ola-miR-133-3p(4)	ptr-miR-133a(2)	rno-miR-133a-3p(2)	tni-miR-133(2)
22_36_93629	bta-miR-122(0)	dre-miR-122(0)	gga-miR-122-5p(1)	hsa-miR-122-5p(0)	-	ptr-miR-122(0)	rno-miR-122-5p(0)	tni-miR-122(0)
22_3701_106	-	dre-miR-181a-2-3p(2)	-	hsa-miR-181a-2-3p(2)	ola-miR-181a-3p(3)	-	rno-miR-181a-2-3p(5)	-
22_3703_106	bta-miR-499(3)	dre-miR-499-5p(2)	gga-miR-499-5p(1)	hsa-miR-499a-5p(3)	-	-	rno-miR-499-5p(3)	-
22_3733_105	-	-	-	-	-	-	-	-
22_37565_4	-	-	-	hsa-miR-203a-3p(2)	-	ptr-miR-203(2)	rno-miR-203a-3p(2)	-
22_37649_4	-	dre-miR-15b-5p(2)	gga-miR-15c-5p(2)	-	-	-	-	-
22_3771_103	-	dre-miR-203a-3p(4)	gga-miR-203a(4)	hsa-miR-203a-3p(4)	ola-miR-203(4)	ptr-miR-203(4)	rno-miR-203a-3p(4)	tni-miR-203(4)
22_3775_103	bta-miR-133b(2)	dre-miR-133c-3p(0)	gga-miR-133b(3)	hsa-miR-133b(2)	-	ptr-miR-133b(2)	rno-miR-133b-3p(2)	tni-miR-133(4)
22_377_2550	bta-miR-22-3p(3)	dre-miR-22a-3p(2)	gga-miR-22-3p(2)	hsa-miR-22-3p(2)	ola-miR-22(3)	ptr-miR-22(2)	rno-miR-22-3p(2)	tni-miR-22a(2)
22_3789_103	bta-miR-22-3p(3)	dre-miR-22a-3p(4)	gga-miR-22-3p(4)	hsa-miR-22-3p(4)	ola-miR-22(3)	ptr-miR-22(4)	rno-miR-22-3p(4)	tni-miR-22a(4)
22_3801_102	bta-miR-223(2)	dre-miR-223(3)	gga-miR-223(3)	hsa-miR-223-3p(2)	ola-miR-223(4)	ptr-miR-223(3)	rno-miR-223-3p(3)	tni-miR-223(3)
22_3816_102	-	-	-	-	-	-	-	-
22_38247_4	bta-miR-92a(4)	dre-miR-92a-3p(4)	gga-miR-92-3p(3)	hsa-miR-92a-3p(4)	ola-miR-92a(3)	ptr-miR-92(4)	rno-miR-92a-3p(3)	tni-miR-92(4)
22_3831_101	-	-	gga-miR-124c-3p(4)	-	-	-	-	-
22_38396_4	-	-	-	-	ola-miR-27b-5p(0)	-	-	-
22_38566_4	-	-	-	-	ola-miR-132(3)	-	-	-
22_3863_100	bta-miR-92a(4)	dre-miR-92a-3p(4)	gga-miR-92-3p(3)	hsa-miR-92a-3p(4)	ola-miR-92a(3)	ptr-miR-92(4)	rno-miR-92a-3p(3)	tni-miR-92(4)
22_386_2448	bta-miR-223(0)	dre-miR-223(1)	gga-miR-223(1)	hsa-miR-223-3p(0)	ola-miR-223(2)	ptr-miR-223(1)	rno-miR-223-3p(1)	tni-miR-223(1)
22_3877_99	bta-let-7a-3p(1)	-	gga-let-7k-3p(2)	hsa-let-7a-3p(1)	-	-	rno-let-7c-2-3p(2)	-
22_3879_99	-	dre-miR-181a-2-3p(2)	-	-	ola-miR-181a-3p(3)	-	-	-
22_3891_99	bta-miR-29c(2)	dre-miR-29a(2)	gga-miR-29a-3p(1)	hsa-miR-29c-3p(2)	ola-miR-29a(4)	ptr-miR-29c(2)	rno-miR-29c-3p(2)	tni-miR-29a(2)
22_38921_3	bta-miR-185(0)	-	-	hsa-miR-185-5p(0)	-	ptr-miR-185(0)	rno-miR-185-5p(0)	-
22_38_81534	bta-miR-363(5)	dre-miR-363-3p(0)	-	hsa-miR-363-3p(0)	-	-	rno-miR-363-3p(1)	-
22_39162_3	-	-	-	hsa-miR-3615(1)	-	-	-	-
22_3935_97	bta-miR-92a(2)	dre-miR-92a-3p(2)	gga-miR-92-3p(3)	hsa-miR-92a-3p(2)	ola-miR-92a(3)	ptr-miR-92(2)	rno-miR-92a-3p(3)	tni-miR-92(2)
22_399_2359	bta-miR-19a(3)	dre-miR-19a-3p(3)	gga-miR-19a-3p(3)	hsa-miR-19a-3p(3)	-	ptr-miR-19a(3)	rno-miR-19a-3p(3)	tni-miR-19a(3)
22_3_1147505	bta-miR-100(0)	dre-miR-100-5p(0)	gga-miR-100-5p(0)	hsa-miR-100-5p(0)	ola-miR-100(3)	ptr-miR-100(0)	rno-miR-100-5p(0)	tni-miR-100(0)
22_4003_95	bta-miR-184(4)	dre-miR-184(2)	gga-miR-184-3p(4)	hsa-miR-184(4)	ola-miR-184-3p(3)	ptr-miR-184(4)	rno-miR-184(4)	tni-miR-184(3)
22_40094_3	-	dre-miR-124-5p(2)	gga-miR-124a-5p(5)	hsa-miR-124-5p(2)	ola-miR-124-5p(5)	-	rno-miR-124-5p(2)	-
22_4020_94	bta-miR-92b(2)	dre-miR-92b-3p(2)	-	hsa-miR-92b-3p(2)	-	ptr-miR-92b(2)	rno-miR-92b-3p(2)	-
22_40235_3	bta-miR-16b(3)	dre-miR-16b(4)	gga-miR-16-5p(4)	hsa-miR-16-5p(4)	ola-miR-16(3)	ptr-miR-16(4)	rno-miR-16-5p(4)	tni-miR-16(4)
22_403_2321	-	dre-miR-16c-3p(1)	-	-	-	-	-	-
22_404_2316	-	-	gga-miR-1a-3p(5)	-	ola-miR-1-3p(5)	-	-	-
22_40595_3	-	-	-	-	-	-	-	-
22_40852_3	bta-miR-153(2)	dre-miR-153a-3p(2)	gga-miR-153-3p(4)	hsa-miR-153-3p(2)	-	ptr-miR-153(2)	rno-miR-153-3p(2)	tni-miR-153a(2)
22_40975_3	bta-miR-484(0)	-	-	hsa-miR-484(0)	-	ptr-miR-484(0)	rno-miR-484(0)	-
22_40_78709	bta-let-7a-5p(0)	dre-let-7a(0)	gga-let-7j-5p(0)	hsa-let-7a-5p(0)	ola-let-7a(0)	ptr-let-7a(0)	rno-let-7a-5p(0)	tni-let-7a(0)
22_41167_3	-	-	-	hsa-miR-203b-3p(3)	-	-	rno-miR-203b-3p(2)	-
22_4124_91	-	-	-	-	-	-	-	-
22_414_2244	bta-miR-31(5)	dre-miR-31(1)	gga-miR-31-5p(2)	hsa-miR-31-5p(5)	ola-miR-31(3)	ptr-miR-31(3)	rno-miR-31a-5p(4)	-
22_41_77978	-	dre-miR-140-5p(0)	gga-miR-140-5p(1)	hsa-miR-140-5p(0)	ola-miR-140-5p(0)	ptr-miR-140(1)	rno-miR-140-5p(0)	tni-miR-140(0)
22_42101_3	-	-	-	-	-	-	-	-
22_421_2167	-	dre-miR-429b(0)	-	-	-	-	-	-
22_423_2163	-	dre-miR-135b-3p(0)	-	-	-	-	-	-
22_42910_3	-	dre-miR-96-3p(2)	-	hsa-miR-96-3p(4)	-	-	rno-miR-96-3p(2)	-
22_4297_85	-	-	gga-miR-92-3p(5)	-	ola-miR-92a(5)	-	rno-miR-92a-3p(5)	-
22_4299_85	-	dre-miR-15b-5p(2)	gga-miR-15c-5p(2)	-	-	-	-	tni-miR-15b(0)
22_4300_85	bta-miR-429(2)	dre-miR-429a(2)	gga-miR-429-3p(2)	-	-	-	rno-miR-429(2)	tni-miR-429(2)
22_43062_3	-	-	-	-	-	-	-	-
22_43478_3	bta-miR-10b(5)	dre-miR-10b-5p(5)	gga-miR-10b-5p(4)	hsa-miR-10b-5p(5)	ola-miR-10b(4)	ptr-miR-10b(5)	-	tni-miR-10b(5)
22_43555_3	-	-	-	-	-	-	-	-
22_43671_3	-	dre-miR-736(1)	-	-	-	-	-	-
22_43_65033	bta-miR-190b(3)	dre-miR-190b(0)	-	hsa-miR-190b(3)	ola-miR-190b(0)	ptr-miR-190b(3)	rno-miR-190b-5p(3)	-
22_4423_82	-	dre-miR-2187-5p(0)	-	-	-	-	-	-
22_4427_82	-	-	-	-	-	-	rno-miR-9b-5p(3)	-
22_443_2038	-	-	-	-	-	-	-	-
22_44444_3	-	-	-	-	-	-	-	-
22_44583_3	-	dre-miR-27e(0)	-	-	ola-miR-27d-3p(4)	-	-	tni-miR-27e(0)
22_44828_3	bta-miR-375(3)	-	-	hsa-miR-375(2)	-	ptr-miR-375(2)	rno-miR-375-3p(2)	-
22_448_2004	-	dre-miR-722(2)	-	-	-	-	-	-
22_44_59400	bta-miR-125b(0)	dre-miR-125b-5p(0)	gga-miR-125b-5p(0)	hsa-miR-125b-5p(0)	ola-miR-125b(0)	ptr-miR-125b(0)	rno-miR-125b-5p(0)	tni-miR-125b(0)
22_450_1995	bta-miR-365-3p(0)	dre-miR-365(0)	gga-miR-365-3p(0)	hsa-miR-365b-3p(0)	-	ptr-miR-365(0)	rno-miR-365-3p(0)	tni-miR-365(0)
22_4514_80	-	-	-	hsa-miR-3618(4)	-	-	-	-
22_45172_3	-	dre-miR-181b-3p(2)	gga-miR-181b-2-3p(3)	hsa-miR-181b-2-3p(4)	-	-	rno-miR-181b-2-3p(0)	-
22_451_1986	-	dre-miR-124-6-5p(0)	gga-miR-124a-5p(5)	hsa-miR-124-5p(2)	ola-miR-124-5p(5)	-	rno-miR-124-5p(2)	-
22_45248_3	bta-miR-132(2)	dre-miR-132-3p(2)	-	hsa-miR-132-3p(2)	ola-miR-132(5)	-	rno-miR-132-3p(2)	tni-miR-132(2)
22_45269_3	-	dre-miR-301c-5p(3)	gga-miR-301a-5p(4)	-	ola-miR-301b-5p(3)	-	rno-miR-301b-5p(2)	-
22_454_1969	bta-miR-193b(4)	dre-miR-193b-3p(0)	gga-miR-193b-3p(4)	hsa-miR-193b-3p(2)	-	ptr-miR-193b(2)	rno-miR-193b-3p(5)	-
22_45781_3	bta-miR-92a(4)	dre-miR-92a-3p(4)	gga-miR-92-3p(5)	hsa-miR-92a-3p(4)	ola-miR-92a(5)	ptr-miR-92(4)	rno-miR-92a-3p(5)	tni-miR-92(4)
22_46205_3	-	-	gga-miR-190a-3p(1)	hsa-miR-190a-3p(1)	-	-	rno-miR-190a-3p(4)	-
22_462_1914	bta-miR-153(0)	dre-miR-153a-3p(0)	gga-miR-153-3p(2)	hsa-miR-153-3p(0)	-	ptr-miR-153(0)	rno-miR-153-3p(0)	tni-miR-153a(0)
22_4632_77	-	dre-miR-19a-5p(2)	gga-miR-19a-5p(5)	-	-	-	-	-
22_4669_76	-	-	-	-	-	-	-	-
22_468_1858	bta-miR-10a(3)	dre-miR-10a-5p(2)	gga-miR-10a-5p(2)	hsa-miR-10a-5p(3)	ola-miR-10b(4)	ptr-miR-10a(3)	rno-miR-10a-5p(3)	tni-miR-10c(4)
22_4692_76	bta-let-7e(1)	dre-let-7a(2)	gga-let-7j-5p(2)	hsa-let-7e-5p(0)	ola-let-7a(2)	ptr-let-7e(0)	rno-let-7e-5p(0)	tni-let-7a(2)
22_46_55466	bta-miR-499(1)	dre-miR-499-5p(0)	gga-miR-499-5p(3)	hsa-miR-499a-5p(1)	-	-	rno-miR-499-5p(1)	-
22_4707_75	-	-	-	-	-	-	rno-miR-341(3)	-
22_470_1847	bta-miR-101(3)	dre-miR-101b(0)	gga-miR-101-3p(4)	hsa-miR-101-3p(3)	ola-miR-101b-3p(5)	ptr-miR-101(2)	rno-miR-101a-3p(3)	tni-miR-101b(0)
22_4757_74	bta-let-7a-5p(2)	dre-let-7a(2)	gga-let-7j-5p(2)	hsa-let-7a-5p(2)	ola-let-7a(2)	ptr-let-7a(2)	rno-let-7a-5p(2)	tni-let-7a(2)
22_479_1801	bta-miR-451(1)	dre-miR-451(0)	gga-miR-451(1)	hsa-miR-451a(0)	-	ptr-miR-451(0)	rno-miR-451-5p(0)	-
22_47_55183	bta-miR-25(0)	dre-miR-25-3p(0)	-	hsa-miR-25-3p(0)	-	-	rno-miR-25-3p(0)	tni-miR-25(0)
22_48507_3	bta-miR-216a(4)	dre-miR-216a(4)	gga-miR-216a(5)	hsa-miR-216a-5p(4)	-	ptr-miR-216a(1)	rno-miR-216a-5p(4)	tni-miR-216a(4)
22_48566_3	-	-	-	hsa-miR-3074-5p(1)	-	-	-	-
22_48751_3	bta-miR-29a(1)	dre-miR-29a(2)	gga-miR-29a-3p(3)	hsa-miR-29a-3p(0)	ola-miR-29a(4)	ptr-miR-29a(2)	rno-miR-29a-3p(0)	tni-miR-29a(2)
22_489_1739	bta-miR-10b(3)	dre-miR-10b-5p(3)	gga-miR-10b-5p(2)	hsa-miR-10b-5p(3)	ola-miR-10b(2)	ptr-miR-10b(3)	rno-miR-10b-5p(4)	tni-miR-10b(3)
22_48_55167	bta-let-7a-5p(2)	dre-let-7g(0)	gga-let-7j-5p(2)	hsa-let-7g-5p(2)	ola-let-7g(2)	ptr-let-7g(2)	rno-let-7g-5p(2)	tni-let-7g(0)
22_49595_3	-	-	gga-miR-125b-3p(0)	hsa-miR-125b-2-3p(4)	-	-	rno-miR-125b-2-3p(0)	-
22_4982_70	-	dre-miR-15b-5p(2)	gga-miR-15c-5p(2)	-	-	-	-	-
22_49974_3	-	-	-	-	-	-	-	-
22_49_54926	bta-miR-133a(2)	dre-miR-133a-3p(2)	gga-miR-133a-3p(0)	hsa-miR-133a-3p(2)	ola-miR-133-3p(4)	ptr-miR-133a(2)	rno-miR-133a-3p(2)	tni-miR-133(2)
22_4_1128099	bta-miR-22-3p(3)	dre-miR-22a-3p(0)	gga-miR-22-3p(2)	hsa-miR-22-3p(2)	ola-miR-22(1)	ptr-miR-22(2)	rno-miR-22-3p(2)	tni-miR-22a(0)
22_5040_69	-	-	-	-	-	-	-	-
22_50496_2	-	-	-	hsa-miR-106b-3p(4)	-	-	rno-miR-106b-3p(4)	-
22_50517_2	-	-	-	hsa-miR-30d-3p(2)	-	-	rno-miR-30d-3p(2)	-
22_5093_67	-	-	-	hsa-let-7i-3p(2)	-	-	rno-let-7i-3p(2)	-
22_5096_67	bta-miR-193a-3p(0)	dre-miR-193a-3p(0)	gga-miR-193a-3p(0)	hsa-miR-193a-3p(0)	ola-miR-193a(3)	ptr-miR-193a(0)	rno-miR-193a-3p(0)	tni-miR-193(0)
22_509_1619	-	dre-miR-725-5p(2)	-	-	-	-	-	-
22_50_54457	-	dre-miR-200a-5p(2)	-	hsa-miR-200a-5p(2)	-	-	rno-miR-200a-5p(3)	-
22_5142_67	-	dre-miR-30e-3p(2)	gga-miR-30a-3p(2)	hsa-miR-30a-3p(2)	ola-miR-30d-3p(4)	ptr-miR-30a-3p(2)	rno-miR-30a-3p(2)	-
22_516_1598	bta-miR-16b(1)	dre-miR-16b(4)	gga-miR-16-5p(4)	hsa-miR-16-5p(0)	ola-miR-16(1)	ptr-miR-16(0)	rno-miR-16-5p(0)	tni-miR-16(4)
22_519_1585	bta-miR-10b(3)	dre-miR-10a-5p(2)	gga-miR-10a-5p(2)	hsa-miR-10b-5p(3)	ola-miR-10b(2)	ptr-miR-10b(3)	rno-miR-10a-5p(3)	tni-miR-10b(3)
22_51_48004	-	dre-miR-9-7-3p(0)	-	hsa-miR-9-3p(4)	ola-miR-9a-3p(5)	-	rno-miR-9a-3p(4)	-
22_5290_64	-	-	-	-	-	-	-	-
22_52_47024	-	dre-miR-9-4-3p(0)	gga-miR-9-3p(1)	-	-	-	-	-
22_53356_2	-	dre-miR-193b-3p(2)	-	-	-	-	-	-
22_533_1538	-	dre-miR-729(2)	-	-	-	-	-	-
22_5360_63	bta-miR-92b(2)	dre-miR-92b-3p(2)	-	hsa-miR-92b-3p(2)	-	ptr-miR-92b(2)	rno-miR-92b-3p(2)	-
22_5406_62	-	dre-miR-733(3)	-	-	-	-	-	-
22_5419_62	bta-miR-194(2)	dre-miR-194a(3)	gga-miR-194(2)	hsa-miR-194-5p(2)	ola-miR-194-5p(5)	ptr-miR-194(2)	rno-miR-194-5p(2)	tni-miR-194(3)
22_5440_62	-	dre-miR-725-3p(2)	-	-	-	-	-	-
22_5478_61	bta-miR-205(2)	dre-miR-205-5p(2)	gga-miR-205b(2)	hsa-miR-205-5p(2)	-	ptr-miR-205(2)	rno-miR-205(3)	tni-miR-205(2)
22_54_43671	bta-let-7i(0)	dre-let-7i(0)	gga-let-7i(1)	hsa-let-7i-5p(0)	-	ptr-let-7i(0)	rno-let-7i-5p(0)	tni-let-7i(0)
22_55374_2	-	dre-miR-125b-3-3p(2)	-	-	-	-	-	-
22_5541_60	-	-	-	-	-	-	-	-
22_5544_60	bta-miR-148b(4)	dre-miR-152(0)	-	hsa-miR-148b-3p(4)	ola-miR-148(4)	ptr-miR-148b(4)	rno-miR-148b-3p(4)	tni-miR-152(4)
22_5596_59	bta-miR-92a(2)	dre-miR-92a-3p(2)	gga-miR-92-3p(3)	hsa-miR-92a-3p(2)	ola-miR-92a(3)	ptr-miR-92(2)	rno-miR-92a-3p(3)	tni-miR-92(2)
22_5604_59	bta-miR-192(5)	dre-miR-192(3)	-	hsa-miR-192-5p(5)	ola-miR-192-5p(3)	ptr-miR-192(5)	rno-miR-192-5p(5)	tni-miR-192(3)
22_56362_2	-	-	-	-	-	-	rno-miR-1306-3p(4)	-
22_5648_58	bta-miR-98(2)	-	-	hsa-miR-98-5p(2)	-	ptr-miR-98(2)	rno-miR-98-5p(2)	-
22_564_1421	bta-miR-139(3)	dre-miR-139-5p(4)	-	hsa-miR-139-5p(3)	ola-miR-139(1)	-	rno-miR-139-5p(2)	-
22_5680_58	bta-miR-31(5)	dre-miR-31(3)	gga-miR-31-5p(4)	hsa-miR-31-5p(5)	ola-miR-31(5)	ptr-miR-31(5)	-	-
22_56860_2	bta-miR-652(1)	-	-	hsa-miR-652-3p(1)	-	ptr-miR-652(1)	rno-miR-652-3p(1)	-
22_57209_2	-	-	-	-	-	-	-	-
22_57305_2	-	-	gga-miR-146c-3p(2)	-	-	-	-	-
22_5743_57	-	dre-miR-1788-3p(1)	gga-miR-1788-3p(3)	-	ola-miR-1788(3)	-	-	-
22_57_39968	bta-miR-16b(3)	dre-miR-16b(0)	gga-miR-16c-5p(2)	hsa-miR-16-5p(4)	ola-miR-16(3)	ptr-miR-16(4)	rno-miR-16-5p(4)	tni-miR-16(0)
22_5815_56	-	-	-	-	-	-	-	-
22_5831_56	bta-miR-1306(1)	dre-miR-1306(0)	gga-miR-1306-5p(3)	hsa-miR-1306-5p(0)	ola-miR-1306(1)	-	rno-miR-1306-5p(0)	-
22_58740_2	-	-	-	-	-	-	-	-
22_58959_2	-	dre-miR-210-3p(2)	-	-	-	-	-	tni-miR-210(2)
22_590_1338	-	dre-miR-26a-3p(0)	-	-	-	-	-	-
22_592_1328	-	dre-miR-22b-5p(0)	-	-	-	-	-	-
22_59542_2	bta-miR-18a(2)	dre-miR-18a(2)	gga-miR-18a-5p(2)	hsa-miR-18a-5p(3)	ola-miR-18(3)	ptr-miR-18a(2)	rno-miR-18a-5p(3)	tni-miR-18(2)
22_5974_54	bta-miR-191(1)	-	-	hsa-miR-191-5p(1)	-	ptr-miR-191(1)	rno-miR-191a-5p(1)	-
22_5992_54	bta-miR-215(0)	dre-miR-192(5)	gga-miR-215-5p(1)	hsa-miR-215-5p(1)	-	ptr-miR-215(1)	rno-miR-215(2)	tni-miR-192(5)
22_59_36483	bta-miR-133a(0)	dre-miR-133a-3p(0)	gga-miR-133c-3p(2)	hsa-miR-133a-3p(0)	ola-miR-133-3p(4)	ptr-miR-133a(0)	rno-miR-133a-3p(0)	tni-miR-133(0)
22_5_810059	bta-miR-206(0)	dre-miR-206-3p(0)	gga-miR-206(0)	hsa-miR-206(0)	ola-miR-206(1)	ptr-miR-206(0)	rno-miR-206-3p(0)	-
22_6029_53	bta-miR-101(3)	dre-miR-101a(2)	gga-miR-101-3p(4)	hsa-miR-101-3p(3)	ola-miR-101a-3p(5)	ptr-miR-101(2)	rno-miR-101b-3p(1)	tni-miR-101a(2)
22_6055_53	bta-miR-92b(2)	dre-miR-92b-3p(2)	gga-miR-92-3p(3)	hsa-miR-92b-3p(2)	ola-miR-92b(1)	ptr-miR-92b(2)	rno-miR-92b-3p(2)	tni-miR-92(4)
22_61345_2	-	-	-	hsa-miR-211-5p(2)	-	ptr-miR-211(2)	-	-
22_6135_52	-	dre-miR-457a(0)	-	-	-	-	-	-
22_613_1276	bta-miR-98(2)	dre-let-7h(0)	-	hsa-miR-98-5p(2)	-	ptr-miR-98(2)	rno-miR-98-5p(2)	tni-let-7h(0)
22_61401_2	-	-	gga-miR-200a-5p(0)	-	-	-	-	-
22_6148_52	bta-miR-29b(3)	dre-miR-29b(2)	gga-miR-29b-3p(3)	hsa-miR-29b-3p(3)	ola-miR-29b(2)	ptr-miR-29b(2)	rno-miR-29b-3p(3)	tni-miR-29b(2)
22_61742_2	bta-miR-196a(4)	dre-miR-196a-5p(4)	gga-miR-196-5p(3)	hsa-miR-196a-5p(4)	ola-miR-196a(3)	ptr-miR-196a(4)	rno-miR-196a-5p(4)	tni-miR-196a(4)
22_6174_52	bta-miR-23b-3p(3)	dre-miR-23b(2)	gga-miR-23b-3p(1)	hsa-miR-23b-3p(1)	ola-miR-23b(3)	ptr-miR-23b(3)	rno-miR-23b-3p(1)	tni-miR-23b(2)
22_6195_51	bta-miR-15a(5)	dre-miR-15b-5p(4)	gga-miR-15b-5p(0)	-	-	-	rno-miR-15a-5p(5)	-
22_61_35856	-	dre-miR-725-3p(0)	-	-	-	-	-	-
22_62623_2	-	dre-miR-15a-5p(2)	-	-	ola-miR-15a(2)	-	-	tni-miR-15a(0)
22_6268_50	bta-miR-190b(3)	dre-miR-190b(2)	-	hsa-miR-190b(3)	ola-miR-190b(2)	ptr-miR-190b(3)	rno-miR-190b-5p(3)	-
22_62847_2	bta-miR-142-3p(2)	dre-miR-142a-3p(3)	gga-miR-142-3p(4)	hsa-miR-142-3p(3)	-	ptr-miR-142(3)	rno-miR-142-3p(3)	-
22_63013_2	-	dre-miR-135b-5p(2)	gga-miR-135b(4)	-	-	-	-	tni-miR-135b(2)
22_63170_2	-	-	gga-miR-301a-5p(2)	-	ola-miR-301b-5p(5)	-	-	-
22_63_35182	bta-miR-140(2)	dre-miR-140-3p(1)	gga-miR-140-3p(1)	hsa-miR-140-3p(3)	ola-miR-140-3p(2)	-	rno-miR-140-3p(3)	-
22_6414_49	bta-miR-196a(2)	dre-miR-196a-5p(2)	gga-miR-196-5p(3)	hsa-miR-196b-5p(2)	ola-miR-196a(3)	ptr-miR-196b(2)	rno-miR-196c-5p(0)	tni-miR-196a(2)
22_6415_49	bta-miR-23b-3p(3)	dre-miR-23b(2)	gga-miR-23b-3p(1)	hsa-miR-23b-3p(1)	ola-miR-23b(3)	ptr-miR-23b(3)	rno-miR-23b-3p(1)	tni-miR-23b(2)
22_6464_48	-	dre-miR-130b(4)	gga-miR-130b-3p(0)	-	-	-	-	-
22_64_34745	-	dre-miR-145-3p(0)	-	hsa-miR-145-3p(0)	-	-	rno-miR-145-3p(1)	-
22_65084_2	bta-miR-99b(0)	-	-	hsa-miR-99b-5p(0)	-	ptr-miR-99b(0)	rno-miR-99b-5p(0)	-
22_65624_2	-	dre-miR-19a-5p(4)	gga-miR-19a-5p(5)	-	-	-	-	-
22_6562_47	-	dre-miR-222a-5p(3)	-	-	-	-	rno-miR-222-5p(5)	-
22_65_33586	bta-miR-21-5p(4)	dre-miR-21(3)	gga-miR-21-5p(2)	hsa-miR-21-5p(2)	ola-miR-21(1)	ptr-miR-21(2)	rno-miR-21-5p(2)	tni-miR-21(3)
22_6633_46	-	dre-miR-10c-5p(4)	-	-	-	-	-	tni-miR-10c(4)
22_6638_46	bta-let-7a-5p(2)	dre-let-7a(2)	gga-let-7j-5p(2)	hsa-let-7a-5p(2)	ola-let-7a(2)	ptr-let-7a(2)	rno-let-7a-5p(2)	tni-let-7a(2)
22_66512_2	-	-	-	-	-	-	-	-
22_6656_46	-	dre-miR-301c-5p(3)	-	hsa-miR-301b-5p(2)	-	-	-	-
22_665_1145	-	dre-miR-459-3p(0)	-	-	-	-	-	-
22_6671_46	bta-miR-211(1)	dre-miR-204-5p(2)	gga-miR-211(2)	hsa-miR-211-5p(2)	-	ptr-miR-211(2)	rno-miR-211-5p(0)	tni-miR-204a(2)
22_66839_2	-	-	-	-	-	-	-	-
22_6689_46	-	-	-	-	-	-	-	-
22_668_1135	-	dre-miR-200c-5p(0)	-	-	-	-	-	-
22_66_33468	bta-miR-206(2)	dre-miR-206-3p(2)	gga-miR-206(2)	hsa-miR-206(2)	ola-miR-206(1)	ptr-miR-206(2)	rno-miR-206-3p(2)	-
22_6711_46	-	-	-	-	-	-	-	-
22_6726_46	-	dre-miR-15b-5p(2)	gga-miR-15c-5p(2)	-	-	-	-	-
22_6752_45	-	-	-	hsa-miR-30c-1-3p(2)	-	-	rno-miR-30c-1-3p(2)	-
22_67672_2	-	-	-	hsa-miR-26a-2-3p(2)	-	-	-	-
22_67_32620	bta-miR-19b(1)	dre-miR-19b-3p(1)	gga-miR-19b-3p(1)	hsa-miR-19b-3p(1)	ola-miR-19d(2)	ptr-miR-19b(1)	rno-miR-19b-3p(1)	tni-miR-19b(1)
22_6823_45	bta-miR-92b(2)	dre-miR-92b-3p(2)	-	hsa-miR-92b-3p(2)	-	ptr-miR-92b(2)	rno-miR-92b-3p(2)	-
22_684_1097	bta-miR-210(5)	dre-miR-210-3p(0)	-	hsa-miR-210-3p(4)	-	ptr-miR-210(4)	rno-miR-210-3p(4)	tni-miR-210(0)
22_68955_2	-	dre-miR-456(4)	gga-miR-456-3p(4)	-	-	-	-	-
22_68966_2	-	dre-miR-200c-5p(2)	-	-	-	-	-	-
22_68_32196	bta-miR-24-3p(0)	dre-miR-24(0)	gga-miR-24-3p(0)	hsa-miR-24-3p(0)	ola-miR-24a(0)	ptr-miR-24(0)	rno-miR-24-3p(0)	tni-miR-24(0)
22_692_1076	-	dre-miR-430i-3p(2)	-	-	-	-	-	-
22_69_31511	-	dre-miR-181a-2-3p(0)	gga-miR-181a-3p(2)	hsa-miR-181a-3p(2)	ola-miR-181a-3p(1)	ptr-miR-181a-3p(2)	rno-miR-181a-1-3p(2)	tni-miR-181a-3p(2)
22_7025_43	bta-miR-216a(2)	dre-miR-216a(2)	gga-miR-216a(3)	hsa-miR-216a-5p(2)	-	ptr-miR-216a(5)	rno-miR-216a-5p(2)	tni-miR-216a(2)
22_7069_42	bta-miR-221(2)	dre-miR-221-3p(3)	gga-miR-221-3p(3)	hsa-miR-221-3p(3)	ola-miR-221(3)	ptr-miR-221(3)	rno-miR-221-3p(3)	tni-miR-221(3)
22_7078_42	bta-miR-196a(2)	dre-miR-196b(2)	gga-miR-196-5p(3)	hsa-miR-196a-5p(2)	ola-miR-196a(3)	ptr-miR-196a(2)	rno-miR-196a-5p(2)	tni-miR-196b(2)
22_709_1024	-	dre-miR-141-5p(4)	-	-	-	-	-	-
22_71457_2	-	-	-	-	-	-	-	-
22_71499_2	-	-	gga-miR-124a-3p(4)	hsa-miR-124-3p(4)	ola-miR-124-3p(5)	ptr-miR-124a(4)	rno-miR-124-3p(4)	-
22_715_1016	-	-	gga-miR-1a-3p(5)	-	ola-miR-1-3p(5)	-	-	-
22_71810_2	-	dre-miR-125b-1-3p(2)	-	-	-	-	-	-
22_72_30333	-	dre-miR-132-5p(2)	-	hsa-miR-132-5p(2)	-	-	rno-miR-132-5p(2)	-
22_7306_40	-	-	-	-	-	-	rno-miR-217-5p(0)	-
22_73661_2	bta-miR-25(4)	dre-miR-25-3p(4)	-	hsa-miR-25-3p(4)	-	-	rno-miR-25-3p(4)	tni-miR-25(4)
22_736_975	bta-miR-15a(3)	dre-miR-15a-5p(0)	gga-miR-15a(3)	hsa-miR-15a-5p(2)	ola-miR-15a(4)	ptr-miR-15a(2)	rno-miR-15a-5p(5)	tni-miR-15a(2)
22_73_28803	bta-let-7c(2)	dre-let-7d-5p(0)	gga-let-7c-5p(2)	hsa-let-7c-5p(2)	ola-let-7c(3)	ptr-let-7c(2)	rno-let-7c-5p(2)	tni-let-7d(0)
22_7410_39	-	dre-miR-455-2-5p(2)	-	-	-	-	-	-
22_7415_39	bta-miR-99a-3p(5)	-	gga-miR-99a-3p(3)	hsa-miR-99a-3p(4)	-	-	rno-miR-99a-3p(2)	-
22_7443_39	bta-miR-106a(2)	dre-miR-17a-5p(2)	gga-miR-106-5p(2)	hsa-miR-106a-5p(3)	ola-miR-106a(1)	ptr-miR-20a(2)	rno-miR-17-5p(3)	tni-miR-17(2)
22_74938_2	-	-	gga-miR-3529(1)	-	-	-	-	-
22_75155_2	-	-	-	-	-	-	-	-
22_7537_38	-	dre-miR-30e-3p(2)	gga-miR-30a-3p(2)	hsa-miR-30a-3p(2)	ola-miR-30d-3p(2)	ptr-miR-30a-3p(2)	rno-miR-30a-3p(2)	-
22_75764_2	-	-	gga-miR-200b-5p(2)	hsa-miR-200b-5p(0)	-	-	rno-miR-200b-5p(0)	-
22_75_28100	-	-	gga-miR-130b-5p(2)	hsa-miR-130b-5p(1)	-	-	rno-miR-130b-5p(0)	-
22_761_934	-	dre-miR-181b-3p(0)	gga-miR-181b-2-3p(1)	hsa-miR-181b-2-3p(2)	-	-	rno-miR-181b-2-3p(2)	-
22_763_932	-	dre-miR-96-3p(0)	-	-	-	-	-	-
22_767_930	-	-	-	-	ola-miR-125a-3p(2)	-	-	-
22_77165_2	bta-miR-484(2)	-	-	hsa-miR-484(2)	-	ptr-miR-484(2)	rno-miR-484(2)	-
22_7785_37	bta-miR-27a-3p(2)	dre-miR-27a-3p(0)	-	hsa-miR-27a-3p(1)	ola-miR-27a(2)	ptr-miR-27a(2)	rno-miR-27a-3p(1)	-
22_77_27313	bta-miR-429(0)	dre-miR-429a(0)	gga-miR-429-3p(0)	-	-	-	rno-miR-429(0)	tni-miR-429(0)
22_7826_36	-	-	gga-miR-1a-3p(5)	-	ola-miR-1-3p(5)	-	-	-
22_78_27059	bta-miR-200b(1)	dre-miR-200c-3p(0)	gga-miR-200b-3p(3)	hsa-miR-200b-3p(2)	ola-miR-200b(1)	ptr-miR-200c(5)	rno-miR-200b-3p(3)	tni-miR-200b(2)
22_7940_36	bta-miR-183(3)	dre-miR-183-5p(3)	gga-miR-183(3)	hsa-miR-183-5p(4)	ola-miR-183-5p(5)	ptr-miR-183(3)	rno-miR-183-5p(4)	tni-miR-183(3)
22_79_26669	-	dre-miR-458-3p(0)	gga-miR-458a-3p(0)	-	ola-miR-458(2)	-	-	-
22_7_435204	-	dre-miR-10d-5p(1)	-	-	ola-miR-10d(0)	-	-	tni-miR-10d(3)
22_8039_35	-	dre-miR-9-7-3p(2)	-	-	-	-	-	-
22_80_26323	-	dre-miR-457a(2)	-	-	-	-	-	-
22_8160_34	-	dre-miR-222a-5p(3)	-	hsa-miR-222-5p(4)	-	-	rno-miR-222-5p(3)	-
22_8195_34	bta-miR-9-5p(4)	dre-miR-9-5p(5)	gga-miR-9-5p(5)	hsa-miR-9-5p(5)	ola-miR-9a-5p(5)	ptr-miR-9(5)	rno-miR-9a-5p(5)	tni-miR-9(5)
22_81_26279	bta-miR-92b(0)	dre-miR-92b-3p(0)	gga-miR-92-3p(5)	hsa-miR-92b-3p(0)	ola-miR-92b(3)	ptr-miR-92b(0)	rno-miR-92b-3p(0)	-
22_827_842	-	dre-let-7d-3p(0)	gga-let-7c-3p(0)	hsa-let-7c-3p(0)	-	-	rno-let-7c-1-3p(0)	-
22_82_26271	bta-miR-26b(2)	dre-miR-26b(0)	gga-miR-26a-5p(3)	hsa-miR-26b-5p(3)	ola-miR-26(3)	ptr-miR-26b(3)	rno-miR-26b-5p(3)	tni-miR-26(4)
22_831_839	bta-miR-34a(0)	dre-miR-34a(0)	gga-miR-34a-5p(1)	hsa-miR-34a-5p(0)	-	ptr-miR-34a(0)	rno-miR-34a-5p(0)	-
22_8353_33	-	-	-	-	-	-	-	-
22_836_828	-	dre-miR-125c-3p(0)	-	-	-	-	-	-
22_8419_33	-	-	-	hsa-miR-132-5p(0)	-	-	rno-miR-132-5p(0)	-
22_841_817	-	dre-miR-142a-3p(1)	gga-miR-142-3p(0)	hsa-miR-142-3p(1)	-	ptr-miR-142(1)	rno-miR-142-3p(1)	-
22_842_817	bta-miR-100(2)	dre-miR-100-5p(2)	gga-miR-100-5p(2)	hsa-miR-100-5p(2)	ola-miR-100(5)	ptr-miR-100(2)	rno-miR-100-5p(2)	tni-miR-100(2)
22_8477_32	-	dre-miR-1788-5p(2)	gga-miR-1788-5p(2)	-	-	-	-	-
22_847_813	-	dre-miR-727-5p(0)	-	-	-	-	-	-
22_84_25324	-	dre-miR-30e-3p(0)	gga-miR-30a-3p(0)	hsa-miR-30a-3p(0)	ola-miR-30d-3p(2)	ptr-miR-30a-3p(0)	rno-miR-30a-3p(0)	-
22_8501_32	bta-miR-92b(4)	dre-miR-92b-3p(4)	gga-miR-92-3p(3)	hsa-miR-92b-3p(4)	ola-miR-92a(3)	ptr-miR-92b(4)	rno-miR-92a-3p(3)	tni-miR-92(4)
22_8513_32	-	dre-miR-301b-5p(3)	-	-	-	-	-	-
22_8581_32	-	-	-	-	-	-	-	-
22_858_807	-	dre-miR-737-5p(1)	-	-	-	-	-	-
22_85_25148	bta-miR-15a(3)	dre-miR-15b-5p(0)	gga-miR-15c-5p(0)	hsa-miR-15a-5p(4)	-	ptr-miR-15a(4)	rno-miR-15a-5p(5)	tni-miR-15b(2)
22_863_803	-	dre-miR-735-5p(4)	-	-	-	-	-	-
22_8688_31	bta-miR-153(2)	dre-miR-153a-3p(2)	gga-miR-153-3p(2)	hsa-miR-153-3p(2)	-	ptr-miR-153(2)	rno-miR-153-3p(2)	tni-miR-153a(2)
22_86_24535	-	dre-miR-456(2)	gga-miR-456-3p(2)	-	-	-	-	-
22_870_792	bta-miR-205(2)	dre-miR-205-5p(2)	gga-miR-205a(2)	hsa-miR-205-5p(2)	-	ptr-miR-205(2)	rno-miR-205(3)	tni-miR-205(2)
22_881_777	-	dre-miR-125b-2-3p(1)	-	-	-	-	-	-
22_885_772	-	-	-	-	-	-	-	-
22_8883_30	bta-miR-196a(2)	dre-miR-196a-5p(2)	gga-miR-196-5p(3)	hsa-miR-196a-5p(2)	ola-miR-196a(3)	ptr-miR-196a(2)	rno-miR-196a-5p(2)	tni-miR-196a(2)
22_888_767	-	dre-miR-457b-3p(0)	-	-	-	-	-	-
22_8930_30	bta-miR-15a(1)	dre-miR-15b-5p(2)	gga-miR-15a(1)	hsa-miR-15a-5p(2)	-	ptr-miR-15a(2)	rno-miR-15a-5p(3)	-
22_8952_30	bta-miR-92b(2)	dre-miR-92b-3p(2)	-	hsa-miR-92b-3p(2)	-	ptr-miR-92b(2)	rno-miR-92b-3p(2)	-
22_895_763	-	-	-	-	ola-miR-24b-5p(2)	-	-	-
22_89_24148	bta-let-7f(2)	dre-let-7e(0)	gga-let-7k-5p(0)	hsa-let-7f-5p(2)	ola-let-7e(4)	ptr-let-7f(2)	rno-let-7f-5p(2)	tni-let-7e(0)
22_9009_30	-	-	-	hsa-miR-3074-5p(1)	-	-	-	-
22_90_23518	bta-miR-101(1)	dre-miR-101a(0)	gga-miR-101-3p(2)	hsa-miR-101-3p(1)	ola-miR-101a-3p(3)	ptr-miR-101(0)	rno-miR-101a-3p(1)	tni-miR-101a(0)
22_9124_29	bta-miR-195(2)	dre-miR-457a(4)	-	hsa-miR-195-5p(3)	ola-miR-16(3)	ptr-miR-195(3)	rno-miR-195-5p(3)	-
22_912_747	-	dre-miR-727-3p(4)	-	-	-	-	-	-
22_916_744	-	dre-miR-727-3p(0)	-	-	-	-	-	-
22_9178_29	-	dre-miR-458-3p(2)	gga-miR-458a-3p(2)	-	ola-miR-458(0)	-	-	-
22_91_23413	-	-	-	-	-	-	-	-
22_9227_28	-	dre-miR-23a-5p(1)	-	-	-	-	-	-
22_9296_28	-	dre-miR-30e-3p(2)	gga-miR-30e-3p(1)	hsa-miR-30e-3p(0)	-	ptr-miR-30a-3p(2)	rno-miR-30e-3p(0)	-
22_930_722	bta-miR-100(2)	dre-miR-100-5p(2)	gga-miR-100-5p(2)	hsa-miR-100-5p(2)	ola-miR-100(5)	ptr-miR-100(2)	rno-miR-100-5p(2)	tni-miR-100(2)
22_9336_28	-	dre-miR-2188-5p(3)	gga-miR-2188-5p(2)	-	-	-	-	-
22_940_713	-	-	-	hsa-miR-30c-1-3p(4)	-	-	rno-miR-30c-1-3p(4)	-
22_9464_27	-	-	-	-	-	-	-	-
22_947_699	bta-miR-92a(2)	dre-miR-92a-3p(2)	gga-miR-92-3p(3)	hsa-miR-92a-3p(2)	ola-miR-92a(3)	ptr-miR-92(2)	rno-miR-92a-3p(3)	tni-miR-92(2)
22_94_22194	bta-miR-125b(2)	dre-miR-125c-5p(0)	gga-miR-125b-5p(2)	hsa-miR-125b-5p(2)	ola-miR-125b(2)	ptr-miR-125b(2)	rno-miR-125b-5p(2)	tni-miR-125b(2)
22_9573_27	bta-miR-211(3)	dre-miR-204-5p(4)	gga-miR-211(4)	hsa-miR-204-5p(4)	-	ptr-miR-204(4)	rno-miR-211-5p(4)	tni-miR-204a(4)
22_9579_27	-	dre-miR-125b-1-3p(2)	-	hsa-miR-125b-1-3p(0)	-	-	rno-miR-125b-1-3p(0)	-
22_9584_27	bta-miR-16b(5)	dre-miR-16b(2)	-	hsa-miR-195-5p(5)	ola-miR-16(5)	ptr-miR-195(5)	rno-miR-195-5p(5)	tni-miR-16(2)
22_967_688	bta-miR-96(3)	dre-miR-96-5p(3)	-	hsa-miR-96-5p(3)	-	ptr-miR-96(2)	rno-miR-96-5p(3)	tni-miR-96(3)
22_9700_26	bta-miR-216b(2)	dre-miR-216b(2)	gga-miR-216b(2)	hsa-miR-216b-5p(2)	-	ptr-miR-216b(2)	rno-miR-216b-5p(2)	tni-miR-216b(2)
22_972_683	bta-miR-148a(0)	dre-miR-148(2)	gga-miR-148a-3p(0)	hsa-miR-148a-3p(0)	ola-miR-148(4)	ptr-miR-148a(0)	rno-miR-148a-3p(1)	tni-miR-148(2)
22_9790_26	-	-	-	-	-	-	-	-
22_97_21648	-	dre-miR-9-3p(1)	-	hsa-miR-9-3p(2)	ola-miR-9a-3p(3)	-	rno-miR-9a-3p(2)	-
22_982_671	-	dre-miR-489(3)	gga-miR-489-3p(3)	-	-	-	-	tni-miR-489(3)
22_987_669	bta-miR-10a(3)	dre-miR-10a-5p(2)	gga-miR-10a-5p(2)	hsa-miR-10a-5p(3)	-	ptr-miR-10a(3)	rno-miR-10a-5p(3)	-
22_9932_25	bta-miR-216b(4)	dre-miR-216b(2)	gga-miR-216b(4)	hsa-miR-216b-5p(4)	-	ptr-miR-216b(4)	rno-miR-216b-5p(4)	tni-miR-216b(2)
22_9999_25	-	dre-miR-19d-3p(3)	-	-	ola-miR-19d(2)	-	-	-
22_9_404074	bta-miR-10a(1)	dre-miR-10a-5p(0)	gga-miR-10a-5p(0)	hsa-miR-10a-5p(1)	ola-miR-10b(2)	ptr-miR-10a(1)	rno-miR-10a-5p(1)	tni-miR-10c(2)
23_1010_296	-	-	gga-miR-1a-1-5p(0)	hsa-miR-1-5p(1)	ola-miR-1-5p(1)	-	-	-
23_10139_11	-	dre-miR-92a-5p(2)	-	-	-	-	-	-
23_103_6413	-	-	-	hsa-miR-152-5p(4)	-	-	rno-miR-152-5p(4)	-
23_1064_277	bta-miR-99a-5p(2)	dre-miR-99(1)	gga-miR-99a-5p(1)	hsa-miR-99a-5p(1)	-	ptr-miR-99a(1)	rno-miR-99a-5p(1)	tni-miR-100(3)
23_1076_274	bta-miR-200b(4)	dre-miR-200b-3p(3)	gga-miR-200b-3p(2)	hsa-miR-200b-3p(3)	ola-miR-200b(4)	-	rno-miR-200b-3p(4)	tni-miR-200b(3)
23_10785_10	bta-miR-130b(3)	dre-miR-130b(1)	gga-miR-130b-3p(5)	hsa-miR-130b-3p(3)	-	ptr-miR-130b(3)	rno-miR-130b-3p(3)	-
23_10795_10	bta-miR-17-5p(3)	dre-miR-20b-5p(2)	gga-miR-17-5p(3)	hsa-miR-17-5p(2)	-	ptr-miR-17-5p(3)	rno-miR-17-5p(2)	tni-miR-17(3)
23_107_5918	-	dre-miR-92a-5p(0)	-	-	-	-	-	-
23_10971_10	-	dre-miR-222a-5p(4)	-	-	-	-	-	-
23_11004_10	-	dre-miR-7149-3p(2)	-	-	-	-	-	-
23_11013_10	-	dre-miR-462(3)	-	-	-	-	-	-
23_11288_9	bta-miR-181b(3)	dre-miR-181b-5p(3)	gga-miR-181b-5p(3)	hsa-miR-181b-5p(2)	ola-miR-181b-5p(3)	ptr-miR-181b(2)	rno-miR-181b-5p(2)	tni-miR-181b(3)
23_112_5234	bta-miR-150(2)	dre-miR-150(1)	-	hsa-miR-150-5p(3)	ola-miR-150(4)	ptr-miR-150(3)	rno-miR-150-5p(3)	-
23_1139_253	bta-miR-144(3)	dre-miR-144-3p(3)	gga-miR-144-3p(3)	hsa-miR-144-3p(3)	-	ptr-miR-144(3)	rno-miR-144-3p(3)	tni-miR-144(3)
23_1152_250	bta-miR-21-5p(5)	dre-miR-21(2)	gga-miR-21-5p(3)	hsa-miR-21-5p(3)	ola-miR-21(4)	ptr-miR-21(3)	rno-miR-21-5p(3)	tni-miR-21(2)
23_11564_9	bta-miR-20a(4)	dre-miR-20a-5p(4)	gga-miR-20b-5p(4)	hsa-miR-20b-5p(4)	ola-miR-20a(4)	ptr-miR-20a(3)	rno-miR-20b-5p(4)	tni-miR-20(4)
23_1165_248	-	-	gga-miR-184-5p(0)	-	ola-miR-184-5p(3)	-	-	-
23_117_4860	bta-miR-19b(4)	dre-miR-19c-3p(0)	gga-miR-19b-3p(4)	hsa-miR-19b-3p(4)	ola-miR-19b(5)	ptr-miR-19b(4)	rno-miR-19b-3p(4)	tni-miR-19b(4)
23_1197_237	bta-miR-124b(2)	dre-miR-124-3p(1)	gga-miR-124a-3p(3)	hsa-miR-124-3p(3)	ola-miR-124-3p(2)	ptr-miR-124a(3)	rno-miR-124-3p(3)	tni-miR-124(1)
23_11_175111	bta-miR-20a(0)	dre-miR-20a-5p(0)	gga-miR-20a-5p(0)	hsa-miR-20a-5p(0)	ola-miR-20a(2)	ptr-miR-20a(1)	rno-miR-20a-5p(0)	tni-miR-20(0)
23_12029_9	bta-miR-10b(4)	dre-miR-10b-5p(4)	gga-miR-10b-5p(5)	hsa-miR-10b-5p(4)	ola-miR-10b(5)	ptr-miR-10b(4)	rno-miR-10b-5p(5)	tni-miR-10b(4)
23_1237_228	bta-miR-20a(2)	dre-miR-20a-5p(2)	gga-miR-20b-5p(2)	hsa-miR-20b-5p(2)	ola-miR-20a(4)	ptr-miR-20b(2)	rno-miR-20b-5p(2)	tni-miR-20(2)
23_12381_8	bta-miR-423-3p(1)	-	-	hsa-miR-423-3p(0)	-	ptr-miR-423(0)	rno-miR-423-3p(0)	-
23_12428_8	-	-	-	-	-	-	-	-
23_12504_8	-	-	-	-	-	-	-	-
23_1252_225	bta-miR-301a(2)	dre-miR-301a(1)	gga-miR-301b-3p(2)	hsa-miR-301a-3p(0)	ola-miR-301a-3p(3)	ptr-miR-301a(0)	rno-miR-301a-3p(0)	-
23_1295_213	bta-miR-200a(2)	dre-miR-200a-3p(3)	gga-miR-200a-3p(3)	hsa-miR-200a-3p(3)	-	ptr-miR-200a(3)	rno-miR-200a-3p(3)	tni-miR-200a(3)
23_13179_8	-	-	gga-miR-101-2-5p(2)	hsa-miR-101-5p(3)	ola-miR-101a-5p(3)	-	rno-miR-101a-5p(3)	-
23_134_4174	bta-miR-212(0)	-	-	hsa-miR-212-5p(0)	-	-	rno-miR-212-5p(1)	-
23_1360_196	bta-miR-29b(0)	dre-miR-29b(1)	gga-miR-29b-3p(0)	hsa-miR-29b-3p(0)	ola-miR-29b(1)	ptr-miR-29b(3)	rno-miR-29b-3p(0)	tni-miR-29b(1)
23_1377_192	bta-miR-218(1)	dre-miR-218a(1)	gga-miR-218-5p(2)	hsa-miR-218-5p(2)	ola-miR-218a(2)	ptr-miR-218(2)	rno-miR-218a-5p(2)	tni-miR-218a(1)
23_13818_7	-	dre-miR-203a-5p(3)	-	hsa-miR-203a-5p(2)	-	-	-	-
23_138_4051	bta-miR-196a(3)	dre-miR-196b(1)	gga-miR-196-5p(4)	hsa-miR-196a-5p(3)	ola-miR-196a(4)	ptr-miR-196a(3)	rno-miR-196a-5p(3)	tni-miR-196b(1)
23_14134_7	bta-miR-93(3)	dre-miR-93(3)	-	hsa-miR-93-5p(2)	-	ptr-miR-93(1)	rno-miR-93-5p(2)	-
23_141_3985	-	dre-miR-107b(2)	-	-	-	-	-	-
23_1434_182	bta-miR-190a(1)	dre-miR-190a(1)	gga-miR-190a-5p(1)	hsa-miR-190a-5p(1)	-	ptr-miR-190a(1)	rno-miR-190a-5p(1)	tni-miR-190(1)
23_1457_178	-	-	gga-miR-365-2-5p(4)	hsa-miR-365b-5p(3)	-	-	-	-
23_1458_178	bta-miR-499(2)	dre-miR-499-5p(1)	gga-miR-499-5p(4)	hsa-miR-499a-5p(2)	-	-	rno-miR-499-5p(2)	-
23_145_3886	bta-miR-138(0)	dre-miR-138-5p(1)	-	hsa-miR-138-5p(0)	ola-miR-138(1)	ptr-miR-138(0)	rno-miR-138-5p(0)	tni-miR-138(1)
23_1461_177	bta-let-7f(1)	dre-let-7f(1)	gga-let-7f-5p(1)	hsa-let-7f-5p(1)	ola-let-7a(3)	ptr-let-7f(1)	rno-let-7f-5p(1)	tni-let-7g(3)
23_1478_174	bta-miR-146a(5)	-	gga-miR-146b-5p(5)	hsa-miR-146b-5p(5)	-	ptr-miR-146b(5)	-	-
23_14_125395	bta-miR-30c(0)	dre-miR-30c-5p(1)	gga-miR-30c-5p(1)	hsa-miR-30c-5p(0)	ola-miR-30c(0)	ptr-miR-30c(0)	rno-miR-30c-5p(0)	tni-miR-30c(5)
23_1503_171	bta-miR-106a(1)	dre-miR-17a-5p(3)	gga-miR-106-5p(1)	hsa-miR-106a-5p(0)	ola-miR-106a(4)	ptr-miR-106a(1)	rno-miR-17-5p(2)	tni-miR-17(3)
23_151_3643	bta-miR-200b(2)	dre-miR-200c-3p(3)	gga-miR-200b-3p(4)	hsa-miR-200b-3p(3)	ola-miR-200b(2)	ptr-miR-200c(4)	rno-miR-200b-3p(4)	tni-miR-200b(3)
23_1523_166	-	-	-	-	-	-	-	-
23_156_3490	bta-miR-93(5)	dre-miR-93(1)	-	hsa-miR-93-5p(4)	-	ptr-miR-93(3)	rno-miR-93-5p(4)	-
23_1594_156	-	dre-miR-137-5p(1)	gga-miR-137-5p(1)	-	-	-	rno-miR-137-5p(1)	-
23_16107_6	-	-	-	-	-	-	-	-
23_1635_152	bta-miR-133a(3)	dre-miR-133a-3p(3)	gga-miR-133a-3p(3)	hsa-miR-133a-3p(3)	-	ptr-miR-133a(3)	rno-miR-133a-3p(3)	tni-miR-133(3)
23_16_122435	bta-miR-96(0)	dre-miR-96-5p(0)	-	hsa-miR-96-5p(0)	-	ptr-miR-96(1)	rno-miR-96-5p(0)	tni-miR-96(0)
23_170_3042	bta-miR-128(2)	dre-miR-128-3p(1)	gga-miR-128-3p(2)	hsa-miR-128-3p(2)	ola-miR-128(3)	ptr-miR-128(2)	rno-miR-128-3p(2)	tni-miR-128(1)
23_175_2891	bta-miR-16b(4)	dre-miR-16b(1)	gga-miR-16c-5p(3)	hsa-miR-16-5p(5)	ola-miR-16(4)	ptr-miR-16(5)	rno-miR-16-5p(5)	tni-miR-16(1)
23_1774_132	-	dre-miR-146a(2)	-	-	ola-miR-146a-5p(4)	-	-	-
23_179_2833	bta-miR-199a-5p(3)	dre-miR-199-5p(2)	gga-miR-199-5p(2)	hsa-miR-199a-5p(2)	ola-miR-199a-5p(3)	ptr-miR-199a-5p(2)	rno-miR-199a-5p(2)	tni-miR-199(2)
23_17_116734	bta-miR-181b(1)	dre-miR-181b-5p(1)	gga-miR-181b-5p(1)	hsa-miR-181b-5p(0)	ola-miR-181b-5p(1)	ptr-miR-181b(0)	rno-miR-181b-5p(0)	tni-miR-181b(1)
23_1847_126	-	-	-	-	ola-miR-135b(4)	-	-	-
23_1853_125	-	dre-miR-145-3p(1)	-	hsa-miR-145-3p(1)	-	-	rno-miR-145-3p(2)	-
23_185_2716	-	dre-miR-462(1)	-	-	-	-	-	-
23_1879_123	bta-miR-181b(3)	dre-miR-181b-5p(3)	gga-miR-181b-5p(3)	hsa-miR-181b-5p(2)	ola-miR-181b-5p(3)	ptr-miR-181b(2)	rno-miR-181b-5p(2)	tni-miR-181b(3)
23_1897_121	-	dre-miR-17a-2-3p(0)	-	-	-	-	-	-
23_1911_120	-	dre-miR-135b-5p(3)	-	-	-	-	-	tni-miR-135b(3)
23_1920_119	-	-	gga-miR-29b-2-5p(4)	hsa-miR-29b-1-5p(3)	-	-	rno-miR-29b-5p(3)	-
23_19355_5	-	dre-miR-301b-3p(3)	-	-	-	-	-	-
23_19565_4	-	-	gga-miR-1677-3p(1)	-	-	-	-	-
23_1962_116	-	dre-miR-375(1)	gga-miR-375(1)	hsa-miR-375(5)	-	ptr-miR-375(5)	rno-miR-375-3p(5)	tni-miR-375(1)
23_1997_114	bta-miR-194(1)	dre-miR-194a(2)	gga-miR-194(1)	hsa-miR-194-5p(1)	ola-miR-194-5p(4)	ptr-miR-194(1)	rno-miR-194-5p(1)	tni-miR-194(2)
23_1_786492	bta-miR-199a-5p(1)	dre-miR-199-5p(0)	gga-miR-199-5p(0)	hsa-miR-199a-5p(0)	ola-miR-199a-5p(1)	ptr-miR-199a-5p(0)	rno-miR-199a-5p(0)	tni-miR-199(0)
23_20018_4	-	-	-	hsa-miR-148b-5p(3)	-	-	rno-miR-148b-5p(5)	-
23_2034_111	bta-miR-181d(0)	dre-miR-181b-5p(3)	gga-miR-181b-5p(3)	hsa-miR-181d-5p(0)	ola-miR-181b-5p(3)	ptr-miR-181d(0)	rno-miR-181d-5p(0)	tni-miR-181b(3)
23_2042_110	bta-miR-20a(2)	dre-miR-20a-5p(2)	gga-miR-20a-5p(2)	hsa-miR-20a-5p(2)	ola-miR-20a(4)	ptr-miR-20a(3)	rno-miR-20a-5p(2)	tni-miR-20(2)
23_20532_4	bta-miR-31(4)	dre-miR-31(4)	gga-miR-31-5p(5)	hsa-miR-31-5p(4)	ola-miR-31(4)	ptr-miR-31(2)	rno-miR-31a-5p(3)	-
23_20745_4	-	-	-	-	-	-	-	-
23_207_2159	bta-miR-454(2)	dre-miR-454a(1)	gga-miR-454-3p(2)	hsa-miR-454-3p(2)	-	ptr-miR-454(2)	-	-
23_2094_107	bta-miR-199a-5p(3)	dre-miR-199-5p(2)	gga-miR-199-5p(2)	hsa-miR-199a-5p(2)	ola-miR-199a-5p(3)	ptr-miR-199a-5p(2)	rno-miR-199a-5p(2)	tni-miR-199(2)
23_21005_4	-	dre-miR-1388-3p(1)	-	-	ola-miR-1388-3p(5)	-	-	-
23_211_2142	bta-let-7a-5p(1)	dre-let-7a(1)	gga-let-7j-5p(1)	hsa-let-7a-5p(1)	ola-let-7a(1)	ptr-let-7a(1)	rno-let-7a-5p(1)	tni-let-7a(1)
23_2125_104	bta-miR-193b(3)	dre-miR-193b-3p(1)	gga-miR-193b-3p(3)	hsa-miR-193b-3p(3)	-	ptr-miR-193b(3)	-	-
23_2128_104	-	dre-miR-146a(2)	-	-	ola-miR-146a-5p(4)	-	-	-
23_2153_101	bta-miR-130a(1)	dre-miR-130a(1)	gga-miR-130c-3p(1)	hsa-miR-130a-3p(1)	-	ptr-miR-130a(1)	rno-miR-130a-3p(1)	tni-miR-130(3)
23_2167_100	bta-miR-217(3)	-	gga-miR-217-5p(3)	hsa-miR-217(2)	-	ptr-miR-217(2)	rno-miR-217-5p(1)	-
23_2169_100	-	-	gga-miR-146c-5p(0)	-	-	-	-	-
23_21_69542	bta-miR-206(1)	dre-miR-206-3p(1)	gga-miR-206(1)	hsa-miR-206(1)	ola-miR-206(2)	ptr-miR-206(1)	rno-miR-206-3p(1)	-
23_2207_97	bta-miR-125b(1)	dre-miR-125b-5p(1)	gga-miR-125b-5p(1)	hsa-miR-125b-5p(1)	ola-miR-125b(1)	ptr-miR-125b(1)	rno-miR-125b-5p(1)	tni-miR-125b(1)
23_220_1971	bta-miR-214(3)	dre-miR-214(2)	gga-miR-214(2)	hsa-miR-214-3p(3)	-	ptr-miR-214(2)	rno-miR-214-3p(2)	tni-miR-214(2)
23_221_1969	bta-miR-137(0)	dre-miR-137-3p(1)	gga-miR-137-3p(1)	hsa-miR-137(0)	-	ptr-miR-137(0)	rno-miR-137-3p(0)	tni-miR-137(3)
23_2242_95	-	dre-miR-219-3p(0)	-	-	-	-	-	-
23_228_1903	bta-miR-18a(1)	dre-miR-18a(1)	gga-miR-18a-5p(1)	hsa-miR-18a-5p(0)	ola-miR-18(0)	ptr-miR-18a(1)	rno-miR-18a-5p(0)	tni-miR-18(1)
23_23221_4	-	-	-	-	-	-	-	-
23_232_1812	bta-miR-199a-5p(3)	dre-miR-199-5p(2)	gga-miR-199-5p(2)	hsa-miR-199a-5p(2)	ola-miR-199a-5p(3)	ptr-miR-199a-5p(2)	rno-miR-199a-5p(2)	tni-miR-199(2)
23_23789_3	bta-miR-144(5)	dre-miR-144-3p(3)	gga-miR-144-3p(1)	hsa-miR-144-3p(3)	-	ptr-miR-144(5)	rno-miR-144-3p(3)	tni-miR-144(3)
23_2379_87	-	-	-	-	ola-miR-101b-5p(0)	-	-	-
23_2387_87	bta-miR-9-5p(3)	dre-miR-9-5p(2)	gga-miR-9-5p(2)	hsa-miR-9-5p(2)	ola-miR-9a-5p(2)	ptr-miR-9(2)	rno-miR-9a-5p(2)	tni-miR-9(2)
23_23_68023	-	dre-miR-146a(0)	-	-	ola-miR-146a-5p(2)	-	-	-
23_2400_86	-	dre-miR-31(2)	gga-miR-31-5p(3)	-	ola-miR-31(4)	ptr-miR-31(4)	rno-miR-31a-5p(5)	-
23_2418_85	bta-miR-25(1)	dre-miR-25-3p(1)	-	hsa-miR-25-3p(1)	-	-	rno-miR-25-3p(1)	tni-miR-25(1)
23_244_1696	bta-miR-23a(1)	dre-miR-23a-3p(1)	-	hsa-miR-23a-3p(2)	ola-miR-23a(1)	ptr-miR-23a(2)	rno-miR-23a-3p(2)	tni-miR-23a(1)
23_2488_81	-	dre-miR-730(0)	gga-miR-460b-5p(3)	-	-	-	-	-
23_24943_3	-	-	-	-	-	-	-	-
23_24_58842	bta-miR-217(1)	dre-miR-217(1)	gga-miR-217-5p(1)	hsa-miR-217(0)	-	ptr-miR-217(0)	-	tni-miR-217(1)
23_257_1610	-	dre-miR-17a-3p(1)	-	-	-	-	-	-
23_258_1594	bta-miR-199a-5p(3)	dre-miR-199-5p(4)	gga-miR-199-5p(4)	hsa-miR-199a-5p(4)	ola-miR-199a-5p(3)	ptr-miR-199a-5p(4)	rno-miR-199a-5p(4)	tni-miR-199(4)
23_25_54217	-	dre-miR-135b-5p(1)	-	-	-	-	-	tni-miR-135b(1)
23_262_1550	bta-miR-219-5p(1)	dre-miR-219-5p(1)	gga-miR-219a(2)	hsa-miR-219a-5p(2)	-	ptr-miR-219-5p(2)	rno-miR-219a-5p(2)	tni-miR-219(1)
23_26_45807	bta-miR-103(0)	dre-miR-103(0)	gga-miR-103-3p(0)	hsa-miR-103a-3p(0)	ola-miR-107(2)	ptr-miR-103(0)	rno-miR-103-3p(0)	tni-miR-103(0)
23_27_36544	bta-miR-17-5p(1)	dre-miR-17a-5p(1)	gga-miR-17-5p(1)	hsa-miR-17-5p(0)	ola-miR-106a(4)	ptr-miR-17-5p(1)	rno-miR-17-5p(0)	tni-miR-17(1)
23_2809_68	bta-miR-34c(3)	dre-miR-34b(2)	gga-miR-34c-5p(4)	hsa-miR-34c-5p(4)	-	-	rno-miR-34c-5p(4)	-
23_28110_3	-	-	-	-	ola-miR-192-3p(2)	-	-	-
23_2830_67	-	dre-miR-18b-3p(3)	gga-miR-18a-3p(1)	hsa-miR-18a-3p(0)	-	-	rno-miR-18a-3p(2)	-
23_285_1393	-	dre-miR-221-5p(3)	gga-miR-221-5p(4)	hsa-miR-221-5p(1)	-	-	rno-miR-221-5p(0)	-
23_28_36109	bta-miR-100(1)	dre-miR-100-5p(1)	gga-miR-100-5p(1)	hsa-miR-100-5p(1)	ola-miR-100(4)	ptr-miR-100(1)	rno-miR-100-5p(1)	tni-miR-100(1)
23_29470_3	bta-miR-137(2)	dre-miR-137-3p(3)	gga-miR-137-3p(3)	hsa-miR-137(2)	ola-miR-137(5)	ptr-miR-137(2)	rno-miR-137-3p(2)	tni-miR-137(1)
23_2_602906	bta-miR-10b(0)	dre-miR-10b-5p(0)	gga-miR-10b-5p(1)	hsa-miR-10b-5p(0)	ola-miR-10b(1)	ptr-miR-10b(0)	rno-miR-10a-5p(2)	tni-miR-10b(0)
23_3015_61	bta-miR-139(0)	-	-	hsa-miR-139-5p(0)	ola-miR-139(4)	-	rno-miR-139-5p(1)	-
23_307_1292	-	dre-miR-301c-3p(1)	-	-	ola-miR-301b-3p(5)	-	-	tni-miR-301(1)
23_3123_58	bta-miR-202(4)	dre-miR-202-5p(1)	gga-miR-202-5p(5)	hsa-miR-202-5p(3)	-	-	-	-
23_3195_56	-	dre-miR-222a-5p(2)	-	hsa-miR-222-5p(3)	-	-	rno-miR-222-5p(4)	-
23_31_34039	bta-miR-221(1)	dre-miR-221-3p(0)	gga-miR-221-3p(0)	hsa-miR-221-3p(0)	ola-miR-221(0)	ptr-miR-221(0)	rno-miR-221-3p(0)	tni-miR-221(0)
23_3206_56	-	-	gga-miR-128-2-5p(2)	-	-	-	-	-
23_3236_55	-	-	-	-	-	-	-	-
23_3240_55	bta-miR-199a-5p(3)	dre-miR-199-5p(2)	gga-miR-199-5p(2)	hsa-miR-199a-5p(2)	ola-miR-199a-5p(3)	ptr-miR-199a-5p(2)	rno-miR-199a-5p(2)	tni-miR-199(2)
23_32822_2	-	-	gga-miR-106-3p(1)	-	-	-	-	-
23_33300_2	bta-miR-137(2)	dre-miR-137-3p(3)	gga-miR-137-3p(3)	hsa-miR-137(2)	-	ptr-miR-137(2)	rno-miR-137-3p(2)	-
23_3373_52	bta-miR-200c(4)	dre-miR-200b-3p(3)	gga-miR-200b-3p(2)	hsa-miR-200b-3p(3)	ola-miR-200b(4)	ptr-miR-200c(4)	rno-miR-200c-3p(2)	tni-miR-200b(3)
23_3427_51	bta-miR-217(3)	dre-miR-217(3)	gga-miR-217-5p(3)	hsa-miR-217(2)	-	ptr-miR-217(2)	-	tni-miR-217(3)
23_34402_2	bta-miR-219-5p(3)	dre-miR-219-5p(3)	gga-miR-219a(4)	hsa-miR-219a-5p(4)	-	ptr-miR-219-5p(4)	rno-miR-219a-5p(4)	tni-miR-219(3)
23_349_1069	-	dre-miR-9-4-3p(1)	gga-miR-9-3p(2)	-	-	-	-	-
23_351_1065	-	-	gga-miR-200b-3p(2)	-	-	-	-	-
23_35_28417	bta-miR-99a-5p(2)	dre-miR-99(1)	gga-miR-99a-5p(1)	hsa-miR-99a-5p(1)	-	ptr-miR-99a(1)	rno-miR-99a-5p(1)	tni-miR-100(3)
23_3688_46	-	dre-miR-212(2)	-	-	-	-	-	tni-miR-212(2)
23_3760_45	bta-miR-146b(5)	-	gga-miR-146b-5p(1)	hsa-miR-146b-5p(3)	-	ptr-miR-146b(3)	rno-miR-146b-5p(5)	-
23_38598_2	-	dre-miR-31(2)	gga-miR-31-5p(3)	-	ola-miR-31(4)	ptr-miR-31(4)	rno-miR-31a-5p(5)	-
23_386_947	-	dre-miR-206-5p(0)	-	-	-	-	-	-
23_38_22709	bta-miR-145(0)	dre-miR-145-5p(1)	-	hsa-miR-145-5p(0)	ola-miR-145(5)	ptr-miR-145(1)	rno-miR-145-5p(0)	-
23_40878_2	-	-	-	hsa-miR-34a-3p(5)	-	-	-	-
23_40_21287	-	-	-	-	ola-miR-192-3p(0)	-	-	-
23_4166_39	-	-	-	-	-	-	-	-
23_42266_2	bta-miR-196b(4)	-	-	hsa-miR-196b-5p(5)	-	ptr-miR-196b(5)	rno-miR-196b-5p(5)	-
23_42687_2	bta-miR-34b(5)	-	-	-	-	-	-	-
23_4278_38	-	-	-	-	ola-miR-192-3p(2)	-	-	-
23_427_845	-	dre-miR-128-5p(2)	-	-	-	-	-	-
23_42_20801	bta-miR-181b(3)	dre-miR-181c-5p(1)	gga-miR-181b-5p(3)	hsa-miR-181b-5p(2)	ola-miR-181b-5p(3)	ptr-miR-181b(2)	rno-miR-181b-5p(2)	tni-miR-181b(3)
23_43754_2	-	-	-	-	-	-	-	-
23_459_791	-	dre-miR-30e-3p(1)	gga-miR-30a-3p(1)	hsa-miR-30a-3p(1)	ola-miR-30d-3p(3)	ptr-miR-30a-3p(1)	rno-miR-30a-3p(1)	-
23_45_19206	bta-miR-20b(1)	dre-miR-20b-5p(0)	gga-miR-20b-5p(2)	hsa-miR-20b-5p(2)	-	ptr-miR-20b(2)	rno-miR-20b-5p(2)	tni-miR-17(3)
23_46_18527	bta-miR-454(0)	dre-miR-454b(1)	gga-miR-454-3p(0)	hsa-miR-454-3p(0)	-	ptr-miR-454(0)	-	-
23_47167_2	-	-	gga-miR-1623(3)	-	-	-	-	-
23_471_778	bta-miR-219-5p(3)	dre-miR-219-5p(3)	gga-miR-219a(2)	hsa-miR-219a-5p(2)	-	ptr-miR-219-5p(2)	rno-miR-219a-5p(2)	tni-miR-219(3)
23_48055_2	bta-miR-212(2)	-	-	hsa-miR-212-5p(2)	-	-	rno-miR-212-5p(3)	-
23_5018_30	-	dre-miR-92a-2-5p(2)	-	-	-	-	-	-
23_505_710	bta-miR-10b(2)	dre-miR-10b-5p(2)	gga-miR-10b-5p(1)	hsa-miR-10b-5p(2)	ola-miR-10b(1)	ptr-miR-10b(2)	rno-miR-10a-5p(4)	tni-miR-10b(2)
23_51121_2	bta-miR-34c(3)	-	gga-miR-34c-5p(4)	hsa-miR-34c-5p(4)	-	-	rno-miR-34c-5p(4)	-
23_5275_28	bta-miR-217(5)	dre-miR-217(5)	gga-miR-217-5p(5)	hsa-miR-217(4)	-	ptr-miR-217(4)	-	tni-miR-217(5)
23_52_15567	-	dre-miR-125a(1)	-	hsa-miR-125a-5p(-1)	ola-miR-125a-5p(1)	-	rno-miR-125a-5p(-1)	tni-miR-125a(1)
23_5391_27	-	-	gga-miR-184-5p(2)	-	ola-miR-184-5p(1)	-	-	-
23_539_661	bta-miR-196a(1)	dre-miR-196a-5p(1)	gga-miR-196-5p(2)	hsa-miR-196a-5p(1)	ola-miR-196a(2)	ptr-miR-196a(1)	rno-miR-196a-5p(1)	tni-miR-196a(1)
23_53_15485	bta-miR-139(2)	dre-miR-139-5p(5)	-	hsa-miR-139-5p(2)	ola-miR-139(2)	-	rno-miR-139-5p(3)	-
23_543_658	-	dre-miR-222b(2)	gga-miR-222b-3p(1)	-	-	-	-	-
23_545_652	-	-	-	-	-	-	-	-
23_5485_27	bta-miR-30c(2)	dre-miR-30c-5p(3)	gga-miR-30c-5p(3)	hsa-miR-30c-5p(2)	ola-miR-30c(2)	ptr-miR-30c(2)	rno-miR-30c-5p(2)	-
23_54_15451	bta-miR-199a-3p(1)	dre-miR-199-3p(1)	gga-miR-199-3p(3)	hsa-miR-199b-3p(1)	ola-miR-199a-3p(1)	ptr-miR-199b(1)	rno-miR-199a-3p(1)	-
23_56_14955	bta-miR-183(2)	dre-miR-183-5p(2)	gga-miR-183(2)	hsa-miR-183-5p(3)	ola-miR-183-5p(4)	ptr-miR-183(2)	rno-miR-183-5p(3)	tni-miR-183(2)
23_5720_25	bta-miR-187(1)	dre-miR-187(3)	gga-miR-187-3p(3)	hsa-miR-187-3p(1)	-	-	rno-miR-187-3p(1)	tni-miR-187(3)
23_5784_25	bta-miR-18b(3)	dre-miR-18c(3)	gga-miR-18b-5p(3)	hsa-miR-18b-5p(2)	-	ptr-miR-18b(2)	-	-
23_57_14814	bta-miR-194(1)	dre-miR-194a(2)	gga-miR-194(1)	hsa-miR-194-5p(1)	ola-miR-194-5p(4)	ptr-miR-194(1)	rno-miR-194-5p(1)	tni-miR-194(2)
23_586_594	bta-miR-199b(2)	dre-miR-199-5p(2)	gga-miR-199-5p(2)	hsa-miR-199b-5p(2)	ola-miR-199a-5p(3)	ptr-miR-199a-5p(2)	rno-miR-199a-5p(2)	tni-miR-199(2)
23_587_592	bta-miR-133a(3)	dre-miR-133a-3p(3)	gga-miR-133a-3p(1)	hsa-miR-133a-3p(3)	ola-miR-133-3p(5)	ptr-miR-133a(3)	rno-miR-133a-3p(3)	tni-miR-133(3)
23_5900_24	-	dre-miR-25-5p(2)	-	-	-	-	-	-
23_5907_24	bta-miR-132(1)	dre-miR-132-3p(1)	-	hsa-miR-132-3p(1)	ola-miR-132(4)	-	rno-miR-132-3p(1)	tni-miR-132(1)
23_59_13800	-	dre-miR-222a-5p(0)	-	hsa-miR-222-5p(5)	-	-	-	-
23_5_297822	-	dre-miR-21(0)	gga-miR-21-5p(5)	hsa-miR-21-5p(5)	ola-miR-21(2)	ptr-miR-21(5)	rno-miR-21-5p(5)	tni-miR-21(0)
23_607_564	bta-miR-338(2)	dre-miR-338(1)	-	hsa-miR-338-3p(1)	ola-miR-338-3p(2)	ptr-miR-338(1)	rno-miR-338-3p(2)	tni-miR-338(1)
23_61_13402	bta-miR-7(3)	dre-miR-7b(2)	gga-miR-7(3)	hsa-miR-7-5p(2)	ola-miR-7(3)	ptr-miR-7(2)	rno-miR-7b(0)	tni-miR-7(2)
23_633_537	bta-let-7c(1)	dre-let-7c-5p(1)	gga-let-7c-5p(1)	hsa-let-7c-5p(1)	ola-let-7c(2)	ptr-let-7c(1)	rno-let-7c-5p(1)	tni-let-7b(3)
23_636_535	bta-miR-20a(2)	dre-miR-20a-5p(2)	gga-miR-20a-5p(2)	hsa-miR-20a-5p(2)	ola-miR-20a(4)	ptr-miR-20b(2)	rno-miR-20a-5p(2)	tni-miR-20(2)
23_6385_22	bta-miR-20a(2)	dre-miR-20a-5p(2)	gga-miR-20a-5p(2)	hsa-miR-20a-5p(2)	ola-miR-20a(4)	ptr-miR-20a(3)	rno-miR-20a-5p(2)	tni-miR-20(2)
23_6477_21	-	dre-miR-2184(2)	-	-	-	-	-	-
23_671_501	bta-miR-92a(1)	dre-miR-92a-3p(1)	gga-miR-92-3p(2)	hsa-miR-92a-3p(1)	ola-miR-92a(2)	ptr-miR-92(1)	rno-miR-92a-3p(2)	tni-miR-92(1)
23_6786_20	bta-miR-22-3p(4)	dre-miR-22a-3p(3)	gga-miR-22-3p(3)	hsa-miR-22-3p(3)	ola-miR-22(4)	ptr-miR-22(3)	rno-miR-22-3p(3)	tni-miR-22a(3)
23_6842_20	bta-miR-200a(2)	dre-miR-200a-3p(3)	gga-miR-200a-3p(3)	hsa-miR-141-3p(3)	-	ptr-miR-141(3)	rno-miR-141-3p(3)	tni-miR-200a(3)
23_68_11384	-	dre-miR-18c(1)	-	-	-	-	-	-
23_6969_19	-	dre-miR-735-3p(5)	-	-	-	-	-	-
23_69_11257	bta-miR-133b(5)	dre-miR-133c-3p(3)	-	hsa-miR-133b(5)	-	ptr-miR-133b(5)	rno-miR-133b-3p(5)	tni-miR-133(5)
23_6_296780	bta-miR-200b(2)	dre-miR-200b-3p(1)	gga-miR-200b-3p(0)	hsa-miR-200b-3p(1)	ola-miR-200b(2)	-	rno-miR-200b-3p(2)	tni-miR-200b(1)
23_705_464	bta-miR-183(2)	dre-miR-183-5p(2)	gga-miR-183(2)	hsa-miR-183-5p(3)	ola-miR-183-5p(4)	ptr-miR-183(2)	rno-miR-183-5p(3)	tni-miR-183(2)
23_7104_18	-	-	-	-	-	-	-	-
23_71_11067	bta-miR-200b(2)	dre-miR-200b-3p(1)	gga-miR-200b-3p(2)	hsa-miR-200b-3p(1)	ola-miR-200b(2)	-	rno-miR-200b-3p(0)	tni-miR-200b(1)
23_732_444	bta-miR-155(0)	dre-miR-155(1)	gga-miR-155(1)	hsa-miR-155-5p(0)	-	ptr-miR-155(0)	rno-miR-155-5p(2)	-
23_7337_18	bta-miR-34c(3)	-	gga-miR-34c-5p(2)	hsa-miR-34c-5p(2)	-	-	rno-miR-34c-5p(2)	-
23_740_441	-	-	-	-	-	-	-	-
23_753_430	bta-miR-10b(2)	dre-miR-10b-5p(2)	gga-miR-10b-5p(3)	hsa-miR-10b-5p(2)	ola-miR-10b(3)	ptr-miR-10b(2)	rno-miR-10b-5p(5)	tni-miR-10b(2)
23_7584_17	-	dre-miR-144-5p(2)	-	-	-	-	-	-
23_75_9842	bta-miR-34c(5)	dre-miR-34c-5p(2)	-	-	-	-	-	-
23_777_411	bta-miR-21-5p(1)	-	gga-miR-21-5p(1)	hsa-miR-21-5p(1)	ola-miR-21(4)	ptr-miR-21(1)	rno-miR-21-5p(1)	-
23_7854_16	bta-miR-101(2)	dre-miR-101a(1)	gga-miR-101-3p(3)	hsa-miR-101-3p(2)	ola-miR-101a-3p(4)	ptr-miR-101(1)	rno-miR-101a-3p(2)	tni-miR-101a(1)
23_7860_16	-	dre-miR-92a-5p(2)	-	hsa-miR-92a-1-5p(2)	-	-	-	-
23_790_404	-	dre-miR-107a-5p(0)	gga-miR-107-5p(2)	-	-	-	rno-miR-107-5p(3)	-
23_7931_16	bta-miR-125a(0)	-	-	hsa-miR-125a-5p(1)	-	-	rno-miR-125a-5p(1)	-
23_7_276049	bta-miR-181a(1)	dre-miR-181a-5p(0)	gga-miR-181a-5p(0)	hsa-miR-181a-5p(0)	ola-miR-181a-5p(4)	ptr-miR-181a-5p(0)	rno-miR-181a-5p(0)	tni-miR-181a-5p(0)
23_8004_16	bta-miR-181b(3)	dre-miR-181b-5p(3)	gga-miR-181b-5p(3)	hsa-miR-181b-5p(2)	ola-miR-181b-5p(3)	ptr-miR-181b(2)	rno-miR-181b-5p(2)	tni-miR-181b(3)
23_823_387	-	dre-miR-734(0)	-	-	-	-	-	-
23_843_377	-	dre-miR-30c-5p(5)	-	-	-	-	-	tni-miR-30c(1)
23_86_8165	bta-miR-23b-3p(0)	dre-miR-23b(1)	gga-miR-23b-3p(2)	hsa-miR-23b-3p(2)	ola-miR-23b(0)	ptr-miR-23b(0)	rno-miR-23b-3p(2)	tni-miR-23b(1)
23_8831_13	bta-miR-486(1)	-	-	hsa-miR-486-5p(1)	-	ptr-miR-486(1)	rno-miR-486(1)	-
23_887_350	-	dre-miR-203b-5p(1)	-	hsa-miR-203a-5p(4)	-	-	rno-miR-203a-5p(4)	-
23_889_349	-	dre-miR-139-3p(2)	-	-	-	-	-	-
23_890_349	bta-miR-30f(1)	dre-miR-30c-5p(3)	gga-miR-30c-5p(3)	hsa-miR-30c-5p(2)	ola-miR-30c(2)	ptr-miR-30c(2)	rno-miR-30c-5p(2)	-
23_8_198295	bta-miR-200a(0)	dre-miR-200a-3p(1)	gga-miR-200a-3p(1)	hsa-miR-200a-3p(1)	ola-miR-200a(5)	ptr-miR-200a(1)	rno-miR-200a-3p(1)	tni-miR-200a(1)
23_90_7720	bta-miR-107(1)	dre-miR-107a-3p(0)	gga-miR-107-3p(0)	hsa-miR-107(0)	ola-miR-107(2)	ptr-miR-107(0)	rno-miR-107-3p(0)	tni-miR-107(0)
23_911_338	-	dre-miR-363-5p(2)	-	-	-	-	-	-
23_915_336	bta-miR-26a(1)	dre-miR-26a-5p(1)	gga-miR-26a-5p(2)	hsa-miR-26a-5p(1)	ola-miR-26(2)	ptr-miR-26a(1)	rno-miR-26a-5p(1)	tni-miR-26(1)
23_938_325	-	dre-miR-219-3p(2)	-	-	-	-	-	-
23_944_322	-	-	-	-	-	-	-	-
23_949_320	bta-miR-199a-5p(3)	dre-miR-199-5p(2)	gga-miR-199-5p(2)	hsa-miR-199a-5p(2)	ola-miR-199a-5p(3)	ptr-miR-199a-5p(2)	rno-miR-199a-5p(2)	tni-miR-199(2)
23_9729_12	bta-miR-144(3)	dre-miR-144-3p(3)	gga-miR-144-3p(3)	hsa-miR-144-3p(3)	-	ptr-miR-144(3)	rno-miR-144-3p(3)	tni-miR-144(3)
23_9761_12	bta-miR-184(3)	dre-miR-184(1)	gga-miR-184-3p(3)	hsa-miR-184(3)	ola-miR-184-3p(2)	ptr-miR-184(3)	rno-miR-184(3)	tni-miR-184(2)
23_9771_12	bta-miR-150(0)	dre-miR-150(3)	-	hsa-miR-150-5p(1)	-	ptr-miR-150(1)	rno-miR-150-5p(1)	-
24_10_30939	bta-miR-7(2)	dre-miR-7b(3)	gga-miR-7(4)	hsa-miR-7-5p(3)	ola-miR-7(4)	ptr-miR-7(3)	rno-miR-7b(1)	tni-miR-7(3)
24_11089_4	bta-miR-7(4)	dre-miR-7b(5)	-	-	-	-	rno-miR-7b(3)	-
24_1169_61	bta-miR-30e-5p(2)	-	-	-	-	-	-	-
24_11_27631	-	dre-miR-27a-5p(0)	-	-	-	-	-	-
24_12160_3	-	dre-miR-301b-3p(4)	-	-	-	-	-	-
24_1353_51	bta-miR-21-5p(0)	-	gga-miR-21-5p(2)	hsa-miR-21-5p(2)	ola-miR-21(5)	ptr-miR-21(2)	rno-miR-21-5p(2)	-
24_145_703	-	dre-miR-459-5p(2)	-	-	ola-miR-459-5p(2)	-	rno-miR-802-5p(5)	-
24_148_666	bta-miR-7(2)	dre-miR-7a(3)	gga-miR-7(4)	hsa-miR-7-5p(3)	ola-miR-7(4)	ptr-miR-7(3)	rno-miR-7b(3)	tni-miR-7(3)
24_1725_37	bta-miR-181d(1)	dre-miR-181b-5p(4)	gga-miR-181b-5p(4)	hsa-miR-181d-5p(1)	ola-miR-181b-5p(2)	ptr-miR-181d(1)	rno-miR-181d-5p(1)	tni-miR-181b(4)
24_1774_36	bta-miR-23b-3p(1)	dre-miR-23b(2)	gga-miR-23b-3p(3)	hsa-miR-23b-3p(3)	ola-miR-23b(1)	ptr-miR-23b(1)	rno-miR-23b-3p(3)	tni-miR-23b(2)
24_182_523	bta-miR-103(1)	dre-miR-103(1)	gga-miR-103-3p(1)	hsa-miR-103a-3p(1)	ola-miR-107(3)	ptr-miR-103(1)	rno-miR-103-3p(1)	tni-miR-103(1)
24_193_496	bta-miR-7(2)	dre-miR-7a(1)	gga-miR-7(2)	hsa-miR-7-5p(1)	ola-miR-7(0)	ptr-miR-7(1)	rno-miR-7a-5p(1)	tni-miR-7(1)
24_1970_32	-	-	-	-	-	-	-	-
24_1_225061	bta-miR-7(0)	dre-miR-7a(1)	gga-miR-7(2)	hsa-miR-7-5p(1)	ola-miR-7(2)	ptr-miR-7(1)	rno-miR-7a-5p(1)	tni-miR-7(1)
24_2012_30	-	dre-miR-738(3)	-	-	-	-	-	-
24_205_459	bta-miR-23b-3p(1)	dre-miR-23b(2)	gga-miR-23b-3p(3)	hsa-miR-23b-3p(3)	ola-miR-23b(1)	ptr-miR-23b(1)	rno-miR-23b-3p(3)	tni-miR-23b(2)
24_211_454	bta-miR-30a-5p(0)	dre-miR-30e-5p(4)	gga-miR-30a-5p(2)	hsa-miR-30a-5p(2)	ola-miR-30d-5p(3)	ptr-miR-30a-5p(2)	rno-miR-30a-5p(2)	tni-miR-30d(4)
24_2180_28	bta-miR-138(5)	dre-miR-138-5p(4)	-	hsa-miR-138-5p(5)	ola-miR-138(4)	ptr-miR-138(5)	rno-miR-138-5p(5)	tni-miR-138(4)
24_225_420	bta-miR-30e-5p(2)	dre-miR-30e-5p(4)	gga-miR-30d(4)	hsa-miR-30e-5p(4)	ola-miR-30d-5p(3)	ptr-miR-30e(4)	rno-miR-30d-5p(4)	tni-miR-30d(4)
24_235_403	-	-	-	-	ola-miR-101b-5p(3)	-	-	-
24_237_402	bta-miR-454(1)	dre-miR-454b(2)	gga-miR-454-3p(1)	hsa-miR-454-3p(1)	-	ptr-miR-454(1)	-	-
24_24218_2	bta-miR-138(3)	-	-	hsa-miR-138-5p(3)	-	ptr-miR-138(3)	rno-miR-138-5p(3)	-
24_26193_2	-	-	-	-	-	-	-	-
24_2691_22	-	-	-	-	-	-	-	-
24_2737_21	bta-miR-107(2)	dre-miR-107a-3p(1)	gga-miR-107-3p(1)	hsa-miR-107(1)	ola-miR-107(3)	ptr-miR-107(1)	rno-miR-107-3p(1)	tni-miR-107(1)
24_277_345	-	dre-miR-92b-5p(2)	-	-	-	-	-	-
24_2958_19	-	dre-miR-18b-3p(4)	gga-miR-18a-3p(2)	hsa-miR-18a-3p(1)	-	-	rno-miR-18a-3p(3)	-
24_2_115151	bta-miR-30d(0)	dre-miR-30d(2)	gga-miR-30d(2)	hsa-miR-30d-5p(2)	ola-miR-30d-5p(1)	ptr-miR-30d(2)	rno-miR-30d-5p(2)	tni-miR-30d(2)
24_31_4748	bta-miR-454(1)	dre-miR-454b(2)	gga-miR-454-3p(1)	hsa-miR-454-3p(1)	-	ptr-miR-454(1)	-	-
24_3353_16	-	-	gga-miR-29c-5p(5)	-	-	-	-	-
24_343_266	-	dre-miR-731(0)	-	-	-	-	-	-
24_34_4192	bta-miR-182(2)	dre-miR-182-5p(2)	-	hsa-miR-182-5p(2)	ola-miR-182(1)	ptr-miR-182(2)	rno-miR-182(1)	-
24_388_223	bta-miR-30f(0)	dre-miR-30c-5p(4)	gga-miR-30c-5p(2)	hsa-miR-30c-5p(3)	ola-miR-30c(3)	ptr-miR-30c(3)	rno-miR-30c-5p(3)	-
24_389_223	bta-miR-9-5p(2)	dre-miR-9-5p(1)	gga-miR-9-5p(1)	hsa-miR-9-5p(1)	ola-miR-9a-5p(1)	ptr-miR-9(1)	rno-miR-9a-5p(1)	tni-miR-9(1)
24_3_107989	bta-miR-30e-5p(0)	dre-miR-30e-5p(2)	gga-miR-30a-5p(4)	hsa-miR-30e-5p(2)	ola-miR-30a-5p(5)	ptr-miR-30e(2)	rno-miR-30e-5p(2)	-
24_512_163	bta-miR-200a(1)	dre-miR-200a-3p(2)	gga-miR-200a-3p(2)	hsa-miR-200a-3p(2)	-	ptr-miR-200a(2)	rno-miR-200a-3p(2)	tni-miR-200a(2)
24_57_2397	-	dre-miR-146a(1)	-	-	ola-miR-146a-5p(1)	-	-	-
24_6139_8	-	dre-miR-203a-5p(0)	-	hsa-miR-203a-5p(1)	-	-	rno-miR-203a-5p(3)	-
24_61_2082	bta-miR-138(1)	dre-miR-138-5p(2)	-	hsa-miR-138-5p(1)	ola-miR-138(2)	ptr-miR-138(1)	rno-miR-138-5p(1)	tni-miR-138(2)
24_654_121	bta-miR-7(2)	dre-miR-7a(3)	gga-miR-7(4)	hsa-miR-7-5p(3)	ola-miR-7(4)	ptr-miR-7(3)	rno-miR-7a-5p(3)	tni-miR-7(3)
24_67_1834	-	dre-miR-222a-5p(1)	-	hsa-miR-222-5p(4)	-	-	-	-
24_688_113	-	-	-	-	-	-	-	-
24_698_111	bta-miR-19b(3)	dre-miR-19b-3p(3)	gga-miR-19b-3p(3)	hsa-miR-19b-3p(3)	ola-miR-19d(4)	ptr-miR-19b(3)	rno-miR-19b-3p(3)	tni-miR-19b(3)
24_714_108	bta-miR-138(1)	dre-miR-138-5p(2)	-	hsa-miR-138-5p(1)	ola-miR-138(2)	ptr-miR-138(1)	rno-miR-138-5p(1)	tni-miR-138(2)
24_7374_6	-	dre-miR-301b-3p(4)	-	-	-	-	-	-
24_7390_6	bta-miR-19b(1)	dre-miR-19b-3p(1)	gga-miR-19b-3p(1)	hsa-miR-19b-3p(1)	ola-miR-19d(4)	ptr-miR-19b(1)	rno-miR-19b-3p(1)	tni-miR-19b(1)
24_74_1667	-	dre-miR-301b-3p(2)	-	-	-	-	-	-
24_760_100	bta-miR-7(2)	dre-miR-7a(3)	-	hsa-miR-7-5p(3)	ola-miR-7(4)	ptr-miR-7(3)	rno-miR-7a-5p(3)	tni-miR-7(3)
24_773_100	-	dre-miR-19d-5p(0)	-	-	-	-	-	-
24_80_1554	bta-miR-20a(1)	dre-miR-20a-5p(1)	gga-miR-20a-5p(1)	hsa-miR-20a-5p(1)	ola-miR-20a(3)	ptr-miR-20a(2)	rno-miR-20a-5p(1)	tni-miR-20(1)
24_851_88	bta-miR-30a-5p(2)	dre-miR-30d(4)	gga-miR-30a-5p(4)	hsa-miR-30d-5p(4)	ola-miR-30d-5p(3)	ptr-miR-30d(4)	rno-miR-30a-5p(4)	tni-miR-30d(4)
24_874_85	bta-miR-18a(2)	dre-miR-18a(2)	gga-miR-18a-5p(2)	hsa-miR-18a-5p(1)	ola-miR-18(1)	ptr-miR-18a(2)	rno-miR-18a-5p(1)	tni-miR-18(2)
24_8_37078	bta-miR-181b(0)	dre-miR-181b-5p(2)	gga-miR-181b-5p(2)	hsa-miR-181b-5p(1)	ola-miR-181b-5p(0)	ptr-miR-181b(1)	rno-miR-181b-5p(1)	tni-miR-181b(2)
24_916_80	bta-miR-30d(2)	dre-miR-30a-5p(2)	gga-miR-30d(4)	hsa-miR-30d-5p(4)	ola-miR-30d-5p(3)	ptr-miR-30d(4)	rno-miR-30d-5p(4)	tni-miR-30d(4)
24_922_80	bta-miR-155(1)	dre-miR-155(2)	gga-miR-155(2)	hsa-miR-155-5p(1)	-	ptr-miR-155(1)	rno-miR-155-5p(3)	-
24_924_80	-	dre-miR-723-5p(4)	-	-	-	-	-	-
24_95_1273	-	dre-miR-137-5p(0)	gga-miR-137-5p(0)	-	-	-	rno-miR-137-5p(2)	-
24_97_1225	bta-miR-190a(2)	dre-miR-190a(2)	gga-miR-190a-5p(2)	hsa-miR-190a-5p(2)	-	ptr-miR-190a(2)	rno-miR-190a-5p(2)	tni-miR-190(2)
24_9_31296	bta-miR-222(3)	dre-miR-222a-3p(0)	gga-miR-222a(0)	hsa-miR-222-3p(3)	ola-miR-222(5)	ptr-miR-222(2)	rno-miR-222-3p(3)	tni-miR-222(0)
25_11543_3	bta-miR-122(3)	dre-miR-122(3)	gga-miR-122-5p(2)	hsa-miR-122-5p(3)	-	ptr-miR-122(3)	rno-miR-122-5p(3)	tni-miR-122(3)
25_12_2944	bta-miR-7(1)	dre-miR-7a(2)	gga-miR-7(3)	hsa-miR-7-5p(2)	ola-miR-7(3)	ptr-miR-7(2)	rno-miR-7a-5p(2)	tni-miR-7(2)
25_18240_2	-	dre-miR-222a-3p(5)	gga-miR-222a(5)	-	-	-	-	tni-miR-222(5)
25_18483_2	-	-	gga-miR-2954(3)	-	-	-	-	-
25_18568_2	-	dre-miR-221-5p(3)	gga-miR-221-5p(4)	-	-	-	-	-
25_2070_16	-	-	gga-miR-7b(3)	-	-	-	-	-
25_261_138	bta-miR-7(1)	dre-miR-7a(2)	gga-miR-7(3)	hsa-miR-7-5p(2)	ola-miR-7(3)	ptr-miR-7(2)	rno-miR-7a-5p(2)	tni-miR-7(2)
25_2710_12	bta-miR-145(2)	dre-miR-145-5p(3)	-	hsa-miR-145-5p(2)	-	ptr-miR-145(1)	rno-miR-145-5p(2)	-
25_2788_12	bta-miR-139(4)	-	-	hsa-miR-139-5p(4)	ola-miR-139(4)	-	rno-miR-139-5p(5)	-
25_2992_11	-	-	-	-	ola-miR-338-5p(0)	-	-	-
25_3431_9	bta-miR-30c(2)	dre-miR-30c-5p(3)	gga-miR-30c-5p(1)	hsa-miR-30c-5p(2)	ola-miR-30c(2)	ptr-miR-30c(2)	rno-miR-30c-5p(2)	-
25_366_98	bta-miR-182(3)	dre-miR-182-5p(3)	-	hsa-miR-182-5p(3)	ola-miR-182(2)	ptr-miR-182(3)	rno-miR-182(0)	-
25_420_87	bta-miR-7(1)	dre-miR-7a(2)	gga-miR-7(3)	hsa-miR-7-5p(2)	ola-miR-7(3)	ptr-miR-7(2)	rno-miR-7a-5p(2)	tni-miR-7(2)
25_4706_7	-	-	-	-	-	-	-	-
25_5_7417	bta-miR-222(4)	dre-miR-222a-3p(1)	gga-miR-222a(1)	hsa-miR-222-3p(4)	-	ptr-miR-222(3)	rno-miR-222-3p(4)	tni-miR-222(1)
25_6_5821	-	-	-	-	ola-miR-338-5p(2)	-	-	-
25_9453_3	bta-miR-103(2)	dre-miR-103(2)	gga-miR-103-3p(2)	hsa-miR-103a-3p(2)	ola-miR-107(4)	ptr-miR-103(2)	rno-miR-103-3p(2)	tni-miR-103(2)
26_155_187	bta-miR-301a(1)	dre-miR-301a(4)	gga-miR-301b-3p(1)	hsa-miR-301a-3p(3)	ola-miR-301a-3p(4)	ptr-miR-301a(3)	rno-miR-301a-3p(3)	-
26_21333_2	-	dre-miR-221-5p(2)	gga-miR-221-5p(3)	-	-	-	-	-
26_257_115	bta-miR-218(4)	dre-miR-218a(4)	gga-miR-218-5p(5)	hsa-miR-218-5p(5)	ola-miR-218a(5)	ptr-miR-218(5)	rno-miR-218a-5p(5)	tni-miR-218a(4)
26_30604_2	-	dre-miR-221-5p(2)	gga-miR-221-5p(3)	-	-	-	rno-miR-221-5p(5)	-
26_6_5340	-	dre-miR-221-5p(0)	gga-miR-221-5p(1)	hsa-miR-221-5p(4)	-	-	rno-miR-221-5p(3)	-
