# Supplementary material for: Integrated mRNA and microRNA transcriptome analyses reveal regulation of thermal acclimation in Gymnocypris przewalskii: A case study in Tibetan Schizothoracine fish
Source: PLoS One. 2017 Oct 18;12(10):e0186433. doi: 10.1371/journal.pone.0186433 (PMC5646821; doi:10.1371/journal.pone.0186433)
Supplement: S6 Table — (XLS) [file pone.0186433.s009.xls]

## Sheet: Sheet1
S6 Table. The significantly up/downregulated miRNAs in Tibetan naked carp response to rapid heat stress.
ID	baseMean	baseMean_16	baseMean_24	foldChange	log2(FoldChange)	P_val	-log10(p)	annotation
24_2012_30	47.0039	25.673	68.3349	2.66175	1.41237	0.0149493	1.82538	dre-miR-738
22_3831_101	49.4781	30.2682	68.6879	2.26931	1.18225	0.0428337	1.36821	ccr-miR-124b
21_1122_174	84.9049	128.781	41.029	0.318596	-1.6502	0.00199781	2.69945	tgu-let-7a-2-3p
22_64_34745	11400.9	15898.4	6903.42	0.434221	-1.2035	0.00468735	2.32907	oha-miR-145-3p
22_827_842	544.031	753.862	334.2	0.443317	-1.17359	0.00774365	2.11105	oha-let-7c-3-3p
22_836_828	296.523	415.912	177.133	0.42589	-1.23145	0.00848053	2.07158	dre-miR-125c-3p
22_3298_125	44.7329	68.5327	20.9332	0.305449	-1.711	0.00916116	2.03805	oha-let-7c-1-3p
23_1853_125	55.2479	78.9212	31.5746	0.400078	-1.32165	0.0131947	1.8796	mml-miR-145-3p
22_349_2864	707.018	949.724	464.312	0.488891	-1.03241	0.0145604	1.83683	dre-miR-130c-5p
22_2623_175	45.5345	63.4378	27.6312	0.435564	-1.19904	0.0450979	1.34584	gga-let-7a-2-3p
23_889_349	121.686	161.883	81.4887	0.503379	-0.990282	0.0455846	1.34118	dre-miR-139-3p
21_1824_91	29.2343	41.3715	17.0971	0.413259	-1.27488	0.0469349	1.3285	dre-miR-25-5p
