# Supplementary material for: Integrated mRNA and microRNA transcriptome analyses reveal regulation of thermal acclimation in Gymnocypris przewalskii: A case study in Tibetan Schizothoracine fish
Source: PLoS One. 2017 Oct 18;12(10):e0186433. doi: 10.1371/journal.pone.0186433 (PMC5646821; doi:10.1371/journal.pone.0186433)
Supplement: S7 Table — (XLS) [file pone.0186433.s010.xls]

## Sheet: Sheet1
S7 Table. Enriched KEGG pathways of DEGs in Tibetan naked carp response to rapid heat stress.
Category	Pathway	Genome	DE Gene	P-value	-Log10(P-Value)
Metabolism	Overview	275	0	1	0
	Carbohydrate metabolism	541	2	0.979099	0.00917339
	Energy metabolism	251	1	0.931196	0.0309589
	Lipid metabolism	506	19	2.26972e-06	5.64403
	Nucleotide metabolism	278	1	0.948477	0.0229733
	Amino acid metabolism	422	4	0.653573	0.184706
	Metabolism of other amino acids	114	0	1	0
	Glycan biosynthesis and metabolism	321	0	1	0
	Metabolism of cofactors and vitamins	182	1	0.856083	0.0674842
	Metabolism of terpenoids and polyketides	35	0	1	0
	Biosynthesis of other secondary metabolites	44	0	1	0
	Xenobiotics biodegradation and metabolism	139	1	0.772241	0.112247
	Enzyme families	0	0	1	0
Genetic Information Processing	Transcription	204	1	0.886236	0.0524505
	Translation	514	0	1	0
	Folding, sorting and degradation	515	0	1	0
	Replication and repair	240	0	1	0
	RNA family	0	0	1	0
Environmental Information Processing	Membrane transport	38	0	1	0
	Signal transduction	3014	13	0.999975	1.08141e-05
	Signaling molecules and interaction	694	4	0.937016	0.0282529
Cellular Processes	Transport and catabolism	605	4	0.884164	0.0534671
	Cell motility	270	1	0.943865	0.02509
	Cell growth and death	537	1	0.996828	0.00137977
	Cell communication	575	1	0.997897	0.000914239
Organismal Systems	Immune system	1364	2	0.999994	2.60577e-06
	Endocrine system	1408	5	0.999258	0.000322236
	Circulatory system	418	4	0.64623	0.189613
	Digestive system	602	18	8.46997e-05	4.07212
	Excretory system	204	0	1	0
	Nervous system	1106	5	0.991662	0.00363633
	Sensory system	232	4	0.230866	0.63664
	Development	314	5	0.23917	0.621293
	Environmental adaptation	179	4	0.122173	0.913024
Human Diseases	Cancers	2274	4	1	0
	Immune diseases	243	3	0.474554	0.323715
	Neurodegenerative diseases	671	1	0.999257	0.000322714
	Substance dependence	391	8	0.0570803	1.24351
	Cardiovascular diseases	306	3	0.629434	0.20105
	Endocrine and metabolic diseases	296	0	1	0
	Infectious diseases	2403	17	0.97326	0.0117711
	Drug resistance	0	0	1	0
