# Supplementary material for: Integrated mRNA and microRNA transcriptome analyses reveal regulation of thermal acclimation in Gymnocypris przewalskii: A case study in Tibetan Schizothoracine fish
Source: PLoS One. 2017 Oct 18;12(10):e0186433. doi: 10.1371/journal.pone.0186433 (PMC5646821; doi:10.1371/journal.pone.0186433)
Supplement: S8 Table — (XLS) [file pone.0186433.s011.xls]

## Sheet: Sheet1
S8 Table. GO terms enriched in up-regulated and down-regulated genes.
GOSlim	Description	GO	16C Up		24C Up		DE gene		Genome		Significant		Genes
Biological Process			Count	Percent	Count	Percent	Count	Percent	Count	Percent	P-value	-LOG10(P-value)	16C	24C
	biological_process	GO:0008150	40	0.195122	80	0.154143	120	0.0837404	13022	0.0716305	0.979864	0.00883424	c47710_g1_i2;c55836_g1_i1;c41468_g1_i1;c52307_g1_i1;c48844_g1_i1;c51706_g1_i3;c50449_g3_i1;c53371_g1_i1;c50993_g1_i1;c35439_g1_i1;c44335_g1_i1;c52101_g1_i1;c41175_g1_i1;c55383_g1_i1;c53274_g1_i2;c41379_g1_i1;c56549_g1_i2;c55261_g2_i2;c58995_g1_i1;c104282_g1_i1;c65730_g1_i1;c44850_g1_i1;c64357_g1_i1;c49800_g1_i2;c52714_g1_i1;c52986_g1_i2;c41784_g1_i1;c60731_g1_i1;c63781_g1_i2;c49681_g1_i1;c60267_g…	c53094_g1_i1;c65690_g1_i11;c41213_g1_i1;c65524_g2_i2;c45524_g1_i1;c44690_g1_i1;c54865_g1_i1;c58252_g4_i1;c56623_g1_i1;c62576_g1_i3;c60700_g3_i2;c54806_g2_i4;c48315_g1_i1;c52240_g1_i1;c45808_g1_i1;c63854_g1_i5;c46667_g1_i2;c26296_g1_i1;c45132_g1_i1;c62583_g1_i3;c66185_g1_i2;c64880_g1_i1;c57957_g1_i5;c55626_g1_i1;c66677_g2_i1;c42486_g1_i1;c4930_g1_i2;c66557_g2_i1;c59116_g1_i1;c41574_g1_i1;c61413_g1…
	aging	GO:0007568	0	0	0	0	0	0	74	0.000407054	1	0	-	-
	anatomical structure development	GO:0048856	11	0.0536585	26	0.0500963	37	0.02582	4597	0.0252869	0.973795	0.0115325	c55836_g1_i1;c53274_g1_i2;c41379_g1_i1;c5311_g1_i1;c83032_g1_i1;c52986_g1_i2;c60731_g1_i1;c63781_g1_i2;c48895_g1_i1;c44335_g1_i1;c90700_g1_i1	c50625_g1_i1;c65690_g1_i11;c48315_g1_i1;c42349_g2_i1;c52240_g1_i1;c48375_g1_i3;c64517_g2_i1;c56729_g1_i1;c66518_g1_i4;c26296_g1_i1;c82627_g1_i1;c57976_g1_i1;c62583_g1_i3;c66185_g1_i2;c57957_g1_i5;c55626_g1_i1;c62277_g2_i2;c60164_g1_i1;c66677_g2_i1;c67322_g2_i3;c62583_g1_i2;c59819_g2_i1;c41749_g2_i1;c65094_g1_i1;c41574_g1_i1;c60856_g1_i3
	anatomical structure formation involved in morphogenesis	GO:0048646	4	0.0195122	3	0.00578035	7	0.00488486	1173	0.00645236	0.96643	0.0148294	c5311_g1_i1;c53274_g1_i2;c41379_g1_i1;c52986_g1_i2	c50625_g1_i1;c48315_g1_i1;c26296_g1_i1
	biosynthetic process	GO:0009058	19	0.0926829	27	0.0520231	46	0.0321005	5461	0.0300395	0.965378	0.0153026	c55836_g1_i1;c86767_g1_i1;c36217_g1_i1;c40391_g1_i3;c52714_g1_i1;c5311_g1_i1;c60731_g1_i1;c50993_g1_i1;c63781_g1_i2;c40391_g1_i1;c44335_g1_i1;c58515_g1_i2;c41379_g1_i1;c43051_g2_i1;c48895_g1_i1;c104282_g1_i1;c57486_g1_i2;c90700_g1_i1;c60386_g1_i2	c53094_g1_i1;c50625_g1_i1;c103581_g1_i1;c64794_g1_i2;c45808_g1_i1;c52240_g1_i1;c48375_g1_i3;c66518_g1_i4;c50645_g1_i2;c49554_g1_i1;c82627_g1_i1;c67143_g5_i1;c54806_g2_i3;c50417_g1_i2;c43776_g1_i3;c59817_g2_i1;c54865_g1_i1;c50408_g1_i1;c62139_g1_i1;c66677_g2_i1;c65869_g1_i1;c59819_g2_i1;c41749_g2_i1;c41574_g1_i1;c54806_g2_i4;c56541_g1_i1;c60856_g1_i3
	carbohydrate metabolic process	GO:0005975	4	0.0195122	7	0.0134875	11	0.0076762	860	0.00473063	0.301892	0.520148	c41379_g1_i1;c50449_g3_i1;c50449_g1_i2;c52714_g1_i1	c56278_g1_i2;c44167_g1_i1;c65569_g1_i1;c54806_g2_i3;c54806_g2_i4;c45808_g1_i1;c65569_g1_i3
	catabolic process	GO:0009056	4	0.0195122	14	0.026975	18	0.0125611	2908	0.0159961	0.996444	0.00154697	c47710_g1_i2;c50449_g3_i1;c50449_g1_i2;c63573_g4_i3	c42349_g2_i1;c62277_g2_i2;c65524_g2_i2;c54664_g1_i1;c48375_g1_i3;c64517_g2_i1;c35665_g1_i1;c60700_g3_i2;c46103_g1_i1;c26296_g1_i1;c41739_g1_i2;c59819_g2_i1;c65094_g1_i1;c46477_g1_i1
	cell adhesion	GO:0007155	0	0	11	0.0211946	11	0.0076762	873	0.00480214	0.318709	0.496606	-	c56942_g1_i1;c60164_g1_i1;c50408_g1_i1;c66677_g2_i1;c62583_g1_i2;c45132_g1_i1;c62583_g1_i3;c66185_g1_i2;c51646_g1_i2;c40246_g1_i2;c60856_g1_i3
	cell cycle	GO:0007049	0	0	5	0.00963391	5	0.00348918	1068	0.00587478	0.988888	0.00485289	-	c55626_g1_i1;c41749_g2_i1;c41574_g1_i1;c60814_g3_i4;c65355_g1_i1
	cell death	GO:0008219	0	0	7	0.0134875	7	0.00488486	990	0.00544572	0.901176	0.0451906	-	c66518_g1_i4;c49948_g1_i1;c60408_g1_i1;c62412_g1_i4;c50408_g1_i1;c59819_g2_i1;c60814_g3_i4
	cell differentiation	GO:0030154	4	0.0195122	18	0.0346821	22	0.0153524	2532	0.0139279	0.857698	0.0666657	c55836_g1_i1;c63781_g1_i2;c44335_g1_i1;c90700_g1_i1	c50625_g1_i1;c65690_g1_i11;c48315_g1_i1;c48375_g1_i3;c64517_g2_i1;c56729_g1_i1;c66518_g1_i4;c26296_g1_i1;c62583_g1_i3;c66185_g1_i2;c55626_g1_i1;c66677_g2_i1;c67322_g2_i3;c62583_g1_i2;c41749_g2_i1;c65094_g1_i1;c41574_g1_i1;c60856_g1_i3
	cell division	GO:0051301	0	0	4	0.00770713	4	0.00279135	513	0.00282188	0.792849	0.100809	-	c48315_g1_i1;c59819_g2_i1;c41749_g2_i1;c41574_g1_i1
	cell junction organization	GO:0034330	0	0	0	0	0	0	142	0.000781104	1	0	-	-
	cell morphogenesis	GO:0000902	1	0.00487805	10	0.0192678	11	0.0076762	968	0.00532471	0.445704	0.350953	c53274_g1_i2	c65690_g1_i11;c48315_g1_i1;c55626_g1_i1;c62277_g2_i2;c66677_g2_i1;c48375_g1_i3;c64517_g2_i1;c26296_g1_i1;c65094_g1_i1;c66185_g1_i2
	cell motility	GO:0048870	1	0.00487805	6	0.0115607	7	0.00488486	867	0.00476913	0.812611	0.0901171	c90700_g1_i1	c65690_g1_i11;c48315_g1_i1;c60164_g1_i1;c63890_g1_i3;c52240_g1_i1;c43325_g1_i3
	cell proliferation	GO:0008283	3	0.0146341	7	0.0134875	10	0.00697837	683	0.003757	0.188726	0.724167	c57202_g1_i2;c52986_g1_i2;c63781_g1_i2	c66518_g1_i4;c103581_g1_i1;c57976_g1_i1;c50408_g1_i1;c62583_g1_i3;c56541_g1_i1;c62583_g1_i2
	cell wall organization or biogenesis	GO:0071554	0	0	0	0	0	0	13	7.15095e-05	1	0	-	-
	cell-cell signaling	GO:0007267	1	0.00487805	3	0.00578035	4	0.00279135	689	0.00379	0.934753	0.0293031	c58661_g1_i1	c55626_g1_i1;c62583_g1_i3;c62583_g1_i2
	cellular component assembly	GO:0022607	4	0.0195122	7	0.0134875	11	0.0076762	1472	0.00809708	0.912444	0.0397939	c53274_g1_i2;c48895_g1_i1;c46002_g1_i1;c90700_g1_i1	c66518_g1_i4;c105216_g1_i1;c26296_g1_i1;c62277_g2_i2;c63168_g1_i4;c66677_g2_i1;c65355_g1_i1
	cellular nitrogen compound metabolic process	GO:0034641	13	0.0634146	43	0.0828516	56	0.0390789	6536	0.0359528	0.970059	0.013202	c58515_g1_i2;c55836_g1_i1;c40391_g1_i3;c43051_g2_i1;c63573_g4_i3;c5311_g1_i1;c104282_g1_i1;c63781_g1_i2;c48895_g1_i1;c40391_g1_i1;c44335_g1_i1;c57486_g1_i2;c90700_g1_i1	c53094_g1_i1;c103581_g1_i1;c61413_g1_i1;c54985_g1_i1;c46050_g2_i1;c65524_g2_i2;c66518_g1_i4;c40633_g1_i1;c45524_g1_i1;c67143_g5_i1;c50417_g1_i2;c43776_g1_i3;c54865_g1_i1;c54664_g1_i1;c65869_g1_i1;c56623_g1_i1;c60700_g3_i2;c41749_g2_i1;c50625_g1_i1;c42349_g2_i1;c64794_g1_i2;c63168_g1_i4;c48375_g1_i3;c52240_g1_i1;c64517_g2_i1;c50645_g1_i2;c49554_g1_i1;c82627_g1_i1;c26296_g1_i1;c46477_g1_i1;c60814_g…
	cellular protein modification process	GO:0006464	6	0.0292683	21	0.0404624	27	0.0188416	3083	0.0169588	0.871821	0.0595726	c41379_g1_i1;c52986_g1_i2;c59524_g1_i2;c52714_g1_i1;c48895_g1_i1;c63781_g1_i2	c65524_g2_i2;c48375_g1_i3;c64517_g2_i1;c45524_g1_i1;c57957_g1_i1;c54806_g2_i3;c60644_g1_i1;c66185_g1_i2;c60814_g3_i4;c64880_g1_i1;c49948_g1_i1;c57957_g1_i5;c55626_g1_i1;c50408_g1_i1;c66677_g2_i1;c54664_g1_i1;c62576_g1_i3;c60408_g1_i1;c54806_g2_i4;c65094_g1_i1;c52683_g1_i1
	chromosome organization	GO:0051276	2	0.0097561	4	0.00770713	6	0.00418702	557	0.00306391	0.537566	0.269568	c48895_g1_i1;c63781_g1_i2	c59819_g2_i1;c63168_g1_i4;c66677_g2_i1;c52683_g1_i1
	chromosome segregation	GO:0007059	0	0	1	0.00192678	1	0.000697837	90	0.000495066	0.616017	0.210407	-	c59819_g2_i1
	circulatory system process	GO:0003013	0	0	2	0.00385356	2	0.00139567	384	0.00211228	0.914934	0.03861	-	c54865_g1_i1;c62139_g1_i1
	cofactor metabolic process	GO:0051186	1	0.00487805	2	0.00385356	3	0.00209351	240	0.00132018	0.466438	0.331206	c57486_g1_i2	c54806_g2_i3;c54806_g2_i4
	cytoskeleton organization	GO:0007010	4	0.0195122	9	0.017341	13	0.00907188	905	0.00497816	0.164383	0.784142	c59801_g1_i2;c83032_g1_i1;c46002_g1_i1;c90700_g1_i1	c55626_g1_i1;c57867_g1_i2;c62277_g2_i2;c63890_g1_i3;c48375_g1_i3;c67583_g1_i2;c65094_g1_i1;c65355_g1_i1;c60814_g3_i4
	developmental maturation	GO:0021700	0	0	1	0.00192678	1	0.000697837	158	0.000869116	0.81404	0.0893542	-	c60856_g1_i3
	embryo development	GO:0009790	3	0.0146341	9	0.017341	12	0.00837404	1587	0.00872966	0.913551	0.0392672	c5311_g1_i1;c53274_g1_i2;c83032_g1_i1	c50625_g1_i1;c65690_g1_i11;c48315_g1_i1;c57957_g1_i5;c60164_g1_i1;c66677_g2_i1;c52240_g1_i1;c82627_g1_i1;c59819_g2_i1
	extracellular matrix organization	GO:0030198	0	0	0	0	0	0	147	0.000808608	1	0	-	-
	generation of precursor metabolites and energy	GO:0006091	4	0.0195122	0	0	4	0.00279135	375	0.00206277	0.561094	0.250965	c41379_g1_i1;c50449_g3_i1;c50449_g1_i2;c104282_g1_i1	-
	growth	GO:0040007	1	0.00487805	2	0.00385356	3	0.00209351	640	0.00352047	0.966493	0.0148013	c48895_g1_i1	c82627_g1_i1;c52683_g1_i1
	helicase activity	GO:0004386	0	0	1	0.00192678	1	0.000697837	264	0.00145219	0.940138	0.0268082	-	c61106_g2_i1
	homeostatic process	GO:0042592	0	0	1	0.00192678	1	0.000697837	806	0.00443359	0.999829	7.42273e-05	-	c105216_g1_i1
	hydrolase activity, acting on carbon-nitrogen	GO:0016810	0	0	0	0	0	0	153	0.000841612	1	0	-	-
	hydrolase activity, acting on glycosyl bonds	GO:0016798	0	0	3	0.00578035	3	0.00209351	215	0.00118266	0.396917	0.4013	-	c44167_g1_i1;c65569_g1_i1;c65569_g1_i3
	immune system process	GO:0002376	3	0.0146341	4	0.00770713	7	0.00488486	1026	0.00564375	0.919184	0.0365973	c55836_g1_i1;c63781_g1_i2;c44335_g1_i1	c105216_g1_i1;c50408_g1_i1;c56541_g1_i1;c43325_g1_i3
	isomerase activity	GO:0016853	2	0.0097561	1	0.00192678	3	0.00209351	356	0.00195826	0.727897	0.13793	c50449_g3_i1;c50449_g1_i2	c59819_g2_i1
	kinase activity	GO:0016301	4	0.0195122	14	0.026975	18	0.0125611	2001	0.011007	0.791783	0.101394	c41379_g1_i1;c52986_g1_i2;c50449_g3_i1;c50449_g1_i2	c49948_g1_i1;c57957_g1_i5;c55626_g1_i1;c50408_g1_i1;c65524_g2_i2;c54664_g1_i1;c64517_g2_i1;c62576_g1_i3;c57957_g1_i1;c60644_g1_i1;c54806_g2_i3;c65094_g1_i1;c54806_g2_i4;c60814_g3_i4
	ligase activity	GO:0016874	0	0	1	0.00192678	1	0.000697837	654	0.00359748	0.999107	0.000388129	-	c48375_g1_i3
	lipid metabolic process	GO:0006629	4	0.0195122	5	0.00963391	9	0.00628053	818	0.0044996	0.497805	0.30294	c47710_g1_i2;c50993_g1_i1;c60731_g1_i1;c60386_g1_i2	c65690_g1_i11;c46103_g1_i1;c54806_g2_i3;c54806_g2_i4;c45808_g1_i1
	locomotion	GO:0040011	1	0.00487805	9	0.017341	10	0.00697837	1151	0.00633134	0.777643	0.10922	c90700_g1_i1	c65690_g1_i11;c48315_g1_i1;c60164_g1_i1;c63890_g1_i3;c52240_g1_i1;c48375_g1_i3;c66185_g1_i2;c43325_g1_i3;c56541_g1_i1
	lyase activity	GO:0016829	2	0.0097561	3	0.00578035	5	0.00348918	555	0.00305291	0.699903	0.154962	c50449_g3_i1;c50449_g1_i2	c61413_g1_i1;c54865_g1_i1;c62139_g1_i1
	membrane organization	GO:0061024	1	0.00487805	4	0.00770713	5	0.00348918	775	0.00426307	0.914469	0.0388312	c63573_g4_i3	c57976_g1_i1;c63890_g1_i3;c67322_g2_i3;c46477_g1_i1
	methyltransferase activity	GO:0008168	1	0.00487805	5	0.00963391	6	0.00418702	315	0.00173273	0.118304	0.927	c48844_g1_i1	c45524_g1_i1;c54985_g1_i1;c65869_g1_i1;c52683_g1_i1;c62335_g1_i2
	mitochondrion organization	GO:0007005	0	0	0	0	0	0	138	0.000759101	1	0	-	-
	mitosis	GO:0007067	0	0	0	0	0	0	224	0.00123216	1	0	-	-
	mRNA processing	GO:0006397	0	0	1	0.00192678	1	0.000697837	298	0.00163922	0.95842	0.0184441	-	c66518_g1_i4
	neurological system process	GO:0050877	1	0.00487805	3	0.00578035	4	0.00279135	518	0.00284938	0.798999	0.0974539	c59524_g1_i2	c105216_g1_i1;c26296_g1_i1;c58252_g4_i1
	nitrogen cycle metabolic process	GO:0071941	0	0	0	0	0	0	4	2.20029e-05	1	0	-	-
	nucleic acid binding transcription factor activity	GO:0001071	6	0.0292683	6	0.0115607	12	0.00837404	1409	0.00775053	0.81505	0.0888157	c58515_g1_i2;c55836_g1_i1;c40391_g1_i3;c43051_g2_i1;c40391_g1_i1;c44335_g1_i1	c53094_g1_i1;c50625_g1_i1;c103581_g1_i1;c50408_g1_i1;c52240_g1_i1;c60856_g1_i3
	nucleotidyltransferase activity	GO:0016779	0	0	6	0.0115607	6	0.00418702	414	0.0022773	0.274283	0.561801	-	c50417_g1_i2;c49554_g1_i1;c59817_g2_i1;c64794_g1_i2;c65869_g1_i1;c45808_g1_i1
	oxidoreductase activity	GO:0016491	10	0.0487805	9	0.017341	19	0.0132589	1546	0.00850413	0.281078	0.551173	c52307_g1_i1;c48844_g1_i1;c50449_g3_i1;c60550_g2_i2;c56549_g1_i2;c60731_g1_i1;c50449_g1_i2;c104282_g1_i1;c57486_g1_i2;c60386_g1_i2	c54865_g1_i1;c57867_g1_i2;c104400_g1_i1;c65869_g1_i1;c54471_g1_i8;c65880_g1_i6;c46483_g1_i1;c82638_g1_i1;c54471_g1_i5
	phosphatase activity	GO:0016791	1	0.00487805	4	0.00770713	5	0.00348918	499	0.00274487	0.608561	0.215696	c53371_g1_i1	c65690_g1_i11;c64880_g1_i1;c58252_g4_i1;c66185_g1_i2
	photosynthesis	GO:0015979	0	0	0	0	0	0	4	2.20029e-05	1	0	-	-
	pigmentation	GO:0043473	0	0	2	0.00385356	2	0.00139567	156	0.000858114	0.492007	0.308028	-	c65690_g1_i11;c42349_g2_i1
	plasma membrane organization	GO:0007009	0	0	1	0.00192678	1	0.000697837	103	0.000566575	0.665677	0.176736	-	c67322_g2_i3
	protein binding transcription factor activity	GO:0000988	0	0	1	0.00192678	1	0.000697837	267	0.0014687	0.942032	0.0259345	-	c50625_g1_i1
	protein folding	GO:0006457	0	0	0	0	0	0	254	0.00139719	1	0	-	-
	protein maturation	GO:0051604	3	0.0146341	10	0.0192678	13	0.00907188	1474	0.00810808	0.78476	0.105263	c58995_g1_i1;c75259_g1_i1;c55422_g1_i1	c50417_g1_i2;c50408_g1_i1;c50290_g1_i2;c52973_g3_i2;c40752_g1_i1;c34930_g1_i1;c45132_g1_i1;c41739_g1_i2;c56626_g1_i1;c51721_g1_i1
	reproduction	GO:0000003	0	0	4	0.00770713	4	0.00279135	482	0.00265135	0.751326	0.124172	-	c62583_g1_i3;c41749_g2_i1;c41574_g1_i1;c62583_g1_i2
	response to stress	GO:0006950	0	0	21	0.0404624	21	0.0146546	1857	0.0102149	0.405531	0.391976	-	c105216_g1_i1;c61413_g1_i1;c66518_g1_i4;c55968_g2_i1;c56626_g1_i1;c54806_g2_i3;c62583_g1_i3;c60814_g3_i4;c55626_g1_i1;c54865_g1_i1;c50408_g1_i1;c55968_g1_i2;c67322_g2_i3;c62583_g1_i2;c62576_g1_i3;c60845_g1_i1;c14095_g1_i1;c60408_g1_i1;c65094_g1_i1;c54806_g2_i4;c60856_g1_i3
	ribosome biogenesis	GO:0042254	0	0	2	0.00385356	2	0.00139567	162	0.000891119	0.51199	0.290738	-	c45524_g1_i1;c54985_g1_i1
	secondary metabolic process	GO:0019748	0	0	0	0	0	0	24	0.000132018	1	0	-	-
	signal transduction	GO:0007165	8	0.0390244	26	0.0500963	34	0.0237264	4800	0.0264035	0.99719	0.001222	c52413_g1_i3;c58515_g1_i2;c59524_g1_i2;c50893_g1_i1;c62269_g4_i1;c52986_g1_i2;c58661_g1_i1;c65730_g1_i1	c53094_g1_i1;c50625_g1_i1;c65690_g1_i11;c48315_g1_i1;c67_g1_i1;c39524_g1_i1;c64517_g2_i1;c52089_g1_i2;c46667_g1_i2;c82627_g1_i1;c54806_g2_i3;c60814_g3_i4;c54865_g1_i1;c62277_g2_i2;c50408_g1_i1;c62139_g1_i1;c54664_g1_i1;c59050_g1_i7;c42486_g1_i1;c62576_g1_i3;c55067_g5_i1;c52221_g1_i1;c65094_g1_i1;c54806_g2_i4;c56541_g1_i1;c60856_g1_i3
	small molecule metabolic process	GO:0044281	5	0.0243902	18	0.0346821	23	0.0160502	3252	0.0178884	0.987857	0.00530579	c50993_g1_i1;c60731_g1_i1;c104282_g1_i1;c63573_g4_i3;c56549_g1_i2	c42349_g2_i1;c65524_g2_i2;c45808_g1_i1;c64517_g2_i1;c26296_g1_i1;c57976_g1_i1;c54806_g2_i3;c46477_g1_i1;c44690_g1_i1;c54865_g1_i1;c62277_g2_i2;c62139_g1_i1;c54664_g1_i1;c35665_g1_i1;c60700_g3_i2;c59819_g2_i1;c54806_g2_i4;c65094_g1_i1
	sulfur compound metabolic process	GO:0006790	0	0	1	0.00192678	1	0.000697837	151	0.00083061	0.799614	0.0971196	-	c65880_g1_i6
	symbiosis, encompassing mutualism through parasitism	GO:0044403	0	0	1	0.00192678	1	0.000697837	210	0.00115515	0.893305	0.0490001	-	c59819_g2_i1
	transferase activity, transferring acyl groups	GO:0016746	6	0.0292683	2	0.00385356	8	0.00558269	301	0.00165572	0.0152275	1.81737	c55261_g2_i2;c35439_g1_i2;c44850_g1_i1;c44850_g1_i2;c35439_g1_i1;c55261_g2_i1	c66677_g2_i1;c52955_g2_i1
	transferase activity, transferring alkyl or aryl	GO:0016765	0	0	0	0	0	0	54	0.00029704	1	0	-	-
	transferase activity, transferring glycosyl groups	GO:0016757	1	0.00487805	1	0.00192678	2	0.00139567	406	0.0022333	0.929721	0.0316471	c52714_g1_i1	c45132_g1_i1
	translation	GO:0006412	2	0.0097561	2	0.00385356	4	0.00279135	910	0.00500567	0.987586	0.00542508	c86767_g1_i1;c36217_g1_i1	c41749_g2_i1;c41574_g1_i1
	transport	GO:0006810	14	0.0682927	17	0.0327553	31	0.0216329	4302	0.0236641	0.99399	0.00261785	c49681_g1_i1;c53274_g1_i2;c45984_g1_i2;c60267_g1_i2;c52804_g1_i1;c63573_g4_i3;c63304_g3_i1;c49712_g1_i5;c44339_g2_i1;c50993_g1_i1;c104282_g1_i1;c63304_g2_i2;c108924_g1_i1;c41175_g1_i1	c40192_g1_i3;c65690_g1_i11;c105216_g1_i1;c67_g1_i1;c65952_g1_i5;c42349_g2_i1;c52772_g1_i2;c57867_g1_i2;c60122_g1_i3;c66518_g1_i4;c26296_g1_i1;c57976_g1_i1;c46477_g1_i1;c55626_g1_i1;c47664_g2_i2;c67216_g2_i2;c60408_g1_i1
	transposition	GO:0032196	0	0	1	0.00192678	1	0.000697837	55	0.00030254	0.442668	0.353922	-	c56623_g1_i1
Cellular Component	cellular_component	GO:0005575	23	0.158621	42	0.143345	65	0.0453594	10119	0.0556619	1	4.34295e-08	c64357_g1_i1;c41468_g1_i1;c52307_g1_i1;c48844_g1_i1;c51706_g1_i3;c53371_g1_i1;c49800_g1_i2;c52714_g1_i1;c52986_g1_i2;c58661_g1_i1;c62722_g1_i7;c55383_g1_i1;c53274_g1_i2;c45984_g1_i2;c59524_g1_i2;c50893_g1_i1;c62269_g4_i1;c56549_g1_i2;c49712_g1_i5;c55261_g2_i2;c44339_g2_i1;c42920_g1_i1;c104282_g1_i1	c67_g1_i1;c54985_g1_i1;c60122_g1_i3;c52089_g1_i2;c60879_g1_i1;c52973_g3_i2;c57976_g1_i1;c53287_g1_i1;c51646_g1_i2;c40246_g1_i2;c56942_g1_i1;c51202_g1_i1;c48020_g1_i2;c47664_g2_i2;c50290_g1_i2;c58252_g4_i1;c60408_g1_i1;c60700_g3_i2;c105216_g1_i1;c52772_g1_i2;c42349_g2_i1;c65952_g1_i5;c55968_g2_i1;c45132_g1_i1;c66185_g1_i2;c46477_g1_i1;c52955_g2_i1;c60814_g3_i4;c55626_g1_i1;c56331_g2_i1;c62139_g1_i…
	cell	GO:0005623	28	0.193103	60	0.204778	88	0.0614096	12473	0.0686106	1	4.34295e-08	c55836_g1_i1;c86767_g1_i1;c36217_g1_i1;c40391_g1_i3;c50449_g3_i1;c63931_g1_i3;c52714_g1_i1;c63573_g4_i3;c46002_g1_i1;c5311_g1_i1;c60731_g1_i1;c63781_g1_i2;c40391_g1_i1;c44335_g1_i1;c52101_g1_i1;c58515_g1_i2;c53274_g1_i2;c45984_g1_i2;c41379_g1_i1;c43051_g2_i1;c59524_g1_i2;c51671_g1_i1;c59249_g1_i1;c50449_g1_i2;c104282_g1_i1;c48895_g1_i1;c108924_g1_i1;c90700_g1_i1	c40192_g1_i3;c53094_g1_i1;c65690_g1_i11;c57867_g1_i2;c41213_g1_i1;c39524_g1_i1;c52089_g1_i2;c62335_g1_i2;c51216_g1_i1;c56729_g1_i1;c66518_g1_i4;c60879_g1_i1;c57976_g1_i1;c67143_g5_i1;c56626_g1_i1;c51646_g1_i2;c40246_g1_i2;c43776_g1_i3;c54865_g1_i1;c56942_g1_i1;c54664_g1_i1;c62576_g1_i3;c60408_g1_i1;c52221_g1_i1;c41749_g2_i1;c54806_g2_i4;c50625_g1_i1;c48315_g1_i1;c105216_g1_i1;c56278_g1_i2;c63168_…
	cytoplasm	GO:0005737	15	0.103448	32	0.109215	47	0.0327983	6830	0.03757	0.999844	6.77552e-05	c55836_g1_i1;c53274_g1_i2;c86767_g1_i1;c45984_g1_i2;c41379_g1_i1;c36217_g1_i1;c50449_g3_i1;c52714_g1_i1;c63573_g4_i3;c46002_g1_i1;c50449_g1_i2;c60731_g1_i1;c104282_g1_i1;c44335_g1_i1;c90700_g1_i1	c53094_g1_i1;c57867_g1_i2;c41213_g1_i1;c57976_g1_i1;c56626_g1_i1;c54865_g1_i1;c54664_g1_i1;c62576_g1_i3;c60408_g1_i1;c41749_g2_i1;c54806_g2_i4;c56278_g1_i2;c105216_g1_i1;c48315_g1_i1;c48375_g1_i3;c45808_g1_i1;c63854_g1_i5;c64517_g2_i1;c26296_g1_i1;c54806_g2_i3;c46477_g1_i1;c60814_g3_i4;c64880_g1_i1;c55626_g1_i1;c50408_g1_i1;c62277_g2_i2;c63890_g1_i3;c35665_g1_i1;c59819_g2_i1;c41574_g1_i1;c65094_g…
	cytosol	GO:0005829	1	0.00689655	1	0.00341297	2	0.00139567	1032	0.00567676	0.999822	7.75285e-05	c90700_g1_i1	c54865_g1_i1
	external encapsulating structure	GO:0030312	0	0	0	0	0	0	10	5.50073e-05	1	0	-	-
	extracellular region	GO:0005576	11	0.0758621	18	0.0614334	29	0.0202373	1783	0.0098078	0.0143739	1.84243	c47710_g1_i2;c49681_g1_i1;c60267_g1_i2;c75259_g1_i1;c52986_g1_i2;c7317_g1_i1;c41784_g1_i1;c50993_g1_i1;c48895_g1_i1;c55422_g1_i1;c41175_g1_i1	c48315_g1_i1;c66655_g1_i4;c64517_g2_i1;c46103_g1_i1;c82627_g1_i1;c56626_g1_i1;c62583_g1_i3;c60814_g3_i4;c51721_g1_i1;c60164_g1_i1;c67216_g2_i2;c62583_g1_i2;c60845_g1_i1;c60408_g1_i1;c59116_g1_i1;c65094_g1_i1;c52364_g1_i1;c43325_g1_i3
	extracellular space	GO:0005615	3	0.0206897	6	0.0204778	9	0.00628053	382	0.00210128	0.0210385	1.67699	c50993_g1_i1;c75259_g1_i1;c55422_g1_i1	c60845_g1_i1;c48315_g1_i1;c56626_g1_i1;c62583_g1_i3;c51721_g1_i1;c62583_g1_i2
	intracellular	GO:0005622	26	0.17931	53	0.180887	79	0.0551291	10943	0.0601945	0.999996	1.86747e-06	c55836_g1_i1;c86767_g1_i1;c36217_g1_i1;c40391_g1_i3;c50449_g3_i1;c63931_g1_i3;c52714_g1_i1;c63573_g4_i3;c46002_g1_i1;c5311_g1_i1;c60731_g1_i1;c63781_g1_i2;c40391_g1_i1;c44335_g1_i1;c52101_g1_i1;c58515_g1_i2;c53274_g1_i2;c45984_g1_i2;c41379_g1_i1;c43051_g2_i1;c51671_g1_i1;c59249_g1_i1;c50449_g1_i2;c104282_g1_i1;c48895_g1_i1;c90700_g1_i1	c40192_g1_i3;c53094_g1_i1;c65690_g1_i11;c57867_g1_i2;c41213_g1_i1;c39524_g1_i1;c62335_g1_i2;c51216_g1_i1;c56729_g1_i1;c66518_g1_i4;c60879_g1_i1;c57976_g1_i1;c67143_g5_i1;c56626_g1_i1;c43776_g1_i3;c54865_g1_i1;c54664_g1_i1;c62576_g1_i3;c60408_g1_i1;c52221_g1_i1;c41749_g2_i1;c54806_g2_i4;c50625_g1_i1;c48315_g1_i1;c56278_g1_i2;c105216_g1_i1;c63168_g1_i4;c48375_g1_i3;c52240_g1_i1;c45808_g1_i1;c64517_…
	microtubule organizing center	GO:0005815	1	0.00689655	3	0.0102389	4	0.00279135	336	0.00184825	0.47523	0.323097	c53274_g1_i2	c55626_g1_i1;c26296_g1_i1;c65355_g1_i1
	nuclear envelope	GO:0005635	0	0	1	0.00341297	1	0.000697837	167	0.000918622	0.831077	0.0803589	-	c63890_g1_i3
	nucleoplasm	GO:0005654	1	0.00689655	2	0.00682594	3	0.00209351	653	0.00359198	0.969851	0.0132951	c63781_g1_i2	c66518_g1_i4;c59819_g2_i1
	organelle	GO:0043226	23	0.158621	40	0.136519	63	0.0439637	8824	0.0485385	0.999958	1.84145e-05	c55836_g1_i1;c86767_g1_i1;c36217_g1_i1;c40391_g1_i3;c52714_g1_i1;c63573_g4_i3;c46002_g1_i1;c5311_g1_i1;c60731_g1_i1;c63781_g1_i2;c40391_g1_i1;c44335_g1_i1;c52101_g1_i1;c58515_g1_i2;c53274_g1_i2;c45984_g1_i2;c43051_g2_i1;c59524_g1_i2;c51671_g1_i1;c59249_g1_i1;c104282_g1_i1;c48895_g1_i1;c90700_g1_i1	c40192_g1_i3;c53094_g1_i1;c57867_g1_i2;c41213_g1_i1;c62335_g1_i2;c56729_g1_i1;c66518_g1_i4;c57976_g1_i1;c67143_g5_i1;c43776_g1_i3;c60408_g1_i1;c41749_g2_i1;c54806_g2_i4;c50625_g1_i1;c48315_g1_i1;c56278_g1_i2;c63168_g1_i4;c48375_g1_i3;c52240_g1_i1;c45808_g1_i1;c64517_g2_i1;c63854_g1_i5;c50645_g1_i2;c26296_g1_i1;c61106_g2_i1;c54806_g2_i3;c46477_g1_i1;c60814_g3_i4;c55626_g1_i1;c62277_g2_i2;c66677_g2…
	plasma membrane	GO:0005886	5	0.0344828	18	0.0614334	23	0.0160502	4064	0.022355	0.999859	6.10661e-05	c53274_g1_i2;c45984_g1_i2;c59524_g1_i2;c52714_g1_i1;c108924_g1_i1	c105216_g1_i1;c56278_g1_i2;c52089_g1_i2;c26296_g1_i1;c57976_g1_i1;c51646_g1_i2;c40246_g1_i2;c46477_g1_i1;c56942_g1_i1;c55626_g1_i1;c62277_g2_i2;c50408_g1_i1;c62139_g1_i1;c67322_g2_i3;c63890_g1_i3;c60408_g1_i1;c65094_g1_i1;c56541_g1_i1
	protein complex	GO:0043234	8	0.0551724	13	0.0443686	21	0.0146546	3743	0.0205892	0.999778	9.65978e-05	c41379_g1_i1;c59524_g1_i2;c63573_g4_i3;c5311_g1_i1;c59249_g1_i1;c63781_g1_i2;c48895_g1_i1;c52101_g1_i1	c53094_g1_i1;c105216_g1_i1;c42349_g2_i1;c60164_g1_i1;c63168_g1_i4;c66677_g2_i1;c63890_g1_i3;c66557_g2_i1;c56729_g1_i1;c35665_g1_i1;c26296_g1_i1;c59819_g2_i1;c60856_g1_i3
	proteinaceous extracellular matrix	GO:0005578	0	0	4	0.0136519	4	0.00279135	324	0.00178224	0.44753	0.349177	-	c66655_g1_i4;c60164_g1_i1;c62583_g1_i3;c62583_g1_i2
	thylakoid	GO:0009579	0	0	0	0	0	0	3	1.65022e-05	1	0	-	-
Molecular Function	molecular_function	GO:0003674	35	0.4375	86	0.450262	121	0.0844382	14541	0.0799861	0.999903	4.20852e-05	c47710_g1_i2;c41468_g1_i1;c52307_g1_i1;c48844_g1_i1;c51706_g1_i3;c50449_g3_i1;c53371_g1_i1;c63573_g4_i3;c57202_g1_i2;c50993_g1_i1;c62722_g1_i7;c35439_g1_i1;c55383_g1_i1;c52804_g1_i1;c41379_g1_i1;c7317_g1_i1;c55261_g2_i2;c49712_g1_i5;c58995_g1_i1;c104282_g1_i1;c63304_g2_i2;c64357_g1_i1;c49800_g1_i2;c52714_g1_i1;c5311_g1_i1;c63304_g3_i1;c52986_g1_i2;c63781_g1_i2;c50893_g1_i1;c60550_g2_i2;c50449_g1_…	c53094_g1_i1;c52526_g2_i1;c41213_g1_i1;c65524_g2_i2;c60879_g1_i1;c45524_g1_i1;c56489_g3_i2;c44690_g1_i1;c54865_g1_i1;c58252_g4_i1;c56623_g1_i1;c62576_g1_i3;c60700_g3_i2;c48315_g1_i1;c105216_g1_i1;c63168_g1_i4;c52240_g1_i1;c45808_g1_i1;c64517_g2_i1;c63854_g1_i5;c46667_g1_i2;c26296_g1_i1;c45132_g1_i1;c62583_g1_i3;c66185_g1_i2;c64880_g1_i1;c19472_g1_i1;c62412_g1_i4;c57957_g1_i5;c59817_g2_i1;c66677_g…
	cytoskeletal protein binding	GO:0008092	4	0.05	6	0.0314136	10	0.00697837	883	0.00485715	0.456485	0.340573	c59801_g1_i2;c83032_g1_i1;c46002_g1_i1;c90700_g1_i1	c51946_g2_i2;c56729_g1_i1;c67583_g1_i2;c55626_g1_i1;c57867_g1_i2;c63890_g1_i3
	DNA binding	GO:0003677	9	0.1125	15	0.078534	24	0.0167481	2672	0.014698	0.824657	0.0837264	c58515_g1_i2;c55836_g1_i1;c40391_g1_i3;c43051_g2_i1;c5311_g1_i1;c63781_g1_i2;c48895_g1_i1;c44335_g1_i1;c40391_g1_i1	c53094_g1_i1;c50625_g1_i1;c103581_g1_i1;c43776_g1_i3;c64794_g1_i2;c50408_g1_i1;c63168_g1_i4;c66677_g2_i1;c56623_g1_i1;c52240_g1_i1;c50645_g1_i2;c67143_g5_i1;c61106_g2_i1;c59819_g2_i1;c60856_g1_i3
	enzyme binding	GO:0019899	3	0.0375	11	0.0575916	14	0.00976971	1449	0.00797056	0.671705	0.172821	c75259_g1_i1;c48895_g1_i1;c55422_g1_i1	c40192_g1_i3;c55626_g1_i1;c62277_g2_i2;c65524_g2_i2;c54664_g1_i1;c64517_g2_i1;c34930_g1_i1;c56626_g1_i1;c65094_g1_i1;c51721_g1_i1;c60814_g3_i4
	enzyme regulator activity	GO:0030234	2	0.025	7	0.0366492	9	0.00628053	811	0.00446109	0.487513	0.312014	c75259_g1_i1;c55422_g1_i1	c34930_g1_i1;c56626_g1_i1;c65094_g1_i1;c65524_g2_i2;c54664_g1_i1;c60814_g3_i4;c51721_g1_i1
	histone binding	GO:0042393	0	0	0	0	0	0	82	0.00045106	1	0	-	-
	ion binding	GO:0043167	16	0.2	54	0.282723	70	0.0488486	9150	0.0503317	0.999677	0.000140256	c47710_g1_i2;c52307_g1_i1;c63931_g1_i3;c63573_g4_i3;c24400_g1_i1;c57202_g1_i2;c60731_g1_i1;c58515_g1_i2;c45984_g1_i2;c53274_g1_i2;c41379_g1_i1;c59524_g1_i2;c61760_g1_i1;c60550_g2_i2;c47107_g1_i1;c104282_g1_i1	c57867_g1_i2;c62694_g1_i1;c65524_g2_i2;c62335_g1_i2;c51216_g1_i1;c40752_g1_i1;c56729_g1_i1;c57976_g1_i1;c57957_g1_i1;c60644_g1_i1;c51646_g1_i2;c40246_g1_i2;c43776_g1_i3;c54865_g1_i1;c56942_g1_i1;c51202_g1_i1;c58252_g4_i1;c54664_g1_i1;c62576_g1_i3;c60700_g3_i2;c54806_g2_i4;c48375_g1_i3;c52240_g1_i1;c65880_g1_i6;c54471_g1_i8;c64517_g2_i1;c63854_g1_i5;c46667_g1_i2;c50645_g1_i2;c26296_g1_i1;c55968_g2…
	lipid binding	GO:0008289	6	0.075	0	0	6	0.00418702	500	0.00275037	0.433988	0.362523	c49681_g1_i1;c53274_g1_i2;c45984_g1_i2;c60267_g1_i2;c50993_g1_i1;c41175_g1_i1	-
	protein binding, bridging	GO:0030674	0	0	0	0	0	0	64	0.000352047	1	0	-	-
	RNA binding	GO:0003723	1	0.0125	10	0.052356	11	0.0076762	1403	0.00771753	0.879605	0.0557124	c48895_g1_i1	c50417_g1_i2;c59817_g2_i1;c64794_g1_i2;c65869_g1_i1;c66518_g1_i4;c26296_g1_i1;c49554_g1_i1;c59819_g2_i1;c41749_g2_i1;c41574_g1_i1
	small conjugating protein binding	GO:0032182	0	0	0	0	0	0	51	0.000280537	1	0	-	-
	structural molecule activity	GO:0005198	4	0.05	0	0	4	0.00279135	936	0.00514868	0.989904	0.00440683	c86767_g1_i1;c36217_g1_i1;c59249_g1_i1;c52101_g1_i1	-
	transcription factor binding	GO:0008134	0	0	2	0.0104712	2	0.00139567	459	0.00252484	0.956005	0.0195398	-	c50625_g1_i1;c103581_g1_i1
	unfolded protein binding	GO:0051082	0	0	0	0	0	0	137	0.0007536	1	0	-	-
