# Supplementary material for: Integrated mRNA and microRNA transcriptome analyses reveal regulation of thermal acclimation in Gymnocypris przewalskii: A case study in Tibetan Schizothoracine fish
Source: PLoS One. 2017 Oct 18;12(10):e0186433. doi: 10.1371/journal.pone.0186433 (PMC5646821; doi:10.1371/journal.pone.0186433)
Supplement: S9 Table — (XLS) [file pone.0186433.s012.xls]

## Sheet: Sheet1
S9 Table. The result of DEMs and targeted DEMs analysis.
miRNA seqs	ID	Annotation	baseMean	baseMean_16	baseMean_24	up/down	log2(FoldChange)	P_val	target mRNA
CTGTACAACCTCCTAGCTTTC	21_1122_174	tgu-let-7a-2-3p	84.9049	128.781	41.029	down	-1.6502	0.00199781	c262_g1_i1, c1346_g1_i1, c1381_g1_i1, c1422_g1_i1, c1422_g1_i1, c1569_g1_i1, c1828_g1_i2, c2570_g1_i1, c3189_g1_i2, c3405_g1_i1, c4615_g1_i1, c4701_g1_i1, c4860_g1_i1, c5012_g1_i1, c5546_g1_i1, c5553_g1_i1, c5567_g1_i1, c5658_g1_i1, c5662_g1_i1, c5666_g1_i1, c5935_g1_i1, c6043_g1_i1, c6513_g1_i1, c6583_g1_i1, c6876_g1_i1, c7311_g1_i1, c7425_g1_i1, c7700_g1_i1, c8699_g1_i2, c10309_g1_i2, c10564_g1…
AGGCGGAGACTTGGGCAGTTG	21_1824_91	dre-miR-25-5p	29.2343	41.3715	17.0971	down	-1.27488	0.0469349	c966_g1_i1, c1615_g1_i1, c2443_g1_i1, c2553_g1_i1, c3287_g1_i1, c3287_g1_i1, c3287_g1_i1, c4109_g1_i1, c4615_g1_i1, c4615_g1_i1, c4665_g1_i1, c4701_g1_i1, c4701_g1_i1, c4701_g1_i1, c4701_g1_i1, c4701_g2_i1, c4701_g2_i1, c5181_g1_i2, c5662_g1_i1, c5985_g1_i1, c6352_g1_i1, c6526_g1_i1, c6547_g1_i1, c6846_g1_i1, c7738_g1_i1, c7844_g1_i1, c8090_g1_i1, c8713_g1_i1, c9918_g1_i1, c11673_g1_i1, c11735_g1…
ACGGGTTAGGTTCTTGGGAGC	21_199_1677	oan-miR-125-3p	891.61	1199.99	583.232	down	-1.04088	0.0185344	c2750_g2_i1, c4501_g1_i1, c4615_g1_i1, c4701_g1_i1, c4701_g1_i1, c4701_g2_i1, c4701_g2_i1, c4930_g1_i2, c6498_g1_i1, c7841_g1_i1, c9795_g1_i1, c12417_g1_i1, c13393_g1_i1, c14050_g1_i1, c15866_g1_i1, c16130_g1_i1, c16130_g1_i1, c19795_g2_i1, c19795_g2_i1, c23503_g1_i1, c27049_g1_i1, c29788_g1_i1, c31256_g1_i1, c33182_g1_i1, c34793_g1_i1, c34887_g1_i1, c34958_g1_i1, c35092_g2_i1, c35218_g2_i1, c368…
CGGGGCCGTTACACTGTAAGA	21_2337_64	ssa-miR-128-4-5p	23.6162	35.6445	11.5879	down	-1.62107	0.0407046	c525_g1_i1, c1135_g1_i1, c2153_g1_i1, c4701_g2_i1, c4701_g2_i1, c5151_g2_i1, c6395_g1_i1, c9125_g1_i1, c12051_g1_i1, c12417_g1_i1, c13707_g1_i1, c13915_g1_i1, c15260_g1_i1, c16924_g1_i1, c17095_g2_i1, c17923_g1_i1, c19676_g1_i1, c19795_g2_i1, c19823_g1_i1, c19955_g1_i1, c19955_g1_i1, c22400_g1_i1, c23203_g1_i1, c23503_g1_i1, c23698_g1_i1, c26508_g1_i1, c27832_g1_i1, c28629_g1_i1, c28697_g1_i2, c2…
CATCTTACGAGGCAGCATTGGA	22_1430_424	ssa-miR-200a-2-5p	116.154	159.758	72.55	down	-1.13884	0.0245358	c554_g1_i1, c775_g1_i1, c4336_g1_i1, c5129_g1_i1, c5173_g1_i1, c6023_g1_i1, c7471_g1_i1, c7629_g1_i1, c7700_g1_i1, c7706_g1_i1, c10378_g1_i1, c11439_g1_i1, c12846_g1_i1, c13112_g1_i1, c13189_g1_i1, c15245_g1_i1, c15754_g1_i1, c16130_g1_i1, c16319_g1_i1, c17026_g1_i1, c17143_g1_i1, c17407_g1_i1, c17497_g1_i1, c19528_g1_i1, c19625_g1_i1, c19625_g1_i1, c19795_g1_i1, c19795_g2_i1, c19941_g1_i1, c1995…
CTGTACAACCTCCTAGCTTTCC	22_2623_175	gga-let-7a-2-3p	45.5345	63.4378	27.6312	down	-1.19904	0.0450979	c262_g1_i1, c1346_g1_i1, c1381_g1_i1, c1422_g1_i1, c1422_g1_i1, c1569_g1_i1, c1828_g1_i2, c2570_g1_i1, c3189_g1_i2, c3405_g1_i1, c4615_g1_i1, c4701_g1_i1, c4860_g1_i1, c5012_g1_i1, c5546_g1_i1, c5553_g1_i1, c5567_g1_i1, c5658_g1_i1, c5662_g1_i1, c5666_g1_i1, c5935_g1_i1, c6043_g1_i1, c6513_g1_i1, c6583_g1_i1, c6876_g1_i1, c7311_g1_i1, c7425_g1_i1, c7700_g1_i1, c8699_g1_i2, c10309_g1_i2, c10564_g1…
ACCCTGTAGATCCGAATTTGTT	22_2745_164	hme-miR-10	58.2563	78.7799	37.7327	down	-1.06201	0.0385094	c84_g1_i1, c448_g1_i1, c673_g1_i1, c749_g1_i1, c803_g1_i1, c1488_g1_i1, c1569_g1_i1, c1942_g1_i1, c2002_g1_i1, c2647_g1_i1, c3206_g1_i1, c4610_g1_i1, c4615_g1_i1, c4615_g1_i1, c5526_g1_i1, c5616_g2_i1, c5619_g1_i2, c6080_g1_i1, c6395_g1_i1, c6455_g1_i1, c6570_g1_i1, c9791_g1_i1, c10621_g1_i1, c11125_g1_i1, c11674_g1_i2, c12325_g1_i1, c17232_g1_i1, c18664_g1_i1, c20226_g1_i1, c22864_g1_i1, c23275_…
CTGTACAGCCTCCTAGCTTTCC	22_3298_125	oha-let-7c-1-3p	44.7329	68.5327	20.9332	down	-1.711	0.00916116	c444_g1_i1, c834_g1_i1, c1098_g2_i1, c1098_g2_i1, c1226_g1_i1, c1446_g1_i1, c1576_g1_i1, c1641_g1_i1, c2002_g1_i1, c3457_g1_i1, c4627_g1_i1, c4647_g1_i1, c4701_g2_i1, c4701_g2_i1, c4737_g1_i1, c4807_g1_i1, c5151_g1_i1, c5217_g2_i1, c5481_g1_i1, c5935_g1_i1, c6329_g1_i1, c6393_g1_i1, c6460_g1_i1, c6605_g1_i1, c7359_g1_i1, c7446_g1_i1, c7827_g1_i1, c7886_g1_i1, c8872_g1_i1, c9356_g1_i1, c11121_g1_i…
GCCCTTTTTCTGTTGTACTACT	22_349_2864	dre-miR-130c-5p	707.018	949.724	464.312	down	-1.03241	0.0145604	c420_g1_i1, c1525_g1_i1, c2002_g1_i1, c3429_g1_i1, c3701_g1_i1, c4701_g1_i1, c4701_g2_i1, c4791_g2_i1, c5348_g1_i1, c5616_g2_i1, c5974_g1_i1, c6023_g1_i1, c6395_g1_i1, c6605_g1_i1, c7425_g1_i1, c7515_g1_i1, c7886_g1_i1, c9110_g1_i1, c9583_g1_i1, c10193_g1_i1, c10549_g1_i1, c10874_g1_i1, c10892_g1_i1, c11674_g1_i2, c11735_g1_i1, c12075_g1_i1, c12846_g1_i1, c13393_g1_i1, c13833_g1_i1, c13833_g1_i2,…
ACCACCGACCGTTGACTGTACC	22_3701_106	efu-miR-181f	36.2546	53.4673	19.042	down	-1.48947	0.0227987	c84_g1_i1, c332_g1_i1, c680_g1_i1, c1099_g1_i1, c1273_g1_i1, c1993_g1_i1, c3287_g1_i1, c4336_g1_i1, c4686_g3_i1, c4701_g1_i1, c4701_g1_i1, c4831_g1_i2, c4956_g1_i1, c5849_g1_i1, c6612_g2_i1, c7471_g1_i1, c7934_g1_i1, c9460_g1_i1, c12378_g1_i1, c13029_g1_i1, c14741_g1_i1, c15403_g1_i1, c15866_g1_i1, c16130_g1_i1, c16829_g1_i1, c18141_g1_i1, c18250_g1_i1, c19693_g1_i1, c19795_g1_i1, c19795_g2_i1, c…
GGATTCCTGGAAATACTGTTCT	22_64_34745	oha-miR-145-3p	11400.9	15898.4	6903.42	down	-1.2035	0.00468735	c420_g1_i1, c1306_g1_i1, c1525_g1_i1, c2056_g1_i1, c2976_g1_i1, c2976_g1_i1, c3273_g1_i1, c4034_g1_i1, c4453_g1_i1, c4615_g1_i1, c4615_g1_i1, c4670_g1_i1, c4701_g2_i1, c4904_g1_i1, c4970_g1_i2, c5658_g1_i1, c5865_g1_i1, c5982_g1_i1, c6455_g1_i1, c7224_g1_i1, c7311_g1_i1, c7349_g1_i1, c7880_g1_i1, c8652_g1_i1, c9356_g1_i1, c9460_g1_i1, c10723_g1_i1, c11427_g1_i1, c11781_g1_i1, c11842_g1_i1, c12182…
CAATTATGTGTAGTGCCAATAT	22_763_932	dre-miR-96-3p	313.174	421.641	204.707	down	-1.04245	0.0201936	c327_g1_i1, c422_g1_i1, c561_g1_i1, c3284_g1_i1, c4701_g2_i1, c4701_g2_i1, c4726_g1_i1, c4831_g1_i2, c4904_g1_i1, c5574_g1_i1, c6343_g2_i1, c6447_g1_i1, c6820_g1_i1, c6929_g1_i1, c7184_g1_i1, c7827_g1_i1, c8502_g1_i1, c10378_g1_i1, c11570_g1_i1, c12391_g1_i1, c14020_g1_i1, c14020_g1_i1, c14923_g1_i1, c16269_g1_i1, c18156_g1_i1, c18835_g1_i1, c18869_g1_i1, c19009_g1_i1, c19637_g1_i1, c22904_g1_i1,…
CTGTACAACCTTCTAGCTTTCC	22_827_842	oha-let-7c-3-3p	544.031	753.862	334.2	down	-1.17359	0.00774365	c262_g1_i1, c1346_g1_i1, c1381_g1_i1, c1422_g1_i1, c1422_g1_i1, c1569_g1_i1, c1828_g1_i2, c2570_g1_i1, c3189_g1_i2, c3405_g1_i1, c4615_g1_i1, c4701_g1_i1, c4860_g1_i1, c5012_g1_i1, c5546_g1_i1, c5553_g1_i1, c5567_g1_i1, c5658_g1_i1, c5662_g1_i1, c5666_g1_i1, c5935_g1_i1, c6043_g1_i1, c6513_g1_i1, c6583_g1_i1, c6876_g1_i1, c7311_g1_i1, c7425_g1_i1, c7700_g1_i1, c8699_g1_i2, c10309_g1_i2, c10564_g1…
ACGGGTCAGGAGCTTGGGAGAC	22_836_828	dre-miR-125c-3p	296.523	415.912	177.133	down	-1.23145	0.00848053	c99_g1_i1, c366_g1_i1, c615_g1_i1, c1747_g1_i1, c2018_g1_i1, c3772_g1_i1, c4615_g1_i1, c4701_g2_i1, c5526_g1_i1, c7526_g1_i1, c12294_g1_i1, c12672_g1_i2, c14088_g1_i1, c14828_g1_i1, c14898_g1_i1, c16130_g1_i1, c17158_g1_i1, c17741_g1_i1, c18006_g1_i1, c18026_g1_i1, c18150_g2_i1, c18370_g1_i1, c18664_g1_i1, c18691_g1_i1, c18807_g1_i1, c19795_g1_i1, c19795_g2_i1, c19882_g1_i1, c19960_g1_i1, c20092_…
AGGTTGGGATTGGTAGCAATGCT	23_107_5918	dre-miR-92a-5p	1659.61	2235.99	1083.23	down	-1.04558	0.0153429	c366_g1_i1, c366_g1_i1, c510_g1_i1, c513_g1_i1, c554_g1_i1, c590_g1_i1, c2138_g1_i2, c2799_g1_i1, c2836_g1_i1, c3018_g1_i1, c4701_g2_i1, c4701_g2_i1, c4770_g1_i1, c4889_g1_i1, c5600_g1_i1, c6340_g1_i1, c7812_g1_i1, c7886_g1_i1, c9356_g1_i1, c9382_g1_i1, c9382_g1_i1, c11781_g1_i1, c12048_g1_i1, c12417_g1_i1, c12790_g1_i1, c13345_g1_i1, c13345_g1_i1, c13345_g1_i1, c13345_g1_i2, c13345_g1_i2, c14270…
GGATTCCTGGAAATACTGTTCTT	23_1853_125	mml-miR-145-3p	55.2479	78.9212	31.5746	down	-1.32165	0.0131947	c420_g1_i1, c1306_g1_i1, c1525_g1_i1, c2056_g1_i1, c2976_g1_i1, c2976_g1_i1, c3273_g1_i1, c4034_g1_i1, c4453_g1_i1, c4615_g1_i1, c4615_g1_i1, c4670_g1_i1, c4701_g2_i1, c4904_g1_i1, c4970_g1_i2, c5658_g1_i1, c5865_g1_i1, c5982_g1_i1, c6455_g1_i1, c7224_g1_i1, c7311_g1_i1, c7349_g1_i1, c7880_g1_i1, c8652_g1_i1, c9356_g1_i1, c9460_g1_i1, c10723_g1_i1, c11427_g1_i1, c11781_g1_i1, c11842_g1_i1, c12182…
TCAAGGTCCGCCGTGAACACGC	22_3831_101	ccr-miR-124b	49.4781	30.2682	68.6879	up	1.18225	0.0428337	c1219_g1_i1, c1993_g1_i1, c2570_g1_i1, c3655_g1_i1, c4529_g1_i1, c4615_g1_i1, c4648_g1_i1, c4701_g1_i1, c4701_g2_i1, c5461_g1_i1, c6346_g1_i1, c6352_g1_i1, c6526_g1_i1, c6595_g1_i1, c6735_g1_i1, c7709_g1_i1, c7738_g1_i1, c7760_g1_i1, c8935_g1_i1, c9125_g1_i1, c9498_g1_i1, c9782_g1_i1, c9929_g1_i1, c10077_g1_i1, c10190_g2_i1, c10294_g1_i1, c12041_g1_i1, c13135_g1_i1, c13626_g1_i2, c13898_g1_i1, c1…
CAGCTACGGCCCGCGTCGGGACCT	24_2012_30	dre-miR-738	47.0039	25.673	68.3349	up	1.41237	0.0149493	c4701_g2_i1, c7100_g1_i1, c8090_g1_i1, c11828_g2_i1, c12132_g1_i1, c12391_g1_i1, c12417_g1_i1, c15217_g1_i1, c16090_g1_i1, c16765_g1_i1, c17393_g1_i1, c17393_g1_i1, c18141_g1_i1, c18272_g1_i1, c18835_g1_i1, c20894_g1_i1, c24336_g1_i1, c24375_g1_i1, c24618_g1_i1, c29533_g1_i2, c29575_g1_i1, c29575_g1_i2, c30967_g1_i1, c31314_g1_i1, c31510_g1_i1, c32664_g1_i1, c33104_g1_i1, c33131_g1_i1, c34544_g1_…
